# Supplementary material for: Comparative analysis of transcriptomic profiles among ascidians, zebrafish, and mice: Insights from tissue-specific gene expression
Source: PLoS One. 2021 Sep 24;16(9):e0254308. doi: 10.1371/journal.pone.0254308 (PMC8462739; doi:10.1371/journal.pone.0254308)
Supplement: S1 Table — (XLSX) [file pone.0254308.s008.xlsx]

## Sheet: Raw data
Gene ID	OS_Reads	AS_Reads	NC_Reads	Endostyle_Reads	Heart_Reads	Ovary_Reads	Pharynx_Reads	Stomch_Reads	IntP_Reads	IntM_Reads	IntD_Reads	OS_RPKM	AS_RPKM	NC_RPKM	Endostyle_RPKM	Heart_RPKM	Ovary_RPKM	Pharynx_RPKM	Stomch_RPKM	IntP_RPKM	IntM_RPKM	IntD_RPKM
KY.Chr8.925.v2.SL5-2	26	18	148	62	114	55	100	105	285	417	411	0.564131	0.481902	3.92191	1.51712	3.11809	1.42519	2.6319	2.26293	7.2081	9.5102	9.67415
KY.Chr6.308.v1.nonSL8-1	60	48	649	494	162	1756	768	253	90	120	97	1.45006	1.43138	19.1562	13.4643	4.93546	50.6831	22.5144	6.07338	2.5354	3.04834	2.54315
KY.Chr9.829.v1.nonSL8-1	2218	1526	3459	2228	2026	2265	4826	4844	3579	4095	4166	69.5944	59.0809	132.554	78.8406	80.1363	84.876	183.681	150.97	130.901	135.056	141.807
KY.Chr10.616.v12.SL7-1	24	13	76	42	185	86	23	30	13	22	18	0.672773	0.449656	2.60196	1.32779	6.53742	2.87912	0.782075	0.835321	0.424786	0.648227	0.547387
KY.Chr11.1144.v1.ND1-1	69	51	2	0	0	0	0	0	0	0	0	3.59662	3.28017	0.127322	0	0	0	0	0	0	0	0
KY.Chr13.480.v1.nonSL4-1	6	7	25	9	19	20	18	10	33	47	40	0.233354	0.335925	1.1875	0.394756	0.931526	0.928962	0.849181	0.386313	1.49605	1.92136	1.68768
KY.Chr1.1748.v2.nonSL7-1	23	22	57	22	39	87	33	11	12	21	9	0.326395	0.385229	0.987916	0.352096	0.697682	1.47448	0.568058	0.155054	0.198503	0.313244	0.138555
KY.Chr5.674.v1.nonSL5-1	0	0	10	68	5	7	9	243	60	86	92	0	0	0.272546	1.71136	0.140656	0.186557	0.243622	5.38631	1.56074	2.01723	2.22722
KY.Chr14.1169.v1.ND1-1	1	0	0	0	0	1	0	0	2	2	4	0.0313213	0	0	0	0	0.0374062	0	0	0.0730196	0.0658441	0.135914
KY.Chr12.686.v1.SL3-1	70	56	212	99	183	505	167	112	277	380	378	1.63132	1.61031	6.03401	2.60194	5.37612	14.0552	4.72085	2.59259	7.52471	9.30832	9.55646
KY.Chr11.661.v2.nonSL2-1	983	911	2937	1578	1573	862	2537	2761	1761	2255	2373	37.6085	43.0062	137.235	68.0866	75.8645	39.3862	117.738	104.924	78.5347	90.6831	98.4907
KY.Chr11.1076.v1.nonSL2-1	36	44	351	320	122	66	358	223	276	382	385	0.84964	1.28134	10.1174	8.51735	3.62969	1.86029	10.2489	5.22772	7.59296	9.4764	9.8573
KY.Chr10.838.v1.SL1-1	367	240	73	2	0	0	2	0	66	3	1	13.8456	11.1722	3.36355	0.0850938	0	0	0.0915248	0	2.90241	0.118964	0.040927
KY.Chr9.852.v1.nonSL5-1	10	6	109	38	71	10	50	89	10	17	18	0.204982	0.151757	2.7288	0.878461	1.83465	0.244805	1.24323	1.8121	0.238938	0.36628	0.400271
KY.Chr2.47.v1.SL1-1	16	9	44	4	42	2	32	16	6	12	10	0.752715	0.522436	2.52809	0.212223	2.49079	0.112368	1.8261	0.747662	0.329027	0.593388	0.510358
KY.Chr7.495.v1.ND1-1	0	12	133	22	58	6	51	156	129	199	174	0	0.530223	5.81672	0.888469	2.6182	0.256597	2.21529	5.54877	5.38464	7.49027	6.75945
KY.Chr14.542.v1.nonSL3-5	33	24	140	87	136	110	85	56	113	173	178	0.40915	0.367164	2.11995	1.21649	2.12561	1.62879	1.27835	0.689654	1.63311	2.25456	2.39416
KY.Chr9.276.v2.nonSL2-1	247	120	596	406	228	66	748	186	87	128	102	5.66259	3.39453	16.6876	10.497	6.58917	1.80703	20.801	4.23552	2.32492	3.08444	2.53678
KY.Chr9.1071.v1.nonSL2-1	22	16	160	52	545	54	216	1097	347	320	246	0.509666	0.457366	4.52702	1.35859	15.9161	1.49404	6.06988	25.2432	9.37048	7.79221	6.18248
KY.Chr2.463.v2.nonSL3-1	16	13	47	13	28	40	49	96	34	70	48	0.282033	0.28275	1.01183	0.258431	0.622178	0.842061	1.04771	1.68084	0.698599	1.29696	0.917879
KY.Chr3.1268.v1.nonSL1-1	4	3	8	5	70	3	8	1246	15250	19771	19812	0.144116	0.133369	0.352025	0.203164	3.17928	0.129086	0.349629	44.5909	640.461	748.737	774.367
KY.Chr7.390.v1.nonSL16-1	4	6	17	6	9	12	14	8	18	17	24	0.138863	0.257015	0.720783	0.234909	0.393864	0.497521	0.589546	0.275862	0.728397	0.62033	0.903862
KY.Chr10.810.v1.SL1-1	11	10	35	38	29	99	56	32	25	38	37	0.388378	0.435654	1.50924	1.5131	1.29074	4.17447	2.39835	1.12224	1.0289	1.41024	1.41719
KY.Chr7.599.v2.SL2-1	58	52	306	152	405	84	162	144	196	288	281	0.804929	0.890458	5.18657	2.37901	7.08536	1.39224	2.72714	1.98503	3.1707	4.20116	4.23059
KY.Chr7.390.v1.nonSL40-3	5	2	13	3	10	6	10	9	14	16	12	0.19998	0.0987022	0.635023	0.135319	0.50419	0.286597	0.485154	0.357548	0.6527	0.672642	0.52067
KY.Chr8.243.v1.SL1-1	65	52	121	116	178	179	90	48	91	104	130	0.598477	0.590769	1.36066	1.20452	2.066	1.9683	1.00517	0.438985	0.976663	1.0065	1.2985
KY.Chr14.924.v1.SL3-1	183	149	902	310	621	607	705	464	2819	3973	4131	3.76651	3.78404	22.6738	7.19569	16.1123	14.9204	17.6012	9.48597	67.6321	85.9517	92.2377
KY.Chr8.928.v3.nonSL5-1	57	44	163	158	138	208	124	191	115	178	171	0.678311	0.646081	2.36903	2.12048	2.07019	2.95611	1.78994	2.25768	1.59522	2.22649	2.20757
KY.Chr1.510.v1.SL2-5	6	10	39	25	17	56	24	21	96	109	115	0.0941313	0.193581	0.747269	0.442328	0.336209	1.04924	0.456728	0.327248	1.75559	1.79745	1.95725
KY.Chr5.319.v1.nonSL8-1	3	1	25	13	11	5	4	3	14	25	22	0.109999	0.0452428	1.11954	0.537569	0.508439	0.218949	0.177907	0.109261	0.598365	0.96351	0.875097
KY.Chr1.2030.v2.nonSL5-1	3	0	6	3	8	13	4	0	13	11	12	0.0587274	0	0.14345	0.0662313	0.197418	0.303925	0.0949824	0	0.296642	0.226339	0.254839
KY.UAContig1.10.v1.ND1-1	0	1	4	1	0	0	0	1	14	16	26	0	0.0591542	0.234204	0.0540664	0	0	0	0.047619	0.782352	0.806255	1.35221
KY.Chr9.812.v1.SL1-1	221	167	239	418	1713	80	206	437	4499	5375	5670	5.71752	5.33104	7.55166	12.1959	55.8663	2.47178	6.46466	11.2298	135.675	146.164	159.134
KY.Chr5.396.v2.ND1-2	50	56	106	42	91	33	136	59	18	38	23	1.23377	1.70503	3.19448	1.16879	2.83063	0.972483	4.07068	1.44608	0.517733	0.985587	0.615682
KY.Chr4.83.v2.SL25-1	145	122	559	330	1856	52	658	152	98	134	144	1.5334	1.59194	7.21986	3.93571	24.7425	0.656742	8.44067	1.59664	1.20804	1.4895	1.65202
KY.Chr8.1078.v1.ND1-1	0	0	0	2	18	4	0	238	3632	4743	4791	0	0	0	0.108873	1.09527	0.230586	0	11.4109	204.355	240.641	250.877
KY.Chr4.1070.v1.ND1-1	0	2	8	2	2	23	10	84	7	9	23	0	0.0364751	0.144413	0.0333379	0.0372643	0.405992	0.179287	1.23322	0.120602	0.139822	0.36879
KY.Chr2.2305.v1.SL4-2	5	3	27	13	9	9	12	16	85	107	97	0.167315	0.12387	1.10346	0.490602	0.37965	0.359675	0.487089	0.531813	3.31552	3.76353	3.52128
KY.Chr7.982.v2.nonSL2-2	13	33	593	230	137	41	391	207	83	161	146	0.326031	1.0212	18.1635	6.50528	4.33126	1.22802	11.8948	5.15657	2.42641	4.24414	3.97222
KY.Chr8.888.v2.nonSL1-1	14	10	57	22	21	35	39	8	36	39	36	0.290012	0.255604	1.44209	0.513964	0.548384	0.865884	0.979977	0.164609	0.86928	0.84918	0.809013
KY.Chr6.594.v1.SL2-1	4	3	3	0	678	4	0	0	0	1	4	0.0675028	0.0624688	0.0618319	0	14.4234	0.0806168	0	0	0	0.0177382	0.0732296
KY.Chr14.1072.v2.SL3-4	8	16	70	31	25	59	76	32	87	120	138	0.141797	0.349926	1.51532	0.619669	0.55859	1.24891	1.634	0.563379	1.79748	2.23565	2.6535
KY.UAContig37.3.v1.ND1-1	1	4	12	38	20	37	5	446	4878	7855	9411	0.00341339	0.0168472	0.0500262	0.146282	0.0860585	0.150831	0.0207024	1.51215	19.4088	28.1825	34.8487
KY.Chr8.1161.v1.nonSL2-1	2	2	13	1	6	6	11	11	7	14	15	0.203092	0.250595	1.61226	0.114521	0.768054	0.727642	1.35494	1.10951	0.828572	1.4943	1.65241
KY.Chr3.1137.v2.SL2-3	60	87	328	201	174	144	463	8	9	48	23	0.951908	1.70311	6.35546	3.59635	3.47993	2.72841	8.91022	0.126069	0.166439	0.800447	0.395855
KY.Chr4.458.v2.SL4-1	211	128	155	14	72	7	78	15	3	7	7	6.17516	4.62228	5.54022	0.462079	2.65629	0.244663	2.76901	0.436046	0.102343	0.215333	0.222243
KY.Chr8.1383.v1.SL3-1	323	292	1293	742	646	734	676	749	1524	2572	2350	3.6258	4.04449	17.7267	9.39349	9.14136	9.84013	9.20473	8.35137	19.9414	30.3472	28.6176
KY.Chr2.1118.v1.nonSL1-1	100	65	206	97	137	89	144	372	194	300	281	1.94569	1.56051	4.8952	2.12847	3.36025	2.06808	3.3986	7.18939	4.39992	6.13539	5.93123
KY.Chr11.1314.v2.nonSL5-2	4	3	7	3	5	129	10	7	26	55	41	0.0683208	0.0632259	0.146023	0.0577879	0.107657	2.6314	0.207184	0.118759	0.51765	0.987423	0.759699
KY.Chr12.772.v2.ND2-2	0	0	0	0	0	1	0	2	0	1	3	0	0	0	0	0	0.0680938	0	0.113268	0	0.059931	0.185562
KY.Chr11.1228.v2.SL5-1	16	23	144	60	53	77	60	48	58	109	93	0.287351	0.509685	3.15853	1.21525	1.1999	1.65154	1.3071	0.856268	1.2142	2.05763	1.81193
KY.Chr6.444.v1.SL1-1	13	3	1	2	34	7	1	1095	142	811	302	0.259092	0.0737754	0.0243411	0.0449534	0.854213	0.166614	0.0241754	21.677	3.29889	16.9894	6.52953
KY.Chr11.955.v1.nonSL1-1	11	9	60	23	40	186	22	17	104	135	141	0.179861	0.18158	1.19819	0.424126	0.824484	3.63213	0.436346	0.276102	1.9822	2.3202	2.50109
KY.Chr1.815.v1.nonSL9-1	3	4	4	1	3	3	2	1	4	6	5	0.0940475	0.154727	0.153149	0.0353548	0.118556	0.112318	0.0760535	0.0311387	0.146169	0.197708	0.170044
KY.Chr14.1171.v3.nonSL7-1	36	24	156	50	109	228	63	37	237	359	290	0.648524	0.533476	3.43224	1.01582	2.4753	4.90526	1.37666	0.662064	4.9767	6.79775	5.66743
KY.Chr8.542.v1.SL1-1	132	108	621	274	522	461	283	831	338	736	548	2.59121	2.61597	14.8884	6.06598	12.9174	10.8077	6.73873	16.2033	7.73417	15.1863	11.6701
KY.Chr12.179.v2.nonSL3-1	16	12	88	54	35	33	78	121	81	136	120	0.390702	0.361566	2.62445	1.48711	1.07739	0.962374	2.31038	2.93485	2.30558	3.4907	3.17886
KY.Chr13.464.v1.SL1-1	23	27	150	92	71	96	94	106	251	304	319	0.415823	0.602316	3.31208	1.87582	1.61814	2.07279	2.06145	1.90354	5.28961	5.77699	6.25657
KY.Chr2.756.v1.ND1-1	0	0	5	7	14	31	4	48	804	1241	1250	0	0	0.0737912	0.0953949	0.21326	0.447374	0.0586311	0.576131	11.3248	15.7625	16.3863
KY.Chr8.686.v1.SL1-1	42	41	498	325	73	155	259	447	2994	4103	4458	0.578777	0.697149	8.38148	5.05088	1.26812	2.55092	4.32937	6.11849	48.0931	59.4306	66.6448
KY.Chr2.1565.v1.nonSL16-1	0	0	0	0	2	391	1	1	0	0	0	0	0	0	0	0.0558029	10.3355	0.026848	0.0219849	0	0	0
KY.Chr1.1291.v2.nonSL12-5	1	0	24	8	7	29	8	6	21	20	19	0.0221335	0	0.648769	0.199692	0.19531	0.766569	0.214784	0.131909	0.541799	0.465293	0.456213
KY.Chr3.767.v1.nonSL8-1	45	36	338	24	63	91	54	138	302	435	383	0.569555	0.56222	5.2248	0.342576	1.00517	1.37552	0.829049	1.73491	4.45553	5.78708	5.2588
KY.Chr13.383.v1.nonSL1-1	40	28	151	70	126	328	142	160	191	236	282	0.680898	0.588112	3.13927	1.34382	2.70377	6.66806	2.93207	2.70531	3.78987	4.22261	5.20758
KY.Chr9.172.v1.SL3-1	203	199	1100	440	1497	231	779	1305	314	631	419	1.9689	2.38155	13.0301	4.81284	18.3032	2.67573	9.1649	12.5722	3.54998	6.43285	4.40865
KY.Chr7.596.v1.SL1-1	11	3	35	16	9	15	12	8	17	25	34	0.235052	0.0790994	0.913417	0.385579	0.242433	0.382796	0.31104	0.1698	0.423438	0.561512	0.788162
KY.Chr1.2575.v1.nonSL2-1	33	39	258	92	148	215	135	155	240	354	348	0.327458	0.477515	3.12673	1.02956	1.85132	2.54791	1.62495	1.52774	2.77602	3.69226	3.74615
KY.Chr8.454.v1.ND1-1	0	0	0	0	0	0	0	0	0	0	0	0	0	0	0	0	0	0	0	0	0	0
KY.Chr9.507.v1.SL1-1	62	34	239	101	90	228	113	79	212	298	341	1.05539	0.714137	4.96878	1.93895	1.93127	4.63512	2.33326	1.33575	4.20656	5.33194	6.29711
KY.Chr10.1151.v1.SL8-11	1	0	13	3	14	6	5	3	20	25	20	0.0157165	0	0.249534	0.0531741	0.277372	0.112619	0.0953213	0.0468331	0.366401	0.412994	0.340998
KY.Chr8.434.v1.nonSL1-1	10	14	51	20	23	23	23	19	15	33	24	0.346816	0.599111	2.16022	0.78226	1.00555	0.952643	0.967587	0.654526	0.6064	1.20298	0.902973
KY.Chr3.1056.v1.ND1-1	14	8	731	438	18	53	452	200	1770	2663	2858	0.210547	0.148453	13.4266	7.42876	0.341248	0.951919	8.24559	2.98762	31.0286	42.0958	46.628
KY.Chr7.689.v1.nonSL4-1	92	53	422	36	142	5	127	104	40	73	71	6.39399	4.54507	35.8201	2.82169	12.4409	0.41501	10.7066	7.17948	3.24051	5.33279	5.35313
KY.Chr9.154.v1.nonSL40-2	28	30	103	42	45	39	81	47	63	86	92	1.03528	1.36868	4.65121	1.75134	2.09744	1.72214	3.63285	1.72613	2.71525	3.3423	3.69022
KY.Chr10.807.v1.nonSL3-1	24	35	79	79	59	216	75	61	104	158	141	0.189698	0.341351	0.762621	0.704209	0.587871	2.03897	0.71908	0.478913	0.958197	1.31267	1.20903
KY.Chr1.1977.v1.nonSL14-1	0	4	5	1	1	47	0	0	1	2	1	0	0.156397	0.193503	0.0357363	0.0399452	1.77865	0	0	0.0369366	0.0666139	0.0343758
KY.Chr3.888.v1.SL1-1	971	704	1612	1516	1637	71	1207	2109	495	786	775	23.6943	21.1972	48.0418	41.7202	50.356	2.06913	35.7269	51.1183	14.0799	20.1602	20.516
KY.Chr8.888.v2.nonSL9-1	5	2	69	28	23	22	37	12	32	47	36	0.101781	0.0502349	1.71543	0.6428	0.590202	0.534837	0.913609	0.242634	0.759302	1.00564	0.794992
KY.Chr11.8.v1.nonSL15-1	7	5	16	11	12	83	15	14	31	51	34	0.14595	0.128634	0.407432	0.258655	0.315402	2.06675	0.379368	0.28994	0.753419	1.11769	0.769041
KY.Chr2.908.v1.ND1-1	13	13	20	11	4	6	17	7	13	11	24	0.771168	0.951546	1.44899	0.735903	0.299119	0.425071	1.22326	0.412457	0.898915	0.685876	1.54448
KY.Chr11.1192.v1.nonSL6-1	57	58	183	104	117	91	65	131	55	97	88	0.874012	1.09736	3.42707	1.79845	2.26155	1.66643	1.20898	1.99521	0.983047	1.56337	1.46383
KY.Chr7.261.v3.nonSL12-1	1	3	17	5	5	19	13	7	34	39	56	0.0278109	0.102948	0.577423	0.156822	0.175292	0.631064	0.438553	0.19337	1.10221	1.14006	1.68954
KY.Chr1.1501.v2.nonSL12-2	188	173	25	1	0	0	1	3	0	0	1	15.1589	17.2122	2.46196	0.0909354	0	0	0.097808	0.240274	0	0	0.0874733
KY.Chr3.705.v1.nonSL6-1	97	69	566	171	490	175	137	186	136	243	214	0.867717	0.761616	6.18376	1.72514	5.52561	1.8696	1.48659	1.6527	1.41813	2.28486	2.07675
KY.Chr5.199.v2.ND1-2	2	0	1	27140	2	3	0	0	7	7	7	0.0384678	0	0.0234907	588.707	0.0484925	0.0689115	0	0	0.15694	0.141518	0.146059
KY.Chr5.899.v1.SL1-1	82	62	166	76	94	101	156	112	129	159	172	2.70036	2.5193	6.67646	2.82257	3.90224	3.97222	6.23156	3.66355	4.95185	5.50368	6.14472
KY.Chr2.990.v1.SL1-1	135	129	631	323	392	1181	400	212	1358	1879	1936	1.13503	1.33827	6.47938	3.06266	4.15469	11.8585	4.07942	1.77046	13.309	16.6054	17.6581
KY.Chr10.933.v1.nonSL1-1	198	191	1164	392	517	1371	426	418	1872	2456	2536	3.24654	3.86429	23.3098	7.24877	10.6862	26.8471	8.47284	6.80781	35.7792	42.3284	45.1097
KY.Chr13.67.v1.ND1-1	69	31	100	137	338	16	4125	1864	108	88	86	6.79139	3.76488	12.021	15.2073	41.9376	1.88076	492.489	182.234	12.3909	9.10415	9.18275
KY.Chr12.120.v1.ND1-1	18	17	212	85	51	9	163	91	31	90	50	0.902214	1.0514	12.9778	4.80483	3.22244	0.538745	9.91033	4.53058	1.81121	4.74162	2.71877
KY.Chr2.1119.v1.nonSL5-1	62	36	23	9	16	11	61	35	8	14	18	2.34657	1.68122	1.06316	0.384156	0.763379	0.497209	2.8005	1.31579	0.352941	0.556952	0.73906
KY.Chr12.450.v1.nonSL19-1	91	71	146	70	80	82	177	175	103	121	150	3.36466	3.2392	6.59298	2.9189	3.72878	3.62091	7.93846	6.42706	4.43921	4.70254	6.01666
KY.Chr11.630.v1.nonSL5-1	6	2	20	21	8	24	7	6	9	18	13	0.125322	0.0515451	0.510196	0.494674	0.210642	0.598677	0.177353	0.124481	0.219124	0.395182	0.294568
KY.Chr4.50.v1.ND1-2	0	0	2	0	0	0	0	0	0	0	0	0	0	0.0701467	0	0	0	0	0	0	0	0
KY.Chr10.99.v3.ND1-3	223	192	157	64	191	68	136	58	68	115	98	4.41446	4.6898	3.79578	1.42881	4.76632	1.60763	3.26569	1.14045	1.5691	2.39286	2.10457
KY.Chr8.1369.v1.nonSL3-1	101	65	79	95	187	76	113	68	62	109	70	2.55483	2.02878	2.44061	2.71011	5.96294	2.29593	3.46723	1.70854	1.82811	2.89811	1.9209
KY.Chr4.1021.v1.nonSL9-1	33	24	133	62	99	67	84	152	85	178	119	0.500346	0.449001	2.46285	1.06016	1.89221	1.21321	1.54489	2.28915	1.50226	2.83677	1.95735
KY.Chr9.756.v2.SL3-1	104	78	961	1	3	0	0	1	3	4	1	0.481044	0.44517	5.42881	0.00521643	0.0174924	0	0	0.00459437	0.0161749	0.0194473	0.00501783
KY.Chr2.851.v1.SL2-1	14	9	103	0	0	0	0	1	0	0	1	0.31242	0.247818	2.80722	0	0	0	0	0.0221659	0	0	0.0242089
KY.Chr7.1133.v1.nonSL11-1	16	8	48	16	14	29	25	16	16	26	24	0.880912	0.543479	3.22763	0.99347	0.971668	1.90684	1.66961	0.874999	1.02684	1.50464	1.43347
KY.Chr2.874.v1.SL1-1	4	1	11	5	8	67	23	23	2	3	0	0.166997	0.0515146	0.560883	0.235419	0.421034	3.34063	1.16477	0.95379	0.0973306	0.131649	0
KY.Chr9.964.v1.ND1-1	277	179	1488	370	1182	6600	715	3184	2523	3203	3322	5.20005	4.14631	34.1162	7.83343	27.972	147.971	16.2816	59.3712	55.2096	63.2022	67.6538
KY.UAContig3.121.v1.ND1-1	1620	663	21	5	8	1	10	18	7	14	11	47.7283	24.1021	0.755631	0.166132	0.297118	0.0351856	0.357375	0.526755	0.240397	0.433547	0.351576
KY.Chr8.1232.v1.SL1-1	28	18	150	110	98	416	113	119	194	249	273	0.679023	0.538616	4.44271	3.00844	2.99592	12.0482	3.32406	2.86648	5.484	6.34707	7.18215
KY.Chr2.399.v2.SL1-2	3	3	12	6	5	14	4	28	15	23	26	0.141323	0.174378	0.690401	0.31876	0.296919	0.787631	0.228567	1.31016	0.823666	1.13885	1.32871
KY.Chr3.803.v2.nonSL9-1	33	26	121	51	102	92	60	55	113	177	184	0.684808	0.665746	3.06669	1.19357	2.66829	2.28006	1.51032	1.13368	2.7334	3.86078	4.14226
KY.Chr10.920.v1.SL1-2	159	74	526	204	659	1733	543	532	1090	1356	1335	4.0628	2.33314	16.4151	5.87869	21.2271	52.8848	16.8303	13.5025	32.4656	36.4196	37.0062
KY.Chr12.980.v1.SL1-1	0	1	194	25	0	14	419	171	10	30	14	0	0.0239814	4.60496	0.54797	0	0.324957	9.87807	3.30115	0.22655	0.612863	0.29518
KY.Chr14.480.v1.nonSL11-1	37	19	53	15	70	73	48	56	52	66	76	1.75235	1.11033	3.06567	0.801185	4.17922	4.12901	2.75755	2.6344	2.87073	3.28557	3.90479
KY.Chr4.667.v2.SL4-1	62	51	359	173	420	895	277	411	794	1058	1007	1.59581	1.61972	11.2853	5.02177	13.6275	27.5116	8.64833	10.5077	23.822	28.6234	28.1179
KY.Chr4.360.v1.nonSL2-1	7	3	31	8	6	33	21	18	23	11	26	0.368692	0.19497	1.99415	0.475202	0.398378	2.07579	1.34168	0.941702	1.41209	0.608985	1.48561
KY.Chr11.207.v1.nonSL7-1	8	6	30	22	20	47	25	25	52	75	58	0.420734	0.389358	1.92694	1.30486	1.32594	2.95202	1.59485	1.30597	3.18779	4.14597	3.3091
KY.Chr2.1545.v1.nonSL12-1	2	3	39	12	21	33	17	14	13	28	23	0.0434214	0.0803666	1.03411	0.293817	0.574739	0.855641	0.447699	0.30191	0.328993	0.638968	0.54171
KY.Chr2.1813.v1.SL2-1	50	30	169	91	76	207	116	72	144	220	198	1.39055	1.02948	5.74026	2.85417	2.66444	6.87527	3.91325	1.98895	4.66818	6.43111	5.97373
KY.Chr2.2271.v2.SL4-6	26	32	114	109	55	104	117	146	47	67	88	0.404659	0.614534	2.16696	1.91322	1.07909	1.93309	2.20884	2.25706	0.852674	1.09607	1.48581
KY.Chr8.1195.v1.nonSL3-2	8	9	50	17	7	112	38	25	99	117	139	0.342102	0.474884	2.61135	0.819854	0.377347	5.71988	1.97112	1.06189	4.9348	5.25894	6.44829
KY.Chr5.337.v5.nonSL2-4	3	4	2	1	5	10	2	5	8	5	15	0.179168	0.294768	0.145881	0.0673539	0.376433	0.713254	0.144888	0.29661	0.556929	0.313876	0.971844
KY.Chr3.782.v1.SL1-1	121	92	503	269	247	501	305	217	437	593	567	2.68659	2.52048	13.64	6.73581	6.91337	13.2849	8.21445	4.78575	11.3101	13.8394	13.6573
KY.Chr2.55.v1.nonSL1-4	11	12	23	15	30	16	25	43	15	22	34	0.167503	0.225471	0.427746	0.257598	0.575874	0.290973	0.461777	0.650388	0.26625	0.352127	0.561659
KY.Chr8.253.v1.nonSL2-1	11	10	50	22	16	14	37	14	34	59	53	0.480895	0.539433	2.66967	1.08468	0.881769	0.730953	1.96211	0.607939	1.73263	2.71117	2.51361
KY.Chr4.992.v1.nonSL3-1	174	178	263	223	610	127	244	105	210	244	256	1.48598	1.8757	2.74314	2.14778	6.56705	1.2953	2.52765	0.890692	2.09051	2.19028	2.37174
KY.Chr8.1022.v1.SL5-1	0	3	3	0	1	28	2	3	14	19	31	0	0.0603028	0.0596879	0	0.0205359	0.544751	0.0395211	0.0485436	0.265848	0.325339	0.547851
KY.Chr2.537.v3.SL3-1	33	16	166	62	23	197	43	84	147	188	229	0.449827	0.269111	2.76356	0.953116	0.395218	3.20702	0.71099	1.13733	2.33571	2.69362	3.38635
KY.Chr4.1108.v1.ND1-1	200	181	799	315	453	693	403	230	507	673	638	3.56644	3.98258	17.4013	6.33488	10.1831	14.7585	8.71714	4.07388	10.5386	12.6144	12.3422
KY.Chr9.937.v4.nonSL4-3	45	32	91	37	53	41	101	91	68	100	94	1.86986	1.64069	4.61814	1.73389	2.77619	2.03462	5.09074	3.75589	3.29363	4.36761	4.2373
KY.Chr8.1244.v2.nonSL7-1	22	8	58	21	42	20	38	20	51	90	68	0.644927	0.289373	2.07656	0.694272	1.55208	0.700199	1.35125	0.582362	1.74272	2.77318	2.16253
KY.Chr8.390.v2.ND2-2	4	2	63	8	0	0	5	0	0	2	1	0.168797	0.10414	3.24695	0.380731	0	0	0.255941	0	0	0.0887122	0.0457795
KY.Chr9.409.v1.nonSL1-1	42	48	150	70	102	123	57	38	97	155	157	0.438109	0.617809	1.91097	0.82348	1.34125	1.53229	0.721225	0.393723	1.17943	1.69946	1.77663
KY.Chr9.779.v1.nonSL11-1	6	14	84	18	30	18	38	19	22	34	19	0.0811588	0.233665	1.38769	0.274587	0.511544	0.290778	0.623493	0.255278	0.346878	0.483405	0.278807
KY.Chr4.827.v1.nonSL4-1	12	7	12	11	30	50	38	26	10	8	12	0.31091	0.223785	0.379721	0.321417	0.979833	1.54713	1.19426	0.669117	0.302011	0.217867	0.337287
KY.Chr3.674.v1.SL5-1	5	4	40	23	27	26	18	19	35	37	48	0.131578	0.129883	1.28559	0.682593	0.89568	0.817126	0.574576	0.496638	1.07362	1.02344	1.37031
KY.Chr11.101.v2.nonSL32-1	246	132	257	157	167	77	362	236	185	203	236	18.803	12.4493	23.9913	13.5336	16.0911	7.02888	33.5632	17.9175	16.4829	16.3093	19.569
KY.Chr4.1258.v1.nonSL19-1	1	0	101	16	4	0	169	11	6	4	9	0.0583385	0	7.19625	1.05268	0.294166	0	11.9593	0.637416	0.408015	0.24528	0.56959
KY.Chr3.584.v2.nonSL8-3	209	183	468	301	345	597	392	731	169	247	286	4.8933	5.28673	13.3823	7.94776	10.1825	16.693	11.1328	17	4.61224	6.07855	7.26418
KY.Chr8.1345.v1.nonSL17-1	72	61	496	337	399	110	261	688	235	476	241	2.03777	2.13026	17.1449	10.7566	14.2355	3.71809	8.96039	19.3413	7.75283	14.1605	7.39954
KY.Chr3.1658.v1.nonSL4-1	2	2	204	0	284	50	0	2	10	18	36	0.048435	0.059764	6.03377	0	8.67012	1.44612	0	0.0481099	0.282292	0.458194	0.945794
KY.Chr4.373.v1.SL1-1	18	8	36	3	3	3	9	35	2	3	3	0.526354	0.288653	1.28569	0.0989347	0.110587	0.104768	0.319236	1.0166	0.0681718	0.0922091	0.0951681
KY.UAContig51.23.v1.nonSL2-1	3383	2635	56	43	302	1666	398	40	1170	20	4	321.307	308.801	6.49585	4.60584	36.1579	188.972	45.8527	3.77358	129.531	1.99662	0.412139
KY.Chr5.601.v1.SL2-1	0	1	2	0	0	0	0	0	0	0	0	0	0.0686861	0.135972	0	0	0	0	0	0	0	0
KY.Chr9.154.v3.nonSL6-6	20	17	97	45	68	70	108	55	65	100	92	0.248319	0.260441	1.47089	0.630108	1.06431	1.03796	1.62655	0.678293	0.940725	1.30505	1.23917
KY.Chr8.1034.v2.ND1-2	139	120	311	205	162	301	274	250	247	416	393	1.41598	1.50835	3.86929	2.35515	2.08034	3.66195	3.38576	2.52963	2.93297	4.45433	4.34309
KY.Chr8.902.v2.nonSL1-3	55	64	35	0	1476	0	1	0	0	0	0	1.95363	2.80505	1.51837	0	66.0913	0	0.0430868	0	0	0	0
KY.Chr3.61.v1.SL1-4	43	24	75	45	175	52	74	204	33	85	56	0.663674	0.457065	1.41376	0.783287	3.40488	0.958503	1.38542	3.12746	0.593704	1.37896	0.937647
KY.Chr2.1277.v1.SL3-1	7	1	37	10	16	25	13	7	16	22	29	0.216935	0.0382395	1.40044	0.349506	0.625071	0.925286	0.488696	0.215479	0.577991	0.716641	0.974978
KY.Chr1.1291.v1.SL6-2	1	1	18	7	5	9	5	5	12	10	9	0.0249727	0.0308138	0.548994	0.197145	0.157403	0.268418	0.15146	0.124025	0.349314	0.26249	0.243822
KY.Chr9.747.v1.SL1-1	1	2	19	9	3	49	32	17	38	51	61	0.0578596	0.142786	1.34264	0.587273	0.218813	3.38591	2.24589	0.97701	2.56288	3.10165	3.82886
KY.Chr13.366.v1.nonSL3-1	4	286	583	1329	862	4	10072	14	9	20	14	0.0792721	6.9937	14.111	29.7035	21.535	0.0946726	242.125	0.27559	0.207909	0.416618	0.300991
KY.Chr14.1184.v1.nonSL3-4	20	13	61	22	62	18	42	40	22	22	22	0.608575	0.488098	2.26696	0.754968	2.37822	0.654124	1.55023	1.20898	0.780326	0.703645	0.726225
KY.Chr3.414.v1.SL8-1	7	5	30	12	12	26	23	22	14	27	30	0.215044	0.189531	1.12559	0.41575	0.464716	0.953907	0.857078	0.671315	0.501333	0.871846	0.999804
KY.Chr1.9.v2.nonSL1-2	30	24	86	28	51	102	58	163	42	95	71	0.853183	0.842195	2.98709	0.898052	1.82839	3.46438	2.00084	4.60451	1.39232	2.83983	2.1905
KY.Chr12.102.v3.SL2-2	15	12	108	34	50	160	53	32	94	119	137	0.334735	0.330424	2.9435	0.85568	1.40656	4.26417	1.43466	0.709308	2.44516	2.79129	3.31662
KY.Chr1.756.v2.nonSL4-1	25	28	114	29	45	96	45	46	88	105	129	0.899808	1.24351	5.01123	1.17714	2.04174	4.12653	1.96465	1.64453	3.692	3.97234	5.03691
KY.Chr1.244.v1.SL7-2	6	3	28	11	4	26	14	19	24	26	29	0.199452	0.123052	1.13677	0.412384	0.167619	1.0322	0.564518	0.627357	0.929966	0.908463	1.0458
KY.Chr4.981.v1.SL1-1	118	132	327	244	302	502	356	174	259	327	352	0.614075	0.847606	2.07834	1.43203	1.98118	3.11995	2.24726	0.899422	1.57112	1.78869	1.98722
KY.Chr6.555.v1.nonSL12-1	3	5	23	10	10	18	8	9	31	39	30	0.171051	0.351766	1.60163	0.643022	0.718756	1.22569	0.553296	0.509708	2.06032	2.33731	1.85562
KY.Chr11.1307.v1.nonSL18-1	51	27	135	60	146	45	125	182	32	61	46	1.04907	0.685297	3.39155	1.3919	3.78587	1.10548	3.11895	3.71862	0.767281	1.3189	1.0265
KY.Chr11.1347.v1.nonSL26-1	12	8	47	14	10	44	16	40	73	111	113	0.248582	0.204484	1.18909	0.327068	0.261135	1.08854	0.402042	0.823044	1.76271	2.4169	2.5394
KY.Chr7.625.v2.SL2-4	100	110	460	468	461	387	337	353	250	364	374	1.61192	2.18784	9.05586	8.50766	9.36743	7.45001	6.58924	5.65187	4.69734	6.16724	6.54001
KY.Chr5.811.v1.nonSL28-1	153	110	391	161	451	1226	358	306	99	100	93	3.92657	3.48333	12.2554	4.65983	14.5907	37.5765	11.1447	7.80042	2.9616	2.69755	2.58922
KY.Chr1.2568.v1.ND1-1	0	0	3	1	2	0	2	81	3	18	13	0	0	0.116311	0.0358007	0.0800344	0	0.0770128	2.55405	0.111009	0.600605	0.44769
KY.Chr13.35.v3.SL2-4	31	19	50	44	30	31	32	53	40	77	56	0.330109	0.249649	0.650272	0.528409	0.402712	0.39424	0.413341	0.560591	0.496507	0.861854	0.646917
KY.Chr14.486.v1.nonSL11-1	6	6	24	8	4	37	9	5	28	34	33	0.297773	0.367422	1.4547	0.447761	0.250248	2.193	0.541801	0.246478	1.6198	1.77362	1.77669
KY.Chr11.8.v1.nonSL20-1	8	4	29	3	13	65	13	10	22	45	47	0.165332	0.102002	0.731974	0.0699216	0.338679	1.6043	0.325893	0.205278	0.529981	0.977525	1.05373
KY.Chr1.697.v3.nonSL14-1	192	112	389	230	307	95	366	573	98	165	100	10.0676	7.24639	24.9116	13.6011	20.2927	5.94909	23.2792	29.8437	5.98989	9.09399	5.68837
KY.Chr5.842.v1.SL1-1	1	4	140	88	16	65	112	80	289	386	374	0.0196852	0.0971582	3.36587	1.95364	0.397042	1.52812	2.67437	1.56424	6.63142	7.98682	7.98685
KY.Chr5.660.v1.SL4-1	17	12	44	35	25	39	37	21	27	35	40	0.185973	0.161981	0.587873	0.431809	0.344762	0.50953	0.490983	0.22819	0.344298	0.402455	0.474708
KY.Chr13.79.v1.nonSL4-1	6	7	207	4	13	58	7	1	1	1	2	0.258775	0.372519	10.9036	0.19456	0.706791	2.98746	0.366211	0.0428396	0.0502736	0.0453333	0.0935761
KY.Chr9.382.v2.SL2-1	151	132	103	5	25	55	11	13	120	245	133	6.09474	6.57404	5.07744	0.227599	1.27202	2.65121	0.53856	0.52119	5.64584	10.3942	5.82364
KY.Chr3.1290.v1.SL2-1	7550	5601	856	17	9	32	3	20	8	16	9	159.781	146.259	22.1249	0.405741	0.240103	0.808783	0.0770128	0.42042	0.19735	0.355914	0.206626
KY.Chr7.835.v1.SL6-1	7	7	39	11	8	53	15	8	23	27	38	0.241582	0.298088	1.64384	0.428136	0.348044	2.18447	0.627945	0.27424	0.92526	0.97944	1.42271
KY.Chr5.545.v2.nonSL29-1	4	3	249	32	91	1	76	74	19	68	65	0.0987016	0.091341	7.504	0.890505	2.83063	0.0294692	2.27479	1.81372	0.546496	1.76368	1.73997
KY.Chr5.929.v1.SL1-1	131	180	444	129	1742	86	38	6	1	5	35	2.88499	4.89131	11.9422	3.20394	48.3613	2.26191	1.01512	0.13125	0.0256709	0.115742	0.83619
KY.Chr3.1078.v1.nonSL1-1	120	108	1062	388	431	828	434	307	1430	2133	2217	1.69746	1.88505	18.3473	6.18974	7.68552	13.9879	7.44684	4.31352	23.5789	31.7144	34.0212
KY.Chr7.649.v1.nonSL5-1	7	10	89	66	88	16	28	65	18	21	14	0.311041	0.548276	4.82991	3.30739	4.92923	0.849069	1.50918	2.86885	0.932311	0.980812	0.674857
KY.Chr11.1358.v1.nonSL26-1	23	14	76	27	56	45	37	60	37	75	56	0.569929	0.428057	2.30004	0.754534	1.74928	1.33171	1.11214	1.47679	1.06872	1.95345	1.50538
KY.Chr3.150.v1.nonSL1-1	10	15	374	91	83	8	89	164	51	81	120	0.480716	0.889734	21.9578	4.93346	5.02972	0.459285	5.18969	7.83082	2.85777	4.0928	6.25798
KY.Chr7.848.v1.SL1-1	828	644	2466	1172	981	1182	1311	2086	654	1152	980	14.2044	13.632	51.6671	22.6747	21.2148	24.2166	27.2809	35.5452	13.0779	20.7726	18.2382
KY.Chr2.1428.v2.nonSL9-1	1	1	31	10	13	44	11	19	54	63	78	0.0133674	0.016494	0.506102	0.150754	0.219062	0.702431	0.178362	0.252276	0.841415	0.885187	1.13111
KY.Chr11.1192.v1.nonSL15-1	54	59	157	92	127	105	102	122	52	97	69	0.845675	1.1401	3.00289	1.62487	2.50721	1.96383	1.93764	1.89777	0.949254	1.59672	1.17226
KY.UAContig4.11.v1.ND1-1	0	0	76	2391	1	5	2	1	5	5	8	0	0	2.96524	86.1427	0.0402712	0.190761	0.0775015	0.0317316	0.18619	0.167894	0.27725
KY.Chr1.2369.v1.nonSL6-1	19	7	46	32	27	29	32	17	37	38	46	0.578146	0.262822	1.70951	1.09814	1.03568	1.05387	1.18113	0.513816	1.31237	1.21539	1.51847
KY.Chr13.340.v1.SL1-2	11	14	85	36	77	47	32	20	157	238	237	0.171581	0.269454	1.61929	0.633287	1.51406	0.875544	0.605466	0.309871	2.8546	3.90212	4.01041
KY.Chr5.946.v1.ND1-1	117	96	65	58	81	164	739	335	37	44	49	2.62423	2.65685	1.78057	1.46712	2.29023	4.39303	20.1059	7.46339	0.967358	1.03733	1.19228
KY.Chr3.1542.v1.nonSL1-1	265	206	997	653	779	249	875	136	104	157	150	3.76519	3.6115	17.3008	10.4635	13.9526	4.22517	15.0804	1.91935	1.72244	2.3447	2.31205
KY.Chr13.466.v3.nonSL2-4	37	38	5	9	101	1	26	7	2	6	5	0.354665	0.449449	0.0585351	0.097293	1.22044	0.0114478	0.302311	0.0666484	0.0223468	0.0604527	0.0519938
KY.Chr9.208.v1.SL1-1	21	14	13	8	19	11	32	15	1	2	2	0.408821	0.336296	0.309091	0.175641	0.466278	0.255747	0.755661	0.290055	0.0226925	0.0409252	0.0422385
KY.Chr1.8.v2.nonSL6-1	48	31	100	60	107	99	97	89	98	122	143	0.491243	0.391469	1.24993	0.692514	1.38044	1.21003	1.20418	0.904733	1.1691	1.31239	1.58766
KY.Chr7.311.v2.ND2-2	709	359	23	3	45	3	33	55	7	10	7	32.5295	20.3238	1.28881	0.15523	2.60268	0.164383	1.83657	2.50651	0.374368	0.482257	0.348413
KY.Chr6.367.v1.SL2-1	4	58	320	182	120	20	492	17	4	8	4	0.133979	2.39709	13.0905	6.87496	5.06682	0.800038	19.9896	0.565588	0.156173	0.281653	0.145345
KY.Chr5.338.v2.nonSL3-1	89	59	111	196	140	166	229	354	130	173	162	1.46271	1.19646	2.22802	3.63284	2.9005	3.25821	4.56527	5.77891	2.49046	2.98855	2.88833
KY.UAContig16.4.v2.ND2-2	856	812	128	1	3	11	0	1	19	14	26	20.645	24.1645	3.77035	0.0271997	0.0912097	0.316839	0	0.0239562	0.534152	0.354909	0.680268
KY.Chr4.60.v1.nonSL15-1	5	2	43	8	5	74	7	10	24	35	38	0.134696	0.0664806	1.41476	0.243051	0.169798	2.38079	0.228742	0.267584	0.753642	0.99106	1.11054
KY.Chr9.180.v1.SL1-1	11	13	83	24	15	186	27	30	76	126	115	0.266576	0.388733	2.45661	0.655936	0.458244	5.38325	0.793698	0.722145	2.1469	3.20956	3.02336
KY.Chr4.478.v1.nonSL1-1	3	4	125	45	14	96	52	42	299	461	452	0.0455252	0.074898	2.3167	0.770131	0.267815	1.73982	0.957187	0.633074	5.28896	7.35323	7.44104
KY.Chr11.229.v1.nonSL5-1	16	22	179	63	48	172	144	43	165	220	228	0.152333	0.25845	2.0814	0.676451	0.576092	1.95572	1.66303	0.406646	1.83116	2.20162	2.3549
KY.Chr3.184.v1.SL1-1	382	304	1437	733	1588	1199	1219	1292	556	1043	793	5.20709	5.11312	23.9231	11.2683	27.2872	19.5189	20.1557	17.4932	8.83438	14.9439	11.7265
KY.Chr11.312.v1.nonSL3-3	475	288	459	244	276	286	556	464	270	353	361	22.9593	17.1766	27.0961	13.3008	16.8171	16.5095	32.5989	22.2771	15.2124	17.9344	18.9294
KY.Chr12.290.v2.SL2-2	41	33	356	369	73	190	149	114	386	564	591	1.05452	1.04729	11.1828	10.7034	2.36686	5.83619	4.64859	2.9124	11.5725	15.2475	16.4901
KY.Chr6.133.v1.SL3-1	624	529	1554	387	1042	1169	433	305	163	356	217	6.37875	6.67248	19.4013	4.46153	13.4275	14.2715	5.36911	3.09689	1.94226	3.82515	2.40644
KY.Chr12.550.v1.ND1-1	14	11	151	90	50	114	75	61	101	133	153	0.392139	0.380176	5.16557	2.843	1.76547	3.81347	2.54822	1.69714	3.29763	3.91571	4.64909
KY.Chr3.1511.v1.nonSL2-1	0	0	5	3	0	1	1	0	1	2	4	0	0	0.250495	0.138785	0	0.0489895	0.049758	0	0.0478155	0.0862336	0.178002
KY.Chr8.461.v2.ND2-2	31	16	72	54	44	190	52	222	94	200	143	0.277876	0.176966	0.788227	0.54589	0.497187	2.03398	0.5654	1.97659	0.98217	1.88437	1.39056
KY.Chr6.563.v1.SL1-1	1383	1248	3285	2423	1411	635	2687	2951	2632	3338	3574	27.5634	30.6906	79.9604	54.461	35.4499	15.1143	64.9593	58.419	61.1456	69.9268	77.2733
KY.Chr10.282.v1.nonSL4-1	13	7	80	14	16	88	26	20	111	150	172	0.61735	0.410173	4.63989	0.749788	0.957824	4.99086	1.4977	0.943395	6.14442	7.48733	8.86098
KY.Chr1.2588.v2.nonSL2-2	14	10	24	11	27	20	13	20	18	14	21	0.781792	0.689038	1.63683	0.692752	1.90066	1.33382	0.880582	1.10935	1.17167	0.821747	1.27218
KY.Chr10.1211.v1.nonSL1-1	73	69	624	152	298	442	207	134	478	607	597	1.19418	1.39276	12.467	2.80422	6.14526	8.63521	4.10753	2.17734	9.11473	10.4372	10.5946
KY.Chr1.863.v1.nonSL2-1	599	611	2124	1176	707	411	1311	1317	1222	1612	1708	31.6917	39.8878	137.247	70.1694	47.1536	25.9695	84.1365	69.2116	75.3631	89.6459	98.0327
KY.Chr8.348.v1.nonSL55-1	25	15	33	19	33	58	36	46	12	14	22	0.46982	0.347826	0.757416	0.402686	0.781776	1.30174	0.820648	0.858665	0.26287	0.276545	0.448517
KY.Chr5.815.v1.nonSL4-1	30	33	20	0	171	0	0	0	2	1	1	0.294866	0.400219	0.240084	0	2.11874	0	0	0	0.0229141	0.0103312	0.0106627
KY.Chr9.1009.v2.nonSL5-2	1	5	4	9	5	4	7	9	12	12	10	0.0277234	0.17104	0.135437	0.281392	0.174741	0.132437	0.235401	0.247836	0.387791	0.349684	0.300754
KY.Chr1.712.v1.nonSL4-1	44	27	149	59	115	161	108	68	167	210	209	0.637764	0.482894	2.63769	0.964454	2.10127	2.787	1.89887	0.979019	2.82159	3.19944	3.28639
KY.Chr10.322.v1.nonSL4-1	12	7	104	49	33	100	20	21	104	124	196	0.228684	0.164602	2.42057	1.05311	0.792769	2.27593	0.462327	0.397511	2.31025	2.48384	4.05206
KY.Chr2.1428.v2.nonSL5-2	3	4	32	3	13	39	16	9	47	76	70	0.0398002	0.0654794	0.518494	0.0448857	0.217413	0.617921	0.257482	0.118599	0.726828	1.0598	1.00746
KY.Chr2.1399.v3.nonSL11-6	9	6	47	18	30	11	26	31	20	21	21	0.208226	0.171287	1.32807	0.469664	0.874966	0.303941	0.729675	0.712409	0.539376	0.510692	0.52708
KY.Chr10.1185.v1.nonSL6-4	26	23	117	37	48	55	57	44	57	85	81	0.322928	0.352485	1.7748	0.518271	0.751539	0.81583	0.858759	0.542826	0.825234	1.10968	1.0914
KY.Chr2.2259.v1.SL2-1	24	13	85	45	39	80	22	38	204	309	327	0.307183	0.20531	1.32872	0.649562	0.629257	1.22287	0.341564	0.483109	3.04359	4.15711	4.54045
KY.Chr14.419.v2.SL1-1	337	235	802	822	905	647	714	898	302	512	422	3.72832	3.20798	10.8364	10.256	12.6214	8.54852	9.58174	9.86812	3.89457	5.95388	5.06478
KY.Chr8.890.v1.nonSL5-1	82	48	241	112	167	219	163	158	204	305	282	1.19347	0.862024	4.28395	1.83839	3.06402	3.80667	2.87772	2.28418	3.46096	4.666	4.45258
KY.Chr8.371.v1.SL1-1	275	199	1379	1348	3712	1101	1367	437	760	838	1098	4.89643	4.372	29.9875	27.0682	83.3167	23.412	29.5242	7.72864	15.7736	15.6833	21.2087
KY.Chr14.405.v1.SL1-2	5	2	20	1	9	28	8	2	12	34	22	0.0833802	0.0411532	0.407336	0.0188068	0.189196	0.557641	0.161825	0.0331282	0.233262	0.595963	0.397997
KY.Chr3.1674.v1.nonSL1-1	19	22	48	15	20	71	40	30	107	132	117	0.780295	1.11483	2.40755	0.694734	1.03541	3.48231	1.99264	1.22377	5.12222	5.69805	5.21262
KY.Chr5.23.v1.nonSL1-1	5	3	11	4	6	4	6	5	10	24	8	0.210997	0.15621	0.566928	0.190365	0.319179	0.20159	0.307129	0.20958	0.491898	1.06455	0.366236
KY.Chr9.1035.v3.SL4-1	104	141	456	410	123	107	611	234	33	82	79	0.994192	1.66317	5.32392	4.42021	1.48224	1.22159	7.08503	2.22192	0.367723	0.823945	0.819274
KY.Chr1.2176.v1.SL6-1	3	2	27	23	4	14	14	6	56	86	81	0.058114	0.0478046	0.638782	0.50247	0.0976781	0.323886	0.328966	0.115448	1.26449	1.75108	1.7022
KY.Chr1.2282.v1.SL2-1	0	0	7	0	0	31	0	2	10	12	11	0	0	0.340006	0	0	1.47239	0	0.0790066	0.463584	0.501634	0.474587
KY.Chr4.578.v1.ND1-1	0	2	15	13	3	8	6	4	19	23	18	0	0.0841787	0.624903	0.500101	0.129	0.325901	0.24826	0.135527	0.755466	0.824645	0.666085
KY.Chr8.979.v1.nonSL5-1	0	2	8	1	491	48	1	2	0	1	2	0	0.042584	0.168599	0.0194607	10.6806	0.989195	0.0209315	0.0342801	0	0.0181378	0.0374396
KY.Chr3.251.v1.nonSL2-1	3	1	8	1	2	16	20	8	3	5	7	0.0788288	0.0324223	0.256734	0.0296337	0.0662477	0.502097	0.637466	0.208799	0.091887	0.138096	0.199538
KY.Chr8.1353.v1.ND1-1	39	48	7	6	50	9	12	23	108	130	132	1.2596	1.91289	0.276118	0.218545	2.03571	0.347147	0.470124	0.737854	4.06594	4.41325	4.62494
KY.Chr4.594.v2.SL9-2	33	21	35	29	12	7	16	4	1	0	1	0.895842	0.703424	1.16042	0.887846	0.410654	0.226944	0.526867	0.107858	0.0316437	0	0.0294498
KY.Chr2.914.v1.nonSL5-4	2	0	14	5	9	33	9	13	33	40	53	0.0427887	0	0.365811	0.12064	0.242727	0.843173	0.233563	0.276259	0.822966	0.89951	1.2301
KY.Chr7.1184.v1.SL1-1	296	243	1113	220	1923	71	633	869	150	369	172	3.87156	3.92176	17.7795	3.24519	31.7067	1.10906	10.043	11.2899	2.28694	5.07304	2.44055
KY.Chr3.414.v1.SL6-2	9	7	25	19	16	23	17	20	13	20	18	0.276485	0.265343	0.93799	0.658271	0.619621	0.843841	0.633492	0.610287	0.465524	0.645812	0.599883
KY.Chr10.36.v1.nonSL1-1	838	687	2427	635	1711	476	1190	2649	615	1641	872	17.2679	17.4676	61.0795	14.7568	44.4451	11.714	29.7445	54.2192	14.772	35.5428	19.4929
KY.Chr12.788.v1.nonSL7-3	0	1	3	5	4	6	5	3	1	1	3	0	0.0866102	0.257181	0.395805	0.353937	0.502972	0.425718	0.209163	0.0818197	0.0737795	0.228441
KY.Chr12.554.v1.nonSL7-1	10	13	32	52	28	28	32	62	24	23	25	0.219953	0.35282	0.859626	1.2899	0.776364	0.735515	0.853775	1.35455	0.615333	0.531747	0.596533
KY.Chr2.491.v1.ND1-1	0	0	3	0	8	0	2	89	1623	2218	2371	0	0	0.109783	0	0.302171	0	0.0726906	2.64881	56.6856	69.8544	77.0693
KY.Chr10.661.v1.SL1-1	74	70	206	102	132	228	235	149	137	172	161	3.54762	4.14079	12.0615	5.51477	7.97731	13.054	13.6658	7.09523	7.65588	8.66724	8.37328
KY.Chr9.1025.v1.nonSL1-1	108	116	1063	80	348	189	130	281	110	206	147	1.0805	1.43199	12.9887	0.902641	4.38894	2.25823	1.57765	2.79244	1.28282	2.16629	1.59546
KY.Chr1.2462.v1.ND1-1	16	5	40	24	12	5	32	19	51	69	72	0.590968	0.227874	1.8044	0.999718	0.558731	0.220555	1.4337	0.697064	2.19575	2.6788	2.88497
KY.Chr11.728.v1.ND1-1	1	2	2	5	1	0	2	2	3	5	15	0.0696373	0.171851	0.170099	0.392676	0.0877848	0	0.168941	0.13834	0.243519	0.365982	1.13318
KY.Chr3.1244.v2.SL5-2	17	29	121	32	33	33	90	81	118	183	194	0.530576	1.1168	4.61225	1.12634	1.29834	1.23003	3.40725	2.51107	4.29289	6.00339	6.56848
KY.Chr3.489.v1.nonSL13-1	98	66	142	154	129	282	173	213	57	57	83	1.69356	1.40734	2.99704	3.00136	2.81023	5.82007	3.62647	3.6562	1.1482	1.03537	1.55603
KY.Chr14.613.v1.nonSL12-2	1	1	28	0	4	8	1	12	3	15	10	0.0298361	0.0368148	1.0203	0	0.150446	0.28506	0.0361914	0.35563	0.104336	0.470415	0.323674
KY.Chr8.720.v1.nonSL2-1	26	16	197	93	52	118	53	101	38	110	111	0.391516	0.297288	3.62303	1.57936	0.987091	2.12208	0.96809	1.51068	0.667006	1.74107	1.81328
KY.Chr5.698.v1.ND1-1	295	170	126	835	5	6	1	0	0	0	0	4.79463	3.40928	2.50111	15.3053	0.102443	0.116463	0.019715	0	0	0	0
KY.Chr10.1011.v1.nonSL10-2	34	24	187	54	259	1355	175	262	698	861	898	0.56914	0.495715	3.82306	1.01943	5.46534	27.0884	3.55338	4.35629	13.6196	15.1492	16.3073
KY.Chr1.1520.v1.nonSL9-1	80	72	653	154	275	137	299	444	130	191	153	1.94408	2.15892	19.3806	4.22053	8.42431	3.97602	8.81371	10.7172	3.68245	4.87871	4.03349
KY.Chr14.1087.v2.nonSL5-2	3	7	119	24	15	226	36	26	84	123	129	0.0611744	0.176127	2.96364	0.551928	0.385582	5.50378	0.89046	0.526619	1.99663	2.63634	2.85367
KY.Chr3.1351.v1.SL2-4	17	11	60	25	35	62	46	142	33	58	65	0.399347	0.318841	1.7214	0.662313	1.03645	1.73939	1.31076	3.31333	0.903617	1.43211	1.65645
KY.Chr8.363.v2.SL3-2	138	107	297	161	287	258	367	238	466	525	634	2.97773	2.84885	7.82694	3.91791	7.80666	6.64859	9.60585	5.10103	11.7209	11.9073	14.8409
KY.UAContig7.93.v1.ND1-1	0	0	0	0	0	0	0	0	0	0	1	0	0	0	0	0	0	0	0	0	0	0.174547
KY.Chr9.154.v2.nonSL61-3	0	2	9	2	4	3	10	3	6	5	13	0	0.0385275	0.171606	0.0352138	0.0787224	0.0559353	0.189376	0.0465219	0.10919	0.0820499	0.220175
KY.Chr1.1863.v1.SL1-1	6	1	32	32	51	558	480	312	29	32	38	0.111567	0.0229437	0.726712	0.671051	1.19545	12.3914	10.8265	5.76252	0.628565	0.625432	0.766534
KY.Chr1.1916.v1.nonSL4-1	5	4	14	6	8	29	8	16	41	34	54	0.181444	0.179107	0.620484	0.245554	0.365966	1.25683	0.352149	0.576724	1.73431	1.29688	2.12585
KY.Chr2.442.v1.nonSL5-4	35	39	287	87	79	206	103	80	193	251	275	0.901518	1.23951	9.02854	2.52725	2.56514	6.33691	3.21815	2.04678	5.79473	6.79559	7.68429
KY.Chr3.1412.v2.SL2-1	38	25	142	55	29	16	114	112	28	94	32	1.13186	0.918815	5.16566	1.84753	1.08889	0.569156	4.11885	3.3136	0.972154	2.94295	1.034
KY.Chr1.2241.v1.SL2-1	13	13	230	59	58	178	57	33	335	453	529	0.24301	0.29985	5.25096	1.24381	1.36674	3.97379	1.29247	0.612731	7.29953	8.90075	10.7276
KY.Chr7.1170.v2.ND16-1	25	16	98	48	84	158	95	108	131	143	161	0.644412	0.50889	3.08517	1.39536	2.72948	4.8639	2.97037	2.76517	3.93609	3.87442	4.50209
KY.Chr14.453.v1.SL2-1	82	72	79	38	138	61	37	42	39	43	46	1.08015	1.17026	1.27094	0.564514	2.29153	0.959627	0.591199	0.549532	0.598829	0.595366	0.657342
KY.Chr3.1084.v2.SL5-6	3	4	23	3	30	19	27	13	12	16	13	0.0669047	0.110072	0.626459	0.0754534	0.843401	0.506049	0.730403	0.287974	0.311951	0.375062	0.314516
KY.Chr7.1170.v1.nonSL4-1	15	15	86	47	73	157	92	100	118	155	164	0.439723	0.542575	3.07904	1.55385	2.69767	5.49657	3.27144	2.91181	4.03217	4.77603	5.21551
KY.Chr8.482.v2.nonSL1-1	6	7	29	11	7	111	16	10	73	95	97	0.139643	0.201023	0.824316	0.288723	0.205372	3.08527	0.4517	0.231175	1.98043	2.32401	2.44908
KY.Chr5.505.v1.ND1-1	951	710	2166	591	2600	2737	2292	4237	3127	3729	3768	55.1149	50.7724	153.312	38.6277	189.95	189.438	161.126	243.906	211.245	227.158	236.9
KY.Chr4.1170.v1.SL3-1	221	130	340	234	241	135	239	438	169	204	224	7.63457	5.54135	14.345	9.11654	10.4951	5.56967	10.0151	15.0294	6.80532	7.40747	8.3947
KY.Chr10.712.v2.ND2-2	1	0	3	0	1	1	0	0	1	2	0	0.118243	0	0.433238	0	0.149057	0.141215	0	0	0.137831	0.248573	0
KY.Chr11.1121.v1.SL2-1	244	180	706	299	666	445	513	814	1081	1537	1574	12.0248	10.9456	42.4933	16.618	41.375	26.1909	30.6667	39.8461	62.0985	79.6173	84.1503
KY.Chr5.68.v2.nonSL10-2	1	6	21	12	11	27	12	7	11	26	28	0.0560198	0.414737	1.43678	0.758133	0.776805	1.80638	0.815429	0.389506	0.718297	1.53095	1.70163
KY.Chr5.338.v1.nonSL18-1	96	53	109	149	112	174	199	361	123	148	136	1.59036	1.08338	2.20537	2.78377	2.33895	3.44253	3.99891	5.94028	2.3752	2.57712	2.44415
KY.Chr12.755.v1.nonSL7-1	16	9	45	18	30	48	13	19	29	41	42	0.575289	0.399291	1.9761	0.729896	1.35977	2.06116	0.566987	0.67857	1.21544	1.54952	1.63825
KY.Chr12.958.v1.SL4-1	47	49	112	117	68	43	130	53	41	74	61	0.469553	0.604037	1.36658	1.31824	0.856393	0.513049	1.57541	0.525942	0.477463	0.77708	0.661122
KY.Chr8.726.v2.nonSL41-4	50	46	100	63	51	67	158	113	78	109	161	0.793257	0.900496	1.93764	1.12721	1.01998	1.26947	3.04064	1.78073	1.44247	1.81768	2.77099
KY.Chr1.1569.v1.SL3-3	95	65	443	359	823	636	348	489	273	404	362	0.891706	0.752821	5.07845	3.80027	9.73812	7.1295	3.96224	4.55913	2.98696	3.9859	3.68614
KY.Chr5.96.v1.nonSL4-1	1	2	12	4	4	18	2	5	18	13	13	0.0293393	0.0724035	0.429992	0.132352	0.14794	0.630704	0.0711775	0.145712	0.61559	0.400904	0.413769
KY.Chr8.888.v1.nonSL7-1	8	6	57	30	18	30	36	19	22	47	32	0.178187	0.164899	1.55057	0.75358	0.505401	0.798015	0.972639	0.420353	0.571186	1.10035	0.773216
KY.Chr2.1480.v7.nonSL2-3	1	1	24	5	3	1	17	28	156	199	199	0.038176	0.0471054	1.119	0.21527	0.144374	0.0455926	0.787232	1.06175	6.942	7.9853	8.24154
KY.Chr5.920.v1.nonSL21-1	133	61	191	90	156	134	266	279	183	197	216	5.71518	3.23436	10.024	4.36157	8.45046	6.87681	13.8651	11.9085	9.1664	8.89799	10.0692
KY.Chr5.566.v1.nonSL5-1	38	28	105	38	38	192	45	48	221	284	300	2.18432	1.98596	7.37141	2.46342	2.75355	13.1807	3.13767	2.74062	14.8079	17.1592	18.7076
KY.Chr5.920.v1.nonSL8-2	132	72	188	93	124	130	294	257	181	220	236	6.06416	4.08141	10.5483	4.81839	7.18118	7.13254	16.3835	11.7275	9.6927	10.6235	11.7618
KY.Chr11.686.v1.SL4-1	2962	2702	6834	1673	6014	4979	4265	4617	825	848	960	62.9876	70.8982	177.49	40.1225	161.217	126.449	110.015	97.5225	20.45	18.9545	22.1465
KY.Chr14.1025.v2.SL4-1	582	409	0	0	10	11	6	1	1	1	1	35.6035	30.8726	0	0	0.771165	0.803649	0.44523	0.0607638	0.0713082	0.0643009	0.0663643
KY.Chr6.679.v1.nonSL5-2	39	36	206	75	185	259	140	198	543	741	712	1.32519	1.50937	8.5489	2.87407	7.92433	10.5104	5.77039	6.68273	21.5071	26.4654	26.2457
KY.Chr2.161.v1.SL1-1	49	33	96	68	54	7	64	57	63	91	68	0.792012	0.658158	1.89512	1.23956	1.10029	0.135126	1.25481	0.915136	1.18699	1.54605	1.19237
KY.Chr1.1942.v2.SL2-2	55	67	579	269	92	125	391	81	183	247	276	0.754088	1.13348	9.69543	4.15943	1.5901	2.04679	6.50279	1.10311	2.92469	3.55962	4.10519
KY.Chr14.875.v1.nonSL10-2	0	1	4	2	4	13	2	1	26	24	34	0	0.0426258	0.168765	0.0779192	0.174193	0.536339	0.083808	0.0343137	1.04697	0.871467	1.27419
KY.Chr7.733.v1.nonSL4-1	108	119	1456	669	1480	398	2030	2648	603	924	952	1.25182	1.70195	20.6115	8.74515	21.6251	5.50942	28.5416	30.4868	8.14714	11.2574	11.9707
KY.UAContig5.37.v1.ND1-2	0	2	1	2	0	1	0	5	4	7	8	0	0.268385	0.132824	0.245301	0	0.129883	0	0.540123	0.50708	0.800189	0.943848
KY.Chr9.154.v3.nonSL71-4	1	1	11	9	7	4	16	2	10	13	9	0.0163586	0.0201849	0.21977	0.166039	0.144352	0.0781467	0.31749	0.0324976	0.190685	0.223531	0.159718
KY.Chr11.763.v1.nonSL11-2	17	30	115	25	42	105	80	45	116	120	152	0.802976	1.74846	6.63408	1.33173	2.50081	5.92307	4.5836	2.11126	6.38676	5.95775	7.78864
KY.Chr8.1110.v2.SL2-2	70	53	181	80	128	172	171	139	101	146	151	1.92249	1.79606	6.07119	2.47787	4.43152	5.64154	5.69672	3.79189	3.23338	4.21469	4.49891
KY.Chr9.262.v2.SL1-2	24	18	67	52	88	154	75	42	125	160	175	0.823442	0.762035	2.80754	2.01209	3.80612	6.31025	3.12138	1.43135	4.99921	5.77018	6.51366
KY.Chr9.315.v1.SL1-1	41	31	208	125	58	243	132	86	182	257	247	0.596735	0.556724	3.69735	2.05178	1.06415	4.22384	2.33042	1.24329	3.08772	3.93168	3.89995
KY.UAContig34.10.v2.ND2-2	0	0	0	0	0	0	0	0	0	0	0	0	0	0	0	0	0	0	0	0	0	0
KY.Chr11.1354.v1.nonSL9-5	8	13	43	19	40	43	34	29	37	63	58	0.171676	0.344225	1.12698	0.459828	1.08207	1.10203	0.885037	0.618148	0.92553	1.42104	1.35024
KY.Chr3.657.v3.ND2-2	25	23	188	47	26	145	181	30	17	58	43	0.488852	0.55494	4.48978	1.03647	0.640897	3.38618	4.29318	0.582685	0.387486	1.1921	0.91216
KY.Chr12.289.v1.ND1-1	8	8	10	7	47	174	18	3	1	2	4	0.13093	0.161554	0.199884	0.129202	0.969669	3.40096	0.357342	0.0487691	0.0190773	0.0344053	0.0710188
KY.Chr7.267.v1.nonSL10-1	52	37	140	34	61	18	48	63	34	56	47	1.50311	1.31969	4.94249	1.10838	2.22278	0.621391	1.68304	1.80886	1.14561	1.70147	1.47384
KY.Chr1.2154.v1.nonSL4-1	71	43	199	76	194	49	98	197	51	107	90	1.42878	1.06771	4.8909	1.72481	4.92136	1.17762	2.39219	3.93774	1.19632	2.26327	1.96478
KY.Chr10.286.v1.ND1-1	45	52	169	1	3	3	1	1119	245	343	282	0.920279	1.31217	4.22108	0.0230637	0.0773403	0.073271	0.0248068	22.7307	5.8404	7.37307	6.25635
KY.Chr5.774.v1.SL1-1	12	5	97	36	36	26	56	55	59	119	121	0.278549	0.143209	2.74993	0.942422	1.05342	0.720772	1.57678	1.26811	1.5964	2.90345	3.04699
KY.Chr10.704.v1.SL3-1	695	565	869	890	743	945	1025	711	600	800	853	17.7459	17.8009	27.0996	25.6286	23.9155	28.817	31.7468	18.0326	17.858	21.4709	23.628
KY.Chr1.1345.v1.SL3-7	41	38	176	89	116	190	142	117	267	345	359	0.731121	0.836121	3.83308	1.78985	2.6076	4.04634	3.07155	2.07236	5.54991	6.46654	6.94488
KY.Chr3.727.v3.SL7-3	61	56	154	68	78	167	138	49	97	182	145	0.563414	0.638214	1.73719	0.708319	0.908176	1.84212	1.54611	0.449541	1.04433	1.76692	1.45288
KY.Chr2.1028.v1.nonSL30-2	0	0	7	3	1	0	1	2	2	6	3	0	0	1.03878	0.411091	0.153169	0	0.147387	0.241379	0.283266	0.76629	0.39544
KY.Chr9.697.v3.SL4-1	64	1212	5465	2188	2812	319	3426	182	325	146	141	0.793223	18.5352	82.7247	30.5833	43.9348	4.72183	51.507	2.24059	4.69535	1.90202	1.89583
KY.Chr4.663.v1.SL1-3	6	3	21	11	8	11	7	7	4	23	23	0.260689	0.160832	1.11435	0.538997	0.438166	0.570779	0.368921	0.302096	0.202582	1.05038	1.08409
KY.Chr1.889.v2.nonSL9-1	1075	603	1106	453	463	189	1098	873	556	639	467	106.702	73.8519	134.075	50.7089	57.9325	22.4042	132.199	86.0703	64.3292	66.6672	50.2858
KY.Chr9.1009.v4.nonSL15-4	20	14	44	36	37	23	63	43	45	66	77	0.213231	0.184174	0.572932	0.432858	0.497279	0.292855	0.814751	0.45537	0.559246	0.739626	0.890587
KY.Chr11.594.v1.ND1-1	1	2	259	249	169	16	269	257	191	350	393	0.0312935	0.0772261	9.89882	8.78771	6.66681	0.597968	10.211	7.98844	6.96717	11.5125	13.3417
KY.Chr7.23.v2.ND1-2	4	5	0	3	2	3	10	3	1	4	4	0.185699	0.286418	0	0.15707	0.117046	0.166332	0.563137	0.13834	0.0541153	0.19519	0.201454
KY.Chr11.503.v1.nonSL5-1	548	445	250	206	104	4	738	81	18	25	44	4.45949	4.46833	2.4847	1.89057	1.06688	0.0388748	7.28491	0.654733	0.170744	0.213841	0.388438
KY.Chr1.531.v1.nonSL13-1	8	18	46	20	34	22	40	57	13	30	26	0.197819	0.5492	1.3892	0.557737	1.05982	0.649687	1.19978	1.4	0.374706	0.779733	0.697454
KY.Chr3.1263.v1.nonSL6-1	60	73	477	195	469	5902	296	711	2774	3525	3821	0.756689	1.13598	7.34706	2.77347	7.45618	88.8933	4.52815	8.90657	40.7795	46.7275	52.2767
KY.Chr2.534.v3.nonSL17-1	443	345	979	573	551	343	1004	968	711	862	923	15.7993	15.1822	42.643	23.0469	24.7722	14.6094	43.4343	34.2914	29.558	32.3139	35.711
KY.Chr4.791.v1.ND1-1	2	2	26	20	1	5	13	23	67	86	117	0.0661097	0.0815728	1.04963	0.745568	0.0416689	0.197383	0.521245	0.755158	2.58154	2.988	4.19552
KY.Chr11.281.v1.nonSL22-1	102	74	412	137	1029	418	234	375	490	665	642	2.64858	2.37096	13.0659	4.01195	33.6826	12.9626	7.37041	9.67205	14.8313	18.1502	18.0847
KY.Chr4.641.v1.nonSL3-1	1	1	14	3	3	15	5	3	20	29	28	0.0195108	0.0240744	0.333605	0.0660113	0.0737859	0.349518	0.118334	0.0581394	0.454856	0.59473	0.592649
KY.Chr3.21.v2.ND1-1	3	1	35	5	0	0	29	0	0	0	0	0.119176	0.0490173	1.69811	0.224007	0	0	1.39743	0	0	0	0
KY.Chr5.682.v2.nonSL6-1	3	5	45	23	26	23	20	42	34	40	36	0.0711369	0.146293	1.30321	0.615069	0.777185	0.651336	0.575264	0.989231	0.939771	0.996967	0.926064
KY.Chr3.561.v1.ND1-1	0	0	1	0	6	2	0	3	0	1	1	0	0	0.0716057	0	0.443452	0.14004	0	0.174709	0	0.0616262	0.0636037
KY.Chr5.755.v1.nonSL1-1	67	75	36	12	69	4	118	103	11	8	3	1.24649	1.72169	0.817983	0.251777	1.61822	0.0888743	2.66292	1.90338	0.238547	0.156441	0.0605478
KY.Chr12.534.v1.SL2-1	66	40	202	111	183	62	92	87	99	127	127	2.10653	1.5753	7.87416	3.99548	7.36295	2.3633	3.56184	2.75815	3.68322	4.26063	4.39736
KY.UAContig3.16.v1.ND1-1	1	4	4	0	0	0	1	0	0	0	0	0.0910503	0.449388	0.444806	0	0	0	0.110445	0	0	0	0
KY.Chr2.2205.v1.nonSL8-1	7	11	59	13	15	53	29	11	113	177	196	0.187428	0.363421	1.92938	0.392556	0.506297	1.69479	0.941885	0.292553	3.52683	4.98146	5.69321
KY.Chr10.1334.v1.nonSL4-1	60	44	223	100	99	157	205	146	97	136	89	1.51121	1.36744	6.85976	2.84051	3.14331	4.72257	6.26314	3.6526	2.84784	3.60048	2.43181
KY.Chr4.474.v1.ND1-1	42	46	201	107	99	205	145	202	203	327	258	0.602823	0.814665	3.52344	1.732	1.79124	3.51397	2.52448	2.87983	3.3963	4.93328	4.01722
KY.Chr3.737.v1.SL1-7	11	8	35	26	29	55	20	19	26	42	39	0.136239	0.122259	0.529429	0.363166	0.452778	0.813536	0.300472	0.233743	0.375364	0.546773	0.52401
KY.Chr11.1132.v1.SL1-1	33	27	113	67	103	174	88	84	169	222	220	0.886283	0.894752	3.70652	2.02934	3.48717	5.581	2.86685	2.24085	5.29072	6.26699	6.40982
KY.Chr9.1166.v1.SL1-1	3	2	58	17	6	0	102	359	1042	402	447	0.0849071	0.0698447	2.00484	0.542618	0.214068	0	3.50176	10.0924	34.3764	11.959	13.7245
KY.Chr3.366.v1.SL4-1	21	22	78	31	67	45	61	78	75	59	62	0.423564	0.547523	1.92143	0.705153	1.70354	1.08397	1.49243	1.56268	1.76332	1.25083	1.35661
KY.Chr4.1164.v1.nonSL5-1	53	48	261	103	27	39	47	31	60	68	72	0.473033	0.528612	2.84502	1.03675	0.303778	0.415704	0.508834	0.274822	0.624217	0.637928	0.697128
KY.Chr11.982.v1.ND1-1	1	1	38	1	4	0	8	0	0	1	0	0.0329005	0.040596	1.52692	0.0371044	0.165898	0	0.319269	0	0	0.034582	0
KY.Chr7.390.v1.nonSL3-1	6	1	14	6	7	9	7	6	14	16	14	0.204863	0.0421301	0.583808	0.231039	0.301292	0.366994	0.289917	0.203488	0.557199	0.574222	0.518568
KY.Chr3.135.v1.nonSL2-1	7	11	58	18	6	84	29	7	26	44	40	0.242771	0.47073	2.45672	0.704034	0.262318	3.47922	1.22	0.241141	1.05109	1.60398	1.50495
KY.Chr10.1189.v1.SL1-1	16	17	41	148	31	32	41	144	53	69	73	0.398434	0.522354	1.24695	4.15642	0.973139	0.951677	1.23846	3.56183	1.53844	1.80606	1.97208
KY.Chr2.1417.v1.nonSL4-1	1	0	952	0	24	0	0	0	0	0	0	0.0271258	0	31.5391	0	0.820676	0	0	0	0	0	0
KY.Chr4.967.v1.SL2-1	85	62	174	95	125	248	114	114	104	149	172	1.33889	1.20503	3.34738	1.68761	2.48207	4.66533	2.17818	1.78364	1.90954	2.46695	2.93914
KY.Chr2.488.v1.ND1-1	2	1	22	0	6	349	2	2	6	9	9	0.0334312	0.0206254	0.449132	0	0.12643	6.96708	0.0405523	0.0332068	0.116907	0.158129	0.163203
KY.Chr8.704.v1.SL3-2	49	29	99	38	95	120	97	125	65	66	90	0.883617	0.645277	2.18038	0.772812	2.15958	2.58436	2.12179	2.23899	1.36631	1.25101	1.76066
KY.Chr11.1059.v1.SL1-1	123	75	335	40	78	77	122	60	99	114	110	1.12253	0.844567	3.73394	0.411694	0.897356	0.839242	1.35057	0.5439	1.05317	1.09357	1.08906
KY.Chr3.1397.v1.ND1-1	0	0	0	0	1	0	0	0	0	0	0	0	0	0	0	0.0289753	0	0	0	0	0	0
KY.Chr7.660.v1.nonSL1-1	1063	1041	1435	1835	2442	489	2097	1258	273	395	310	6.6014	7.9769	10.8839	12.8517	19.1173	3.62673	15.7966	7.75994	1.97622	2.57838	2.08848
KY.Chr12.204.v1.nonSL1-1	35	33	42	49	27	11	104	339	48	81	183	0.507939	0.590933	0.744428	0.801977	0.493952	0.190652	1.8308	4.88673	0.811997	1.23559	2.88111
KY.Chr5.555.v1.ND1-1	0	0	0	0	0	0	1	0	0	0	0	0	0	0	0	0	0	0.178092	0	0	0	0
KY.Chr1.1529.v1.ND1-2	0	1	6	1	0	0	18	0	0	1	0	0	0.0644123	0.382533	0.0588723	0	0	1.13979	0	0	0.0548701	0
KY.Chr11.666.v1.ND1-1	212	191	674	676	543	543	710	555	694	1013	1072	1.63175	1.81397	6.33587	5.86794	5.26858	4.99138	6.62885	4.24311	6.22652	8.19546	8.95109
KY.Chr1.232.v1.SL6-1	22	18	73	22	61	82	44	40	56	53	64	0.624156	0.63012	2.52943	0.703908	2.18161	2.77836	1.51421	1.12721	1.85195	1.5805	1.96977
KY.Chr1.1201.v1.SL1-1	52	47	187	86	201	447	97	92	168	240	258	0.566223	0.631484	2.48688	1.0561	2.75904	5.81293	1.28121	0.995054	2.13237	2.7469	3.04767
KY.Chr5.43.v2.SL2-2	4	1	76	43	1	3	0	1	4	3	4	0.120776	0.0372565	2.80262	1.46424	0.0380626	0.10818	0	0.0299914	0.140783	0.0952116	0.131023
KY.Chr14.156.v1.nonSL2-1	68	73	612	135	212	484	293	155	360	418	391	1.07834	1.42841	11.853	2.41437	4.23801	9.16637	5.63611	2.44149	6.65457	6.96742	6.72651
KY.Chr2.1277.v1.SL2-1	3	6	47	13	11	25	19	4	16	24	14	0.0928905	0.229235	1.77737	0.453958	0.429359	0.924472	0.71362	0.123023	0.577483	0.781104	0.470265
KY.Chr7.267.v1.nonSL1-1	46	31	157	34	85	19	56	50	32	36	22	1.33515	1.11024	5.56548	1.11295	3.11007	0.658614	1.97163	1.44151	1.08266	1.09831	0.692725
KY.Chr6.544.v1.ND1-1	0	0	1	0	0	0	0	397	7	24	36	0	0	0.0858982	0	0	0	0	27.7345	0.573881	1.77424	2.74677
KY.Chr1.1853.v1.SL1-1	48	34	223	115	62	190	128	138	293	351	368	0.923226	0.806912	5.23843	2.49452	1.50327	4.3644	2.98635	2.63646	6.56907	7.09613	7.67855
KY.Chr2.493.v1.SL1-1	90	171	1159	959	455	2	1617	44	7	10	5	1.88318	4.41496	29.6185	22.6303	12.0016	0.0499786	41.0415	0.914488	0.170733	0.219937	0.113497
KY.Chr7.1255.v1.ND1-1	15	22	569	58	33	16	48	36	56	89	77	0.242675	0.439175	11.2428	1.05824	0.673017	0.309142	0.941974	0.578511	1.05607	1.51346	1.35142
KY.Chr3.41.v1.SL2-3	39	34	177	70	94	82	90	54	64	98	99	0.45309	0.487393	2.51144	0.91715	1.37666	1.13773	1.26831	0.623144	0.866701	1.19672	1.24773
KY.Chr8.346.v1.nonSL1-1	5	7	42	15	15	19	11	9	13	16	10	0.163586	0.282589	1.67825	0.553465	0.61865	0.742393	0.436549	0.292479	0.49578	0.55023	0.354929
KY.Chr14.86.v1.ND1-1	205	146	710	456	582	1543	634	449	1051	1459	1585	2.49602	2.19345	10.558	6.26154	8.93294	22.4369	9.36368	5.43019	14.9165	18.6722	20.9357
KY.Chr3.193.v1.SL2-1	25	16	67	25	38	20	48	13	47	53	50	1.31283	1.03674	4.29709	1.48058	2.51554	1.25431	3.05756	0.678091	2.87698	2.92545	2.84842
KY.Chr8.59.v2.ND2-2	5	8	38	33	25	6	31	31	74	111	96	0.295113	0.582624	2.73925	2.19662	1.8601	0.422935	2.21944	1.81742	5.09119	6.88634	6.14687
KY.Chr2.1347.v1.nonSL12-1	0	0	1	0	3052	272	1	0	2	1	0	0	0	0.0273238	0	86.0743	7.26749	0.0271378	0	0.0521568	0.0235158	0
KY.Chr1.1217.v1.nonSL1-1	14	4	18	11	13	8	16	19	11	23	21	0.458041	0.161479	0.719248	0.405874	0.536164	0.312587	0.63498	0.617455	0.419507	0.790955	0.745351
KY.Chr1.1578.v1.SL1-1	23	40	229	77	84	55	70	55	74	103	103	1.02328	2.19587	12.4432	3.86349	4.71112	2.92236	3.77771	2.43055	3.83768	4.81672	4.97129
KY.Chr9.1066.v1.nonSL1-1	4	0	17	5	6	83	9	5	10	16	24	0.0865761	0	0.449383	0.122048	0.163707	2.14546	0.236289	0.107494	0.252294	0.364003	0.563526
KY.Chr7.405.v1.SL2-1	109	114	532	235	582	376	568	257	164	330	234	0.660381	0.852223	3.93649	1.60568	4.44496	2.72057	4.17426	1.54659	1.15819	2.1015	1.53797
KY.Chr3.251.v1.SL9-3	7	3	8	3	0	8	20	9	5	4	4	0.179647	0.095	0.25075	0.0868291	0	0.245197	0.622609	0.229424	0.149576	0.107902	0.111364
KY.Chr3.70.v1.ND1-1	0	0	1	1	1	2	1	0	0	2	3	0	0	0.018344	0.016939	0.018934	0.0358755	0.0182191	0	0	0.0315749	0.0488822
KY.Chr3.1521.v1.nonSL4-1	14	14	99	24	52	97	35	30	146	219	196	0.365957	0.451555	3.16058	0.707515	1.7135	3.02815	1.10977	0.77893	4.44861	6.01719	5.55806
KY.Chr3.258.v1.nonSL2-4	17	15	6	5	4	29	18	49	21	24	10	0.99505	1.08335	0.42892	0.330056	0.295144	2.02721	1.278	2.84883	1.4328	1.47657	0.634981
KY.Chr3.903.v2.ND1-2	0	0	5	1	1	1	11	3	5	2	6	0	0	0.130409	0.0240841	0.0269207	0.0255042	0.284947	0.0636363	0.124465	0.0448937	0.139003
KY.Chr3.434.v1.ND1-3	5	12	21	33	29	0	24	28	143	194	179	0.0373189	0.110515	0.191429	0.277776	0.272856	0	0.217287	0.207583	1.24412	1.52197	1.44936
KY.Chr10.216.v1.SL1-1	8	15	4	15	18	1	4	5	4	5	1	0.0953626	0.220627	0.0582341	0.201651	0.270482	0.0142361	0.0578377	0.0592015	0.0555798	0.0626477	0.0129316
KY.Chr11.136.v1.nonSL5-1	112	73	295	83	116	126	218	248	74	92	97	6.33465	5.09457	20.3777	5.29425	8.27065	8.51096	14.9563	13.9326	4.87871	5.4694	5.9517
KY.Chr10.1139.v1.nonSL1-10	1	2	10	1	5	6	2	2	27	42	28	0.0300909	0.0742584	0.367506	0.0339358	0.189663	0.215621	0.073001	0.0597779	0.947041	1.32841	0.914025
KY.Chr2.1385.v1.SL1-1	19	12	98	30	38	144	36	32	160	263	247	0.275966	0.215062	1.73843	0.491411	0.695765	2.49786	0.63426	0.461665	2.70889	4.01518	3.89191
KY.Chr4.352.v1.nonSL1-1	4	30	145	47	19	0	153	3	3	1	2	0.0654953	0.60611	2.89966	0.867901	0.392176	0	3.03882	0.0487917	0.0572586	0.0172107	0.0355259
KY.Chr3.943.v1.nonSL18-1	19	18	160	42	31	34	60	47	92	120	143	0.439877	0.514198	4.52405	1.0966	0.904725	0.940071	1.68497	1.08081	2.48276	2.92016	3.59152
KY.Chr11.739.v1.ND1-1	0	0	1	0	0	0	0	0	0	0	0	0	0	0.163011	0	0	0	0	0	0	0	0
KY.Chr9.1004.v1.nonSL9-1	11	11	40	20	29	99	31	13	51	62	59	0.0997686	0.123105	0.443089	0.204575	0.331571	1.07236	0.341057	0.117117	0.539189	0.591072	0.580521
KY.Chr1.2261.v1.nonSL3-1	14	8	61	18	42	69	18	22	72	82	96	0.450101	0.31736	2.3952	0.652644	1.70219	2.64932	0.701969	0.702554	2.69826	2.77104	3.34825
KY.Chr10.55.v1.nonSL4-1	32	27	256	131	229	419	126	94	340	487	503	0.540281	0.562489	5.27885	2.49438	4.87397	8.44866	2.5805	1.57642	6.69142	8.64264	9.21303
KY.Chr11.444.v2.nonSL6-1	5	2	20	18	10	6	16	12	4	7	18	0.126115	0.0622453	0.616106	0.512024	0.317961	0.180739	0.48953	0.300644	0.117605	0.185584	0.492531
KY.UAContig3.167.v1.ND1-2	0	2	0	0	1	0	0	1	11	7	8	0	0.155836	0	0	0.0796041	0	0	0.0627239	0.809693	0.464626	0.548041
KY.Chr1.2182.v1.SL1-1	2	6	28	23	11	89	19	48	12	10	13	0.0330859	0.122474	0.565718	0.429104	0.229394	1.75836	0.381267	0.788731	0.2314	0.173884	0.233303
KY.Chr12.326.v1.SL2-1	126	73	364	141	198	62	210	85	138	123	149	3.14211	2.24623	11.0862	3.96544	6.22433	1.84648	6.35233	2.10545	4.01142	3.22406	4.03089
KY.Chr5.225.v2.nonSL36-2	1	1	2	1	1	0	1	1	1	1	1	0.0595211	0.0734431	0.145389	0.0671263	0.0750323	0	0.0721995	0.0591215	0.0693809	0.0625631	0.0645707
KY.Chr9.638.v2.SL3-2	268	347	379	305	1239	48	444	392	109	228	254	0.868676	1.38782	1.50035	1.11492	5.06258	0.18581	1.7457	1.26207	0.411831	0.776793	0.893144
KY.Chr2.1094.v1.nonSL10-1	21	22	69	33	33	43	39	12	25	31	28	0.293404	0.379272	1.1774	0.519976	0.581217	0.717496	0.66096	0.166534	0.407152	0.455257	0.424395
KY.Chr11.1005.v1.SL2-1	5	1	45	0	3	5	11	4	0	1	0	0.12059	0.0297593	1.32551	0	0.0912097	0.144018	0.321809	0.0958246	0	0.0253507	0
KY.Chr5.1070.v1.nonSL22-2	0	0	1	0	1	2	0	1	4	2	5	0	0	0.0881865	0	0.0910227	0.172467	0	0.0717212	0.336668	0.151792	0.391658
KY.Chr5.672.v1.SL2-1	217	134	109	2	0	17	0	0	1	2	2	3.61699	2.75596	2.21893	0.0375958	0	0.338408	0	0	0.0194293	0.03504	0.0361645
KY.Chr7.336.v1.ND1-1	323	641	5276	1818	4715	136	10023	156	35	116	67	10.4704	25.639	208.88	66.4628	192.673	5.26509	394.116	5.02299	1.32251	3.95247	2.35615
KY.Chr8.890.v1.nonSL3-1	63	64	241	121	165	217	176	190	206	270	302	0.922651	1.15653	4.31066	1.9985	3.0462	3.79542	3.1266	2.76392	3.51668	4.15631	4.79809
KY.Chr11.1176.v1.nonSL1-4	19	18	114	48	79	120	77	90	206	287	284	0.262238	0.306545	1.92166	0.747145	1.3745	1.978	1.28913	1.23384	3.3142	4.16362	4.25231
KY.Chr9.369.v1.SL1-1	2	2	141	13	1	2	2	366	65	185	174	0.0233586	0.0288222	2.01125	0.171231	0.0147229	0.0278966	0.0283342	4.24593	0.884911	2.2711	2.20461
KY.Chr1.1745.v1.ND1-1	0	0	0	0	0	0	0	0	0	0	0	0	0	0	0	0	0	0	0	0	0	0
KY.Chr9.445.v1.ND1-1	0	0	0	0	0	0	0	0	0	0	0	0	0	0	0	0	0	0	0	0	0	0
KY.UAContig17.11.v3.ND1-3	13	11	0	0	4	19	9	0	6	0	1	2.15058	2.24536	0	0	0.834162	3.75379	1.806	0	1.157	0	0.179464
KY.Chr9.63.v1.SL1-1	1	0	1	1	6	8	7	2	35	41	39	0.137642	0	0.168105	0.15523	1.04107	1.31506	1.16873	0.273437	5.61552	5.93176	5.82347
KY.Chr11.1032.v1.nonSL2-1	22	24	120	42	143	539	111	146	366	445	481	0.493759	0.664637	3.2893	1.06308	4.04582	14.4473	3.02189	3.25477	9.5751	10.4978	11.7112
KY.Chr8.1169.v1.SL2-1	47	42	201	74	129	206	109	94	198	275	236	0.838114	0.924134	4.37755	1.48819	2.89983	4.38709	2.35774	1.66498	4.11566	5.15449	4.56544
KY.Chr8.864.v1.nonSL2-1	101	82	256	160	286	444	232	353	198	310	330	0.787364	0.788766	2.43738	1.40668	2.81059	4.13372	2.19384	2.7334	1.79924	2.54017	2.79083
KY.Chr1.2103.v1.ND1-1	0	3	7	1	5	1	2	16	267	189	72	0	0.101506	0.234432	0.0309251	0.172837	0.0327486	0.0665247	0.435797	8.53434	5.44751	2.14184
KY.Chr2.1480.v3.nonSL4-1	0	1	86	35	6	1	109	73	216	237	234	0	0.0304897	2.59538	0.975356	0.186897	0.0295105	3.2671	1.79172	6.22151	6.15557	6.27269
KY.Chr1.2165.v2.ND2-1	77	93	2645	1802	470	80	849	23	55	37	35	0.489395	0.729344	20.5317	12.9165	3.76569	0.607244	6.54546	0.145202	0.407475	0.247183	0.241325
KY.Chr2.1233.v1.SL2-1	30	30	111	71	120	113	48	39	49	84	96	0.438265	0.540775	1.98047	1.16976	2.20991	1.9715	0.850589	0.565919	0.834412	1.28986	1.52143
KY.Chr1.2007.v1.SL1-1	132	188	270	35	922	40	53	45	46	46	70	4.89601	8.60413	12.231	1.46406	43.1099	1.77187	2.38456	1.65789	1.98882	1.79339	2.81664
KY.Chr5.1102.v1.nonSL5-1	35	26	56	27	37	66	45	31	34	48	43	0.837824	0.767959	1.6372	0.728904	1.11651	1.88683	1.30665	0.737091	0.948709	1.20774	1.11665
KY.Chr9.219.v1.nonSL3-1	332	227	286	69	567	24	197	19	12	6	13	5.14673	4.34209	5.41488	1.20632	11.0803	0.444332	3.70444	0.292564	0.216842	0.0977668	0.218626
KY.Chr5.517.v1.SL3-5	13	14	61	19	43	80	42	30	76	89	134	0.26835	0.356588	1.53786	0.442318	1.11893	1.97221	1.05165	0.615113	1.8287	1.93106	3.00074
KY.Chr10.1047.v1.SL1-1	16	1	88	5	3	0	24	3	1	1	3	0.967039	0.0745769	6.49585	0.340813	0.228572	0	1.75954	0.180103	0.070452	0.0635289	0.196702
KY.Chr13.364.v3.SL1-1	22	28	51	41	66	204	200	13	49	61	98	0.28637	0.44972	0.810781	0.60188	1.08299	3.17131	3.15789	0.168082	0.74348	0.834606	1.38387
KY.Chr8.1172.v1.nonSL9-1	7	8	32	23	14	57	45	32	22	47	23	0.378887	0.534296	2.11539	1.40398	0.955249	3.6846	2.95452	1.72043	1.38804	2.67397	1.35053
KY.Chr1.244.v1.nonSL5-3	0	0	5	3	1	13	2	0	8	9	8	0	0	0.355661	0.197052	0.07342	0.904241	0.141296	0	0.543121	0.550969	0.505466
KY.Chr7.390.v1.nonSL7-3	5	1	16	5	11	14	13	8	22	16	16	0.202741	0.0500326	0.792359	0.228647	0.562267	0.677961	0.63941	0.322209	1.03984	0.68193	0.703813
KY.Chr8.902.v3.nonSL29-3	74	159	58	1	484	1	2	0	1	0	0	2.53648	6.72476	2.42804	0.0386564	20.9133	0.0409358	0.0831558	0	0.0399548	0	0
KY.Chr12.406.v1.ND1-1	1	2	15	32	4	2	14	5	12	17	21	0.062476	0.154178	1.14455	2.25468	0.315029	0.149227	1.06097	0.310283	0.873904	1.11637	1.4233
KY.Chr1.2366.v1.SL1-1	42	29	269	123	148	416	111	202	922	1218	1200	1.19736	1.02012	9.36603	3.95459	5.31879	14.1635	3.83849	5.72006	30.639	36.498	37.1125
KY.Chr14.1013.v2.SL11-4	111	70	316	183	174	325	256	244	288	376	381	4.84665	3.77135	16.8514	9.0114	9.57735	16.9475	13.5588	10.5824	14.6582	17.2566	18.0471
KY.Chr11.844.v1.ND1-1	10	6	50	25	11	5	36	378	56	161	61	0.522022	0.386474	3.18778	1.47181	0.723867	0.311718	2.27958	19.6	3.40758	8.83409	3.45448
KY.Chr3.763.v1.nonSL24-1	14	10	161	87	23	14	216	100	536	634	707	0.275747	0.243031	3.87291	1.93252	0.571067	0.329317	5.16059	1.9564	12.306	13.1256	15.1066
KY.Chr10.316.v1.SL7-2	17	11	75	24	55	125	53	50	51	84	72	0.269101	0.214852	1.44997	0.428451	1.09751	2.36309	1.01767	0.786162	0.941037	1.39764	1.23642
KY.Chr1.1920.v2.ND2-2	0	0	0	6	0	0	0	2	0	2	4	0	0	0	0.957561	0	0	0	0.281124	0	0.297489	0.61407
KY.Chr10.99.v4.nonSL3-2	369	293	152	65	173	15	120	33	31	33	29	6.35186	6.22332	3.19556	1.26186	3.75403	0.308368	2.50564	0.564239	0.622022	0.597084	0.541548
KY.Chr5.561.v2.SL1-1	82	80	268	100	236	548	230	211	330	505	447	3.59377	4.3262	14.345	4.94263	13.0384	28.6827	12.2272	9.18531	16.8585	23.2635	21.2524
KY.Chr8.829.v1.SL1-1	39	50	339	78	140	962	118	76	389	571	632	0.77421	1.22474	8.21908	1.74627	3.50348	22.8073	2.84145	1.49859	9.00146	11.9145	13.6106
KY.Chr8.902.v3.nonSL16-2	91	155	50	3	493	0	0	0	0	0	0	2.969	6.23994	1.99236	0.110386	20.2765	0	0	0	0	0	0
KY.Chr14.53.v1.nonSL2-1	30	17	93	80	77	196	88	66	52	86	65	0.388495	0.27164	1.47088	1.16836	1.25699	3.03126	1.38232	0.848951	0.78494	1.1706	0.91315
KY.Chr4.1275.v1.ND1-1	177	155	447	191	278	30	567	87	100	145	145	3.07083	3.31814	9.47151	3.73713	6.08001	0.621595	11.9324	1.49926	2.02233	2.64422	2.72907
KY.Chr11.351.v1.nonSL19-1	16	11	57	8	28	5	32	46	6	7	15	2.39908	2.03516	10.4383	1.35281	5.29249	0.895361	5.8202	6.85105	1.04869	1.10324	2.43995
KY.Chr9.684.v1.SL2-1	2	1	4	1	11	0	1	2	0	2	0	0.193607	0.119446	0.472912	0.109172	1.34234	0	0.117423	0.192307	0	0.203502	0
KY.Chr12.904.v1.ND1-1	27	12	94	11	275	0	5	1	5	14	8	0.604054	0.331263	2.56844	0.277541	7.75572	0	0.135689	0.0222222	0.130392	0.329221	0.194163
KY.Chr4.246.v1.nonSL2-3	77	59	32	9	57	7	20	5	2	4	0	1.93801	1.8323	0.983657	0.255464	1.80849	0.21041	0.610601	0.125	0.0586764	0.105821	0
KY.Chr14.1013.v1.nonSL9-3	4	2	14	10	8	12	3	4	7	17	25	0.150102	0.0926056	0.641629	0.423203	0.378437	0.537789	0.136556	0.149095	0.306192	0.670537	1.01773
KY.Chr1.2256.v2.SL6-3	27	31	215	108	57	72	62	41	68	123	157	0.62182	0.880933	6.0474	2.80509	1.65483	1.98033	1.73203	0.937907	1.82549	2.97751	3.92252
KY.Chr14.587.v2.nonSL6-2	31	28	118	29	54	32	57	130	49	54	66	0.800829	0.892517	3.72297	0.844886	1.75853	0.987261	1.78614	3.33577	1.47551	1.46629	1.84964
KY.Chr14.165.v1.nonSL1-1	1	0	182	1995	1	2	0	0	0	0	0	0.0364013	0	8.09129	81.8997	0.0458875	0.0869463	0	0	0	0	0
KY.Chr7.661.v2.SL3-4	108	97	327	96	203	96	169	45	173	262	221	3.31204	3.67049	12.2476	3.32021	7.84776	3.51599	6.2867	1.37075	6.18426	8.44541	7.3524
KY.Chr7.524.v2.nonSL2-2	8	10	14	30	16	44	8	3	45	64	66	0.23609	0.36414	0.504598	0.998462	0.595231	1.55076	0.286379	0.0879395	1.548	1.98525	2.11299
KY.Chr12.907.v1.nonSL15-1	1	1	30	27	2	4	28	28	199	260	262	0.0213684	0.0263665	0.782929	0.650665	0.053874	0.102079	0.72576	0.594299	4.95672	5.83972	6.07348
KY.Chr5.651.v1.ND1-1	1	0	61	58	4	1	30	31	52	83	108	0.0406888	0	3.03133	2.66149	0.205169	0.0485935	1.48067	1.25288	2.46631	3.54977	4.7672
KY.Chr12.494.v1.SL1-3	11	8	55	16	15	42	16	18	38	85	65	0.374132	0.33574	2.28468	0.613726	0.643134	1.70603	0.66011	0.608107	1.50656	3.03878	2.39834
KY.Chr10.1139.v1.SL2-9	4	2	11	4	7	7	4	7	16	28	29	0.141797	0.0874815	0.476242	0.159915	0.312811	0.296352	0.172	0.246478	0.661143	1.04331	1.11524
KY.Chr11.35.v1.SL3-1	25	16	111	46	50	108	32	41	136	235	224	0.583385	0.460697	3.1635	1.21059	1.47083	3.00984	0.905793	0.95033	3.69934	5.76409	5.67059
KY.Chr2.533.v4.SL9-1	31	19	72	41	60	52	68	31	95	95	138	1.17708	0.890181	3.33892	1.7557	2.87192	2.35804	3.13196	1.16918	4.20472	3.79154	5.68445
KY.Chr2.1022.v1.nonSL13-1	16	17	60	56	65	26	53	44	12	21	26	0.407948	0.534827	1.86838	1.61025	2.08918	0.791702	1.63917	1.11433	0.356644	0.562796	0.719155
KY.Chr8.848.v1.nonSL5-1	272	219	1303	499	800	416	615	586	446	767	667	4.63458	4.60433	27.1154	9.58881	17.1834	8.46524	12.711	9.91778	8.85821	13.7368	12.3291
KY.Chr2.2089.v1.nonSL1-1	17	11	49	21	45	17	28	106	19	24	27	0.779974	0.622736	2.74572	1.08661	2.60268	0.931502	1.55831	4.83072	1.01614	1.15742	1.34388
KY.Chr11.420.v1.nonSL7-1	6	8	27	9	18	37	30	19	11	21	24	0.16102	0.26491	0.884954	0.272391	0.608944	1.18586	0.97659	0.506473	0.344104	0.592372	0.698721
KY.Chr3.1666.v1.SL1-1	67	67	336	171	265	504	218	220	286	425	392	1.37258	1.69363	8.40684	3.95077	6.84364	12.331	5.41731	4.47674	6.82966	9.15167	8.71194
KY.Chr7.329.v1.nonSL1-1	229	207	787	415	628	760	549	446	2922	4531	4327	2.1129	2.35664	8.86843	4.3183	7.30432	8.37452	6.14439	4.08745	31.4262	43.9424	43.3106
KY.Chr5.920.v1.nonSL31-2	125	73	210	106	140	163	292	281	187	202	223	5.48513	3.95257	11.2545	5.24572	7.7443	8.54217	15.5426	12.2478	9.56506	9.31699	10.6156
KY.Chr3.764.v1.nonSL26-1	2	0	8	5	3	1	3	4	18	16	33	0.0659859	0	0.32236	0.186043	0.124773	0.0394026	0.120062	0.131086	0.69225	0.554866	1.18114
KY.Chr12.5.v2.nonSL4-1	13	14	42	34	32	40	37	29	22	35	41	0.133705	0.17767	0.527574	0.394372	0.414889	0.491325	0.461605	0.296263	0.263753	0.378373	0.457461
KY.Chr6.328.v1.ND1-1	1	0	2	3	0	2	0	0	15	17	15	0.0903499	0	0.220692	0.305683	0	0.215805	0	0	1.57975	1.61445	1.47022
KY.Chr12.1082.v1.nonSL10-1	119	79	493	181	722	2450	456	707	1541	1872	1805	2.2826	1.86978	11.5494	3.91547	17.4581	56.1246	10.6099	13.4703	34.4552	37.743	37.56
KY.Chr3.135.v1.nonSL12-1	7	8	62	13	13	99	18	8	34	43	49	0.245673	0.346441	2.65754	0.514546	0.575148	4.14952	0.766292	0.278884	1.39094	1.58626	1.8656
KY.Chr14.1148.v2.SL2-1	4	0	317	475	3	4	220	400	4	30	75	0.153202	0	14.8284	20.5173	0.144845	0.182965	10.2209	15.2174	0.17858	1.20774	3.11624
KY.Chr5.368.v1.SL3-1	0	0	6	2	0	0	12	0	0	0	0	0	0	0.324384	0.0998462	0	0	0.644353	0	0	0	0
KY.Chr12.1032.v1.nonSL12-1	13	9	64	19	45	40	38	17	34	40	42	0.636214	0.543479	3.82533	1.04866	2.77619	2.33789	2.25583	0.826387	1.93958	2.05763	2.22984
KY.Chr3.1575.v1.SL2-1	86	74	24	21	67	71	36	18	8	8	12	2.19113	2.32639	0.746811	0.603409	2.1519	2.16039	1.11259	0.455531	0.237591	0.214243	0.331678
KY.Chr3.147.v1.ND1-1	0	0	0	0	0	0	0	0	0	0	0	0	0	0	0	0	0	0	0	0	0	0
KY.Chr8.413.v1.SL1-1	25	32	66	34	97	114	60	993	132	341	186	0.53035	0.837632	1.71	0.813437	2.59401	2.88823	1.54396	20.9241	3.26412	7.60369	4.28056
KY.Chr5.1041.v1.SL5-1	10	4	40	7	23	5	16	10	7	6	10	0.205221	0.101289	1.00256	0.16201	0.595014	0.122545	0.398296	0.203844	0.167452	0.129426	0.222632
KY.Chr6.220.v1.SL1-1	10	17	133	43	23	10	149	109	107	113	133	0.131676	0.276208	2.13888	0.638553	0.381779	0.157257	2.37988	1.42563	1.64233	1.56398	1.89986
KY.Chr3.950.v1.SL1-1	17	15	742	300	84	160	367	198	1070	1650	1630	0.281494	0.306473	15.0056	5.60227	1.75339	3.16406	7.3714	3.25657	20.6526	28.7179	29.2801
KY.Chr7.1036.v1.ND1-1	0	0	19	5	0	2	12	0	2	2	0	0	0	1.13881	0.276732	0	0.11722	0.714353	0	0.114411	0.103168	0
KY.Chr11.527.v1.ND1-1	6	2	11	7	2	35	6	3	5	12	4	0.652527	0.268385	1.46106	0.858554	0.274192	4.54589	0.79152	0.324074	0.63385	1.37175	0.471924
KY.Chr9.334.v1.SL1-1	78	60	202	10	45	0	71	16	3	7	6	1.825	1.7322	5.77229	0.26387	1.32726	0	2.01507	0.371845	0.0818197	0.172152	0.152294
KY.Chr1.515.v1.SL3-1	147	139	279	156	226	299	222	460	324	549	517	1.11513	1.30107	2.58488	1.33461	2.16119	2.70883	2.04279	3.46609	2.86498	4.3775	4.25463
KY.Chr8.705.v1.nonSL2-1	36	37	278	38	38	7	66	148	30	45	47	1.47673	1.87276	13.9275	1.75794	1.96499	0.342927	3.28403	6.03026	1.43446	1.94026	2.09152
KY.Chr1.756.v2.nonSL6-1	21	23	120	15	53	105	46	35	84	110	115	0.733366	0.991081	5.11814	0.590765	2.33321	4.3792	1.9486	1.21407	3.4194	4.03777	4.35676
KY.Chr3.945.v1.SL1-1	22	19	57	23	43	27	37	43	24	41	35	0.424303	0.452155	1.34264	0.500269	1.04544	0.621901	0.865603	0.823753	0.539553	0.831161	0.732296
KY.Chr7.264.v1.nonSL2-1	1	2	4	4	5	2	2	6	0	2	2	0.0693631	0.171174	0.338858	0.312904	0.437196	0.165677	0.168276	0.413385	0	0.145816	0.150495
KY.Chr3.1732.v1.nonSL30-4	4	1	10	5	9	9	5	3	10	10	8	0.0873812	0.0269549	0.266801	0.123183	0.247844	0.234803	0.132493	0.065096	0.25464	0.229618	0.189589
KY.Chr11.336.v1.nonSL5-1	91	101	465	213	381	149	307	273	94	112	121	4.04863	5.54458	25.2668	10.6873	21.3683	7.91694	16.568	12.0644	4.87489	5.2376	5.84006
KY.Chr7.212.v1.nonSL1-1	0	0	3	2	0	1	2	3	0	4	4	0	0	0.0819714	0.0504619	0	0.0267187	0.0542757	0.0666666	0	0.0940631	0.0970815
KY.Chr14.142.v6.SL3-2	9	9	156	156	14	31	202	122	69	154	198	0.0858495	0.10593	1.8174	1.67819	0.168345	0.353151	2.33728	1.15593	0.767209	1.54406	2.04892
KY.Chr13.99.v1.SL1-1	11	6	6	42	27	352	94	36	209	391	377	0.16948	0.114066	0.112903	0.72979	0.524406	6.47698	1.75678	0.550939	3.75355	6.33214	6.30133
KY.Chr4.274.v1.nonSL1-1	79	47	383	148	183	272	166	263	166	307	272	1.09078	0.800737	6.45862	2.3046	3.18523	4.48523	2.78025	3.60697	2.67171	4.45551	4.07423
KY.Chr4.22.v1.nonSL4-1	79	58	445	104	360	223	183	87	186	244	309	1.05643	0.957018	7.26777	1.56844	6.06864	3.5614	2.96843	1.1556	2.89931	3.42964	4.48265
KY.Chr5.44.v4.nonSL4-3	12	10	85	40	35	66	38	20	28	48	42	0.207477	0.213338	1.79488	0.779957	0.76284	1.36281	0.796958	0.343473	0.564307	0.872322	0.787775
KY.Chr1.195.v4.SL3-1	1	0	0	0	1	4	0	0	0	2	2	0.0448872	0	0	0	0.0565848	0.214431	0	0	0	0.0943626	0.0973907
KY.Chr12.1062.v1.nonSL29-1	47	34	82	32	54	30	42	72	27	24	36	3.59244	3.20664	7.65482	2.75844	5.2031	2.73852	3.89407	5.46637	2.40561	1.92819	2.9851
KY.Chr2.937.v2.nonSL2-2	441	253	1000	283	743	508	173	278	134	134	177	21.2576	15.0479	58.8714	15.3845	45.1483	29.2444	10.1154	13.3105	7.52921	6.78933	9.25578
KY.Chr1.531.v1.nonSL16-1	14	11	46	18	24	26	51	62	15	40	25	0.344972	0.334449	1.38434	0.500208	0.745495	0.765127	1.52437	1.51748	0.430841	1.03601	0.668284
KY.UAContig6.13.v1.ND1-2	0	0	0	0	0	2	0	0	0	0	0	0	0	0	0	0	0.150025	0	0	0	0	0
KY.Chr3.1107.v1.nonSL7-1	6	5	21	14	9	40	10	8	17	29	36	0.145106	0.149205	0.620271	0.381841	0.27438	1.15531	0.293357	0.192175	0.479238	0.737188	0.944496
KY.Chr1.72.v1.SL1-1	305	284	2887	540	770	146	563	267	539	862	823	6.72115	7.72223	77.6998	13.4202	21.3901	3.84238	15.0493	5.84427	13.8453	19.9663	19.6747
KY.Chr4.964.v1.ND1-1	0	2	20	6	7	24	3	5	5	9	7	0	0.0540439	0.534929	0.148187	0.193247	0.627699	0.0796931	0.108763	0.127637	0.20717	0.166303
KY.Chr4.1284.v2.nonSL6-2	5	8	23	12	7	4	4	7	3	18	13	0.259092	0.51151	1.4556	0.701273	0.457255	0.247541	0.251424	0.360294	0.181207	0.9804	0.730788
KY.Chr10.281.v1.SL1-1	196	160	112	86	80	20	113	54	18	33	33	3.60645	3.63265	2.51693	1.78461	1.85563	0.439499	2.52212	0.986943	0.386069	0.638241	0.658722
KY.Chr1.228.v2.nonSL5-1	3	2	117	27	19	25	46	125	50	65	43	0.095925	0.078908	4.56905	0.973636	0.765847	0.954673	1.78415	3.97005	1.86359	2.1846	1.49157
KY.Chr6.317.v1.nonSL2-1	122	150	39	2	1	1	15	4	2	2	1	5.36016	8.13185	2.09272	0.0990992	0.0553854	0.0524713	0.799416	0.174563	0.102428	0.0923624	0.0476632
KY.Chr3.1504.v4.nonSL5-1	264	321	344	472	558	38	564	253	50	88	56	1.0271	1.54097	1.63454	2.07096	2.73665	0.176561	2.66165	0.977695	0.22675	0.359864	0.236353
KY.Chr3.17.v1.SL3-1	6	8	47	31	17	11	25	37	46	48	40	0.125026	0.205693	1.19612	0.728505	0.446555	0.273744	0.631906	0.765818	1.11732	1.05133	0.904219
KY.Chr1.2534.v2.ND1-2	1	0	7	2	0	0	11	1	1	3	3	0.0172982	0	0.147887	0.039017	0	0	0.230811	0.0171821	0.0201637	0.0545469	0.0562973
KY.Chr5.602.v2.nonSL10-1	770	627	1612	976	725	586	1767	1703	1036	1282	1394	34.8741	35.0397	89.1676	49.8523	41.3931	31.6967	97.0762	76.613	54.6943	61.0307	68.4921
KY.Chr14.284.v1.ND1-1	1	0	3	0	0	4	0	0	0	0	0	0.0517422	0	0.189582	0	0	0.247178	0	0	0	0	0
KY.Chr13.481.v1.SL3-1	202	160	582	353	389	322	373	312	244	381	364	4.20921	4.11386	14.8116	8.29556	10.2182	8.01325	9.42803	6.45771	5.92663	8.3449	8.22839
KY.Chr7.1119.v1.nonSL2-3	30	20	180	61	84	59	55	90	116	196	147	1.28444	1.05658	9.41227	2.9454	4.53366	3.01681	2.8564	3.82745	5.78922	8.82056	6.8277
KY.Chr8.530.v1.nonSL1-1	42	20	98	36	30	61	46	61	24	52	59	1.78736	1.0502	5.09351	1.72777	1.60939	3.10024	2.37456	2.5785	1.19054	2.32602	2.72382
KY.Chr4.202.v1.nonSL2-1	146	123	133	102	987	17	92	3	2	6	7	1.90256	1.97775	2.11674	1.49902	16.2136	0.264569	1.45424	0.0388313	0.0303798	0.0821834	0.0989575
KY.Chr3.908.v2.ND4-2	29806	14783	356	15	9	7	3	5	1	3	4	812.265	497.092	11.8488	0.461007	0.309182	0.227822	0.0991696	0.135344	0.031766	0.0859335	0.118255
KY.Chr5.476.v1.nonSL9-1	1	2	0	0	3856	13	0	0	0	0	0	0.0442669	0.109242	0	0	215.176	0.687269	0	0	0	0	0
KY.Chr6.353.v1.ND1-2	0	0	0	0	0	4	1	0	0	0	0	0	0	0	0	0	0.415625	0.105536	0	0	0	0
KY.Chr14.2.v1.nonSL1-1	128	86	419	267	250	309	388	383	315	418	379	1.5258	1.26493	6.10002	3.5894	3.75669	4.39896	5.61026	4.53484	4.37691	5.23735	4.90108
KY.Chr1.1557.v1.SL4-1	329	340	571	255	810	71	872	50	19	37	46	1.96922	2.51106	4.17411	1.72132	6.11168	0.507529	6.33109	0.297265	0.132563	0.232781	0.29869
KY.Chr2.889.v1.nonSL3-1	12	10	205	0	0	0	0	0	0	0	0	0.576859	0.593156	12.0357	0	0	0	0	0	0	0	0
KY.Chr9.232.v1.nonSL10-1	3	1	25	4	7	26	10	6	48	59	44	0.105079	0.043219	1.06946	0.158007	0.309079	1.08761	0.424872	0.208747	1.95977	2.17217	1.67191
KY.Chr6.408.v1.SL5-1	100	86	236	156	187	242	203	145	132	183	203	1.35057	1.43317	3.89278	2.3761	3.18374	3.90335	3.32566	1.94519	2.07808	2.59787	2.97426
KY.Chr2.1491.v1.SL2-1	140	134	323	221	389	366	268	211	463	657	650	1.33979	1.58232	3.77521	2.38519	4.69284	4.18305	3.11105	2.0057	5.16486	6.60878	6.74818
KY.Chr9.471.v1.nonSL5-2	3	3	17	14	16	21	10	7	13	19	32	0.0474033	0.058491	0.32807	0.249481	0.318702	0.396288	0.191669	0.109865	0.239442	0.315565	0.548532
KY.Chr2.1035.v1.ND1-1	11	5	6	3	6	4	2	10	4	4	2	0.553716	0.310559	0.368871	0.170309	0.380735	0.240468	0.12212	0.499999	0.234706	0.211642	0.109217
KY.Chr1.1281.v1.nonSL5-1	128	76	206	260	231	1312	279	402	2976	4168	4134	2.541	1.86161	4.99448	5.82089	5.78074	31.1051	6.71833	7.92675	68.8646	86.9699	89.0285
KY.Chr7.607.v1.SL1-1	37	21	3	1	2	63	9	6	1	0	1	0.468975	0.328433	0.0464407	0.0142945	0.0319562	0.953657	0.138374	0.0755394	0.0147746	0	0.0137503
KY.Chr5.868.v1.nonSL1-1	90	64	133	36	89	13	151	65	13	18	27	2.76244	2.42388	4.98576	1.24616	3.44364	0.476538	5.622	1.9817	0.465118	0.580725	0.89904
KY.Chr8.1083.v1.ND1-2	27	27	83	39	42	169	61	42	155	212	212	0.455644	0.56222	1.71068	0.742247	0.893488	3.40606	1.24869	0.704022	3.04904	3.7605	3.88117
KY.Chr5.401.v1.nonSL9-1	1308	1001	2543	2400	2824	2208	2589	3492	2503	3232	3232	16.561	15.6384	39.3238	34.2699	45.0735	33.3874	39.7626	43.9166	36.9411	43.0128	44.3931
KY.UAContig33.11.v1.ND1-1	49	56	4	1	7	69	21	0	42	5	0	3.25158	4.58528	0.324181	0.0748376	0.585563	5.46828	1.69037	0	3.24875	0.348751	0
KY.Chr14.1011.v1.SL5-2	1	3	27	7	16	16	5	3	15	25	27	0.0225297	0.0833983	0.742932	0.177859	0.454415	0.430506	0.136644	0.0671354	0.393927	0.592029	0.659909
KY.Chr5.817.v4.SL5-1	35	18	60	43	93	66	69	48	154	211	175	0.279022	0.177061	0.584186	0.386599	0.93461	0.628374	0.667241	0.38009	1.43107	1.76807	1.51347
KY.Chr1.1012.v1.nonSL14-1	3	3	79	32	14	4	42	19	35	42	39	0.118775	0.146556	3.81996	1.42881	0.698727	0.189133	2.01704	0.74719	1.61525	1.74783	1.67507
KY.Chr9.177.v1.nonSL1-1	15	12	69	30	35	165	42	19	108	156	140	0.236804	0.233754	1.33038	0.534123	0.696536	3.1109	0.804287	0.297939	1.98743	2.58863	2.39768
KY.Chr7.870.v1.nonSL7-1	6	2	97	11	17	96	20	33	4	2	13	0.24301	0.0999501	4.79816	0.502444	0.867959	4.64353	0.982577	1.32758	0.188844	0.0851433	0.571191
KY.Chr10.590.v1.nonSL6-2	12	9	30	12	11	35	32	13	18	27	18	0.469298	0.434301	1.43291	0.529262	0.542298	1.63471	1.51803	0.504994	0.820558	1.10989	0.763668
KY.Chr1.2436.v1.SL2-1	1200	1120	3681	1164	3746	513	1562	410	405	416	697	18.3444	21.1261	68.7253	20.0677	72.1883	9.36575	28.9645	6.22559	7.21682	6.68439	11.559
KY.Chr6.23.v2.nonSL3-1	3	45	165	33	15	4	238	2	0	3	1	0.0691363	1.27961	4.64407	0.857672	0.435766	0.11009	6.65312	0.0457815	0	0.0726697	0.0250006
KY.Chr14.1081.v1.SL2-5	8	9	34	9	19	11	20	8	11	16	10	0.362329	0.502962	1.88071	0.459703	1.08479	0.59499	1.09877	0.359897	0.580731	0.761693	0.491335
KY.Chr1.735.v2.SL2-1	23	16	4	7	3	32	0	5	167	223	208	0.588127	0.504828	0.12492	0.201866	0.0967034	0.97723	0	0.126995	4.9777	5.9937	5.76994
KY.Chr2.925.v2.nonSL20-2	43	32	95	70	40	40	91	97	75	103	86	3.21692	2.95394	8.6801	5.90598	3.77232	3.57384	8.25803	7.20806	6.54037	8.09946	6.97967
KY.Chr5.953.v2.ND2-2	10	7	1	6	2	22	2	2	4	7	4	0.366283	0.31637	0.0447349	0.247851	0.0923474	0.962374	0.0888609	0.0727649	0.170784	0.269502	0.158943
KY.Chr5.1054.v1.nonSL2-1	37	43	150	48	75	147	94	46	89	119	164	0.546645	0.783886	2.7066	0.799774	1.39683	2.59373	1.68459	0.675051	1.53272	1.84798	2.62853
KY.Chr1.578.v3.SL4-2	1	1	14	3	3	6	3	1	0	0	0	0.0134388	0.0165821	0.229783	0.0454677	0.0508228	0.0962975	0.048904	0.0133486	0	0	0
KY.Chr10.634.v2.ND2-2	0	0	0	0	0	0	0	0	0	0	0	0	0	0	0	0	0	0	0	0	0	0
KY.Chr8.624.v1.nonSL1-1	10	18	2695	809	126	99	1251	874	5745	7490	7147	0.244868	0.543857	80.5972	22.341	3.88937	2.89515	37.158	21.2578	163.98	192.779	189.854
KY.Chr11.1308.v2.SL2-1	44	48	171	77	154	122	106	257	147	255	243	0.697752	0.939225	3.31187	1.37709	3.07855	2.31053	2.039	4.04815	2.71728	4.25046	4.18041
KY.Chr8.644.v4.SL7-4	1	1	2	2	2	0	4	4	0	5	3	0.0652527	0.0805154	0.159389	0.147181	0.164515	0	0.316608	0.259259	0	0.342938	0.212366
KY.Chr8.1079.v2.nonSL7-2	21	20	96	68	61	49	95	75	68	125	112	0.248227	0.291703	1.3859	0.906487	0.908945	0.69172	1.36213	0.880575	0.936933	1.55306	1.43619
KY.Chr2.537.v4.SL2-1	18	29	159	61	26	225	43	82	166	221	214	0.239885	0.47688	2.58796	0.916818	0.436799	3.58111	0.695125	1.08547	2.57874	3.09578	3.09392
KY.Chr14.589.v1.nonSL14-4	33	25	74	48	57	33	52	36	44	47	60	0.297012	0.277639	0.813433	0.487219	0.646715	0.354714	0.567711	0.321839	0.461618	0.444637	0.585837
KY.Chr3.1080.v1.nonSL8-1	420	301	874	150	385	26	601	62	23	31	46	25.2548	22.3327	64.1853	10.172	29.1832	1.86712	43.8362	3.70307	1.6121	1.95931	3.00066
KY.Chr9.6.v1.nonSL11-1	12	11	55	26	31	35	26	30	33	62	59	0.305518	0.345565	1.71021	0.746538	0.994936	1.06421	0.802958	0.758669	0.979354	1.65919	1.62957
KY.Chr3.1610.v4.ND1-3	32	27	232	83	87	174	100	86	167	251	274	0.749214	0.78001	6.63397	2.19157	2.56775	4.86529	2.84001	2	4.55766	6.17699	6.95939
KY.Chr9.830.v2.SL4-2	7	2	647	174	165	11	78	129	19	6	32	0.171885	0.060597	19.4032	4.8185	5.10742	0.32258	2.32326	3.14634	0.54383	0.15486	0.852423
KY.Chr9.167.v1.SL4-1	22	16	79	29	50	103	47	39	147	194	208	0.472396	0.42392	2.07176	0.70227	1.35342	2.64134	1.22418	0.831808	3.67934	4.37858	4.8452
KY.Chr8.581.v1.SL1-1	265	294	718	1200	154	28	736	287	8	19	44	2.82703	3.87	9.35487	14.4373	2.07101	0.356735	9.52412	3.04117	0.0994817	0.213052	0.509215
KY.Chr1.1914.v1.nonSL64-1	16	11	27	12	20	39	37	29	9	11	5	0.925753	0.785323	1.90796	0.78303	1.45876	2.69491	2.59681	1.66666	0.606998	0.668983	0.313841
KY.Chr11.1046.v1.nonSL6-1	93	78	442	224	157	232	193	262	544	784	693	1.78583	1.84812	10.3659	4.85095	3.80044	5.32045	4.49549	4.99727	12.1766	15.8241	14.4362
KY.Chr13.480.v1.nonSL7-1	11	2	23	12	8	13	21	16	24	35	38	0.418124	0.0938043	1.06775	0.514418	0.383336	0.590147	0.968267	0.604098	1.06339	1.39839	1.56697
KY.Chr7.1217.v1.nonSL1-1	18	20	82	37	40	48	60	139	69	136	97	0.356124	0.488246	1.9814	0.825567	0.997622	1.13416	1.43994	2.73161	1.59128	2.82823	2.08192
KY.Chr8.902.v3.nonSL14-2	110	140	48	1	543	0	1	0	0	0	0	3.57566	5.61528	1.90561	0.0366594	22.2505	0	0.03943	0	0	0	0
KY.Chr6.284.v1.nonSL12-1	21	8	37	29	23	24	49	33	138	156	184	0.489395	0.230044	1.05311	0.762186	0.675687	0.667968	1.38516	0.763888	3.74877	3.82131	4.65182
KY.Chr14.1130.v2.nonSL4-1	9	6	8	3	118	4	9	0	3	9	13	0.433235	0.35638	0.470328	0.162864	7.16046	0.229956	0.525518	0	0.168334	0.455377	0.678874
KY.Chr5.657.v1.SL1-1	28	19	161	71	105	97	95	124	1302	1722	1952	0.533021	0.446293	3.74319	1.52429	2.51972	2.20527	2.19368	2.34467	28.8912	34.4561	40.3116
KY.UAContig2.68.v2.ND1-2	0	0	0	0	0	0	0	0	3	3	1	0	0	0	0	0	0	0	0	0.244485	0.22046	0.0758449
KY.UAContig7.29.v1.ND1-1	1	3	0	0	1	0	0	0	2	0	0	0.0634891	0.235018	0	0	0.0800344	0	0	0	0.148013	0	0
KY.Chr9.882.v1.ND1-1	16	16	105	54	52	170	60	72	188	241	336	0.428407	0.528612	3.43364	1.63062	1.75516	5.43612	1.94873	1.91489	5.86764	6.78267	9.75979
KY.Chr7.213.v1.nonSL1-1	13	4	19	10	9	7	24	55	20	27	21	0.223233	0.084753	0.398472	0.193659	0.194821	0.143555	0.499908	0.938108	0.400327	0.487333	0.3912
KY.Chr11.1365.v2.nonSL4-3	58	56	287	509	725	103	206	143	171	273	232	0.943543	1.12409	5.70224	9.33843	14.8679	2.00113	4.06504	2.31071	3.24264	4.66814	4.09437
KY.Chr10.1174.v1.SL7-1	167	126	131	93	2	1	36	42	5	8	5	4.07513	3.79381	3.90415	2.55935	0.0615223	0.0291426	1.06559	1.018	0.142221	0.205193	0.132361
KY.Chr5.546.v1.nonSL7-1	2	5	320	18	131	0	77	115	18	56	22	0.0669259	0.20645	13.0781	0.679295	5.52602	0	3.12549	3.82241	0.702111	1.9697	0.798641
KY.Chr12.764.v2.nonSL8-1	29	20	82	29	67	86	75	52	53	66	46	0.987302	0.840161	3.40954	1.11345	2.87544	3.49667	3.09725	1.75845	2.10328	2.3618	1.69893
KY.Chr1.2419.v2.SL3-1	2	3	510	2	16	107	0	0	12	14	16	0.0272412	0.0504194	8.4839	0.0307219	0.274722	1.74054	0	0	0.190523	0.200434	0.236418
KY.Chr10.239.v1.nonSL3-1	15	17	68	34	48	494	68	84	162	230	278	0.606828	0.848601	3.35979	1.55123	2.4479	23.8674	3.33693	3.37542	7.63939	9.78024	12.2007
KY.Chr1.561.v1.nonSL2-1	118	82	304	176	139	261	243	543	250	359	336	2.54151	2.17923	7.99672	4.27508	3.77399	6.71357	6.34861	11.6167	6.27651	8.12738	7.85079
KY.Chr8.889.v1.SL1-1	44	107	515	172	89	59	532	57	88	119	137	0.639342	1.91842	9.13939	2.81859	1.63023	1.02385	9.37682	0.822679	1.4905	1.8175	2.15956
KY.Chr11.1139.v1.nonSL3-1	167	104	449	126	275	49	373	292	48	59	56	3.52365	2.70763	11.5705	2.99826	7.31452	1.23474	9.54659	6.11975	1.18056	1.3085	1.28182
KY.Chr1.1643.v2.SL2-2	10	7	0	0	0	0	0	3	0	1	3	1.21925	1.05311	0	0	0	0	0	0.363321	0	0.128157	0.396808
KY.Chr2.1585.v2.SL4-1	53	30	169	180	50	84	176	114	69	105	104	0.757006	0.528719	2.94808	2.89947	0.900266	1.43287	3.04929	1.61735	1.14879	1.57638	1.61147
KY.Chr6.314.v1.SL4-1	32	26	128	26	23	8	21	22	5	10	7	0.776027	0.778001	3.79111	0.711086	0.703124	0.231697	0.617745	0.529937	0.14134	0.254902	0.184158
KY.Chr12.1077.v1.nonSL4-1	7	17	58	34	26	48	34	47	47	60	57	0.112577	0.337349	1.13922	0.616668	0.527109	0.921924	0.663273	0.750797	0.881084	1.01426	0.994465
KY.Chr3.1643.v1.nonSL18-2	2	15	689	53	17	0	387	6	2	3	0	0.0999616	0.92507	42.0583	2.98745	1.0711	0	23.4627	0.297872	0.116521	0.157606	0
KY.Chr1.2617.v2.nonSL2-2	20	32	135	11	39	17	37	21	6	14	8	0.45851	0.905209	3.77991	0.284402	1.12709	0.465448	1.02892	0.478203	0.160339	0.33736	0.198963
KY.Chr11.836.v1.nonSL3-1	43	36	183	81	180	177	307	83	56	83	71	0.936445	0.967379	4.86737	1.9894	4.94156	4.60353	8.1099	1.79542	1.42158	1.89994	1.6774
KY.Chr4.425.v1.nonSL2-1	2	1	12	18	12	28	4	4	12	29	38	0.063432	0.0391344	0.464825	0.643833	0.479774	1.06057	0.153887	0.126012	0.443638	0.966771	1.30745
KY.Chr9.1120.v1.SL1-1	286	277	1342	673	836	2365	1125	676	3801	5748	5478	1.88543	2.25323	10.805	5.00359	6.9475	18.62	8.99623	4.42656	29.2087	39.8299	39.177
KY.Chr14.632.v2.nonSL5-2	18	23	37	23	23	63	36	26	90	125	172	0.460607	0.726217	1.15635	0.663756	0.741931	1.92532	1.11744	0.660856	2.68454	3.36214	4.77476
KY.Chr3.733.v1.nonSL2-2	22	15	110	71	44	88	78	53	60	85	80	0.47039	0.395737	2.87248	1.71205	1.18595	2.2471	2.02299	1.1256	1.49539	1.9103	1.85562
KY.Chr12.434.v1.ND1-1	0	0	1	2	0	0	0	2	7	14	11	0	0	0.117582	0.217152	0	0	0	0.191257	0.785559	1.41673	1.14886
KY.Chr10.682.v1.SL1-1	177	188	705	301	468	512	494	596	843	1418	1497	1.87349	2.45537	9.11375	3.59308	6.24456	6.47221	6.34262	6.26614	10.401	15.7762	17.1896
KY.Chr8.726.v1.SL4-1	71	45	116	63	49	50	135	133	99	93	119	2.94675	2.3045	5.87993	2.94881	2.56365	2.47833	6.79645	5.48291	4.78949	4.05709	5.35792
KY.Chr6.198.v1.SL2-1	12	17	126	42	34	104	47	39	46	55	64	0.318882	0.557414	4.0893	1.25869	1.13895	3.30055	1.51499	1.02941	1.42487	1.53624	1.84499
KY.Chr11.135.v1.SL1-1	281	237	1202	715	1003	1664	908	766	1214	1766	1731	3.36555	3.5025	17.5826	9.65779	15.1436	23.8016	13.1916	9.11283	16.9488	22.2325	22.4911
KY.Chr6.590.v1.SL1-1	3	0	8	4	40	44	1	280	172	124	159	0.0811277	0	0.264221	0.121992	1.36359	1.42103	0.0328028	7.52109	5.42183	3.52466	4.66455
KY.Chr14.2.v2.nonSL1-1	116	82	437	248	245	289	399	369	300	425	376	1.43368	1.25052	6.59639	3.45676	3.81714	4.26576	5.98179	4.52998	4.32201	5.52117	5.04136
KY.Chr3.1431.v1.SL1-1	132	114	935	306	338	1146	333	406	707	987	906	7.45387	7.94315	64.4835	19.4873	24.0603	77.2852	22.8095	22.7724	46.5368	58.5831	55.501
KY.Chr13.429.v1.nonSL8-1	28	18	45	22	47	10	38	35	8	11	10	0.372732	0.295659	0.731611	0.330281	0.788703	0.15898	0.6136	0.462787	0.124136	0.153914	0.144412
KY.Chr4.945.v1.nonSL2-1	8	10	47	27	22	77	24	18	75	91	122	0.197127	0.304044	1.41444	0.750313	0.683371	2.26595	0.71735	0.440559	2.1542	2.35692	3.26123
KY.Chr2.2047.v1.nonSL11-1	2	12	56	18	39	50	28	21	51	64	63	0.0389784	0.288573	1.33294	0.395629	0.958155	1.16377	0.661935	0.406526	1.1586	1.31106	1.33198
KY.Chr12.686.v1.nonSL4-1	69	46	231	109	212	503	185	143	259	386	359	1.63835	1.34771	6.69884	2.91882	6.34559	14.2636	5.32836	3.37264	7.16849	9.6337	9.24736
KY.Chr4.754.v2.nonSL5-1	183	180	943	401	499	124	500	325	229	304	267	2.96882	3.60318	18.6842	7.33667	10.2049	2.40247	9.83934	5.2371	4.33049	5.18386	4.69903
KY.Chr1.890.v1.SL2-1	5	10	37	10	33	2	13	21	2	12	10	0.0835383	0.206156	0.755	0.188425	0.695036	0.0399071	0.263465	0.348506	0.0389507	0.210739	0.181251
KY.Chr2.1598.v2.ND1-2	1	1	19	9	2	6	28	3	7	12	1	0.0269392	0.0332403	0.625126	0.273432	0.0679191	0.193037	0.914968	0.0802751	0.219812	0.339792	0.0292247
KY.Chr2.2137.v1.SL1-1	23	23	88	24	95	18	52	28	11	14	10	0.426547	0.526316	1.9932	0.501964	2.22095	0.398671	1.16978	0.515789	0.237794	0.272907	0.201189
KY.Chr2.1082.v1.SL2-4	3	4	34	16	16	35	19	25	28	50	47	0.154546	0.254259	2.13917	0.929562	1.03904	2.15332	1.18728	1.27924	1.68137	2.70741	2.62663
KY.Chr9.852.v1.nonSL3-1	6	7	127	44	70	11	61	85	21	19	9	0.122349	0.176127	3.16287	1.01187	1.79938	0.267883	1.50884	1.72164	0.499157	0.407239	0.199093
KY.Chr3.1084.v3.nonSL8-3	4	13	39	13	15	16	17	18	9	17	16	0.087273	0.34998	1.03924	0.319879	0.412561	0.416911	0.449917	0.390092	0.228893	0.389867	0.378708
KY.Chr2.2149.v1.nonSL9-1	47	37	205	70	69	27	206	99	27	43	49	1.79817	1.74669	9.57891	3.02032	3.32782	1.23367	9.56012	3.76221	1.20411	1.72921	2.03373
KY.Chr4.705.v2.SL2-1	241	254	7849	954	3280	38	1305	27	5	15	12	3.29914	4.2904	131.228	14.7284	56.6024	0.621257	21.6699	0.367132	0.0797854	0.215835	0.178209
KY.Chr4.253.v1.ND1-1	0	1	1	1	0	0	0	77	1	20	7	0	0.0403324	0.0399212	0.0368634	0	0	0	2.5	0.0381016	0.687149	0.24822
KY.Chr14.922.v2.nonSL6-1	3	8	24	12	1	0	11	98	6	29	12	0.124218	0.408727	1.21368	0.560359	0.0521964	0	0.552483	4.03055	0.28959	1.26214	0.539025
KY.Chr8.444.v1.SL1-1	47	40	96	49	82	83	81	471	76	210	106	0.771721	0.810407	1.92514	0.907363	1.69728	1.62759	1.61328	7.68172	1.45461	3.62434	1.88814
KY.Chr9.1095.v2.nonSL3-1	48	55	1012	457	312	58	794	640	2709	3678	3521	0.764279	1.08057	19.6798	8.20634	6.26243	1.10292	15.3354	10.122	50.2793	61.5559	60.8193
KY.Chr8.1239.v1.SL2-1	304	249	1231	510	320	437	1801	848	1152	1452	1516	4.6614	4.7111	23.0531	8.81931	6.18543	8.00254	33.498	12.9156	20.5904	23.4022	25.2177
KY.Chr1.2125.v1.SL1-1	19	18	19	1	14	9	5	466	43	78	73	0.471806	0.551522	0.576226	0.0280048	0.438243	0.266905	0.150606	11.494	1.24465	2.03588	1.96652
KY.Chr11.724.v1.SL2-1	24	14	62	16	26	15	76	61	46	69	109	0.366569	0.263848	1.15655	0.275605	0.500605	0.273615	1.40806	0.925443	0.818977	1.10775	1.80608
KY.Chr5.629.v1.SL1-1	6	6	856	402	69	84	583	438	1862	2275	2411	0.120193	0.148306	20.9426	9.08186	1.74242	2.0096	14.1664	8.71516	43.4786	47.9022	52.3948
KY.Chr2.452.v1.ND1-1	0	0	1	0	0	0	0	0	498	22	1	0	0	0.0334123	0	0	0	0	0	15.8809	0.632625	0.0296785
KY.Chr13.366.v1.nonSL4-1	6	253	512	1283	838	1	9857	9	13	14	14	0.119852	6.23583	12.4909	28.903	21.1016	0.023856	238.837	0.178571	0.302696	0.293947	0.30338
KY.Chr2.481.v1.ND1-1	1	0	0	0	0	0	0	0	0	0	0	0.105815	0	0	0	0	0	0	0	0	0	0
KY.Chr2.438.v1.SL4-1	169	137	1160	338	553	301	383	313	102	175	202	3.41259	3.41348	28.6078	7.69725	14.0767	7.25884	9.38122	6.27793	2.40086	3.71435	4.425
KY.Chr1.2073.v1.SL2-3	15	6	47	5	3	34	13	1	1	3	3	0.342323	0.168957	1.31	0.128688	0.0863065	0.926676	0.359875	0.0226684	0.026602	0.0719637	0.074273
KY.Chr12.893.v1.SL2-1	55	105	281	138	278	51	491	69	155	230	216	0.754381	1.77704	4.70722	2.13466	4.80674	0.835415	8.16908	0.940053	2.47816	3.31592	3.21401
KY.Chr12.749.v1.ND1-1	45	20	80	44	120	10	77	732	74	205	107	1.05569	0.578939	2.29214	1.16412	3.5488	0.280173	2.19117	17.0572	2.02359	5.05503	2.72315
KY.Chr2.924.v1.nonSL5-1	2	2	3	2	1	7	2	4	5	4	8	0.0481044	0.0593561	0.0881263	0.0542509	0.0303202	0.201074	0.058351	0.095563	0.140183	0.101126	0.208742
KY.Chr10.609.v2.SL4-5	24	20	69	25	44	51	60	48	49	54	59	0.41577	0.427515	1.45989	0.488431	0.960885	1.05515	1.26083	0.825957	0.98948	0.983292	1.10881
KY.Chr10.1139.v1.SL6-5	0	0	15	2	4	6	2	4	18	28	18	0	0	0.632868	0.0779192	0.174193	0.247541	0.083808	0.137255	0.724826	1.01671	0.674574
KY.Chr3.1263.v1.nonSL5-1	88	70	470	164	423	5956	366	705	2841	3481	3770	1.12389	1.10311	7.33108	2.36215	6.81018	90.8446	5.67003	8.94344	42.2942	46.7296	52.2332
KY.Chr2.1399.v3.nonSL10-6	5	5	38	16	20	8	24	22	18	22	30	0.115077	0.141993	1.06815	0.415298	0.580263	0.219893	0.670026	0.502938	0.482902	0.532215	0.749037
KY.Chr10.1146.v1.nonSL9-1	30	29	140	70	126	61	136	95	30	51	42	0.356404	0.425108	2.03132	0.937867	1.88699	0.865476	1.95985	1.12104	0.415443	0.636852	0.541297
KY.Chr1.2558.v1.ND1-1	0	0	0	0	0	0	0	1	88	66	3	0	0	0	0	0	0	0	0.0228459	2.35931	1.5956	0.0748548
KY.Chr2.28.v1.SL2-2	17	20	99	55	84	326	69	55	138	204	267	0.319648	0.464016	2.27346	1.16629	1.99104	7.32056	1.57375	1.02721	3.02462	4.03181	5.44627
KY.Chr9.1144.v1.nonSL13-2	1	0	5	5	4	5	9	8	3	7	9	0.0285085	0	0.17409	0.160756	0.143751	0.170235	0.311229	0.226537	0.099693	0.209758	0.278344
KY.Chr1.711.v2.nonSL19-1	460	282	238	160	99	20	241	634	35	221	39	47.6729	36.0614	30.1245	18.7006	12.9338	2.47541	30.2966	65.2646	4.22815	24.0743	4.38473
KY.Chr7.1066.v1.SL4-1	46	32	40	61	71	114	94	45	87	152	139	0.818625	0.70268	0.869394	1.22428	1.59281	2.4229	2.02917	0.795453	1.80474	2.84327	2.68353
KY.Chr1.2632.v1.SL1-1	1	0	1	0	1	0	0	0	0	0	0	0.0887568	0	0.108401	0	0.111887	0	0	0	0	0	0
KY.Chr10.90.v1.nonSL6-1	71	57	168	77	108	57	77	81	30	67	64	1.54146	1.52696	4.45464	1.88533	2.9558	1.47793	2.02781	1.74676	0.759214	1.52896	1.50737
KY.Chr8.874.v1.SL1-1	9	6	5	0	5	15	13	244	2	40	10	0.170042	0.139877	0.115375	0	0.119086	0.338461	0.297934	4.57908	0.0440466	0.794366	0.204964
KY.Chr5.201.v4.SL8-5	29	23	119	75	51	48	48	70	35	65	71	0.817486	0.800001	4.09693	2.38433	1.8123	1.61595	1.6413	1.96	1.15006	1.92594	2.17123
KY.Chr5.1028.v1.nonSL5-1	12	6	69	39	33	57	47	13	91	105	94	0.32155	0.19838	2.25811	1.17856	1.1147	1.82409	1.52766	0.346007	2.84235	2.95735	2.73249
KY.Chr11.1362.v2.nonSL20-3	0	1	6	0	1	2	2	1	1	1	3	0	0.0715104	0.424688	0	0.0730577	0.138428	0.140599	0.0575657	0.0675551	0.0609167	0.188614
KY.Chr3.1436.v1.nonSL1-1	11	9	152	69	129	18	217	158	38	51	82	0.349505	0.352845	5.8984	2.47248	5.16687	0.683026	8.36342	4.98647	1.40739	1.70325	2.82644
KY.Chr5.535.v1.nonSL2-1	64	54	141	99	61	76	145	66	266	332	335	0.847158	0.881979	2.27946	1.47789	1.01787	1.20144	2.32818	0.867767	4.10426	4.61923	4.81054
KY.Chr8.201.v2.nonSL7-1	6	11	198	73	37	12	75	39	309	347	354	0.24357	0.550992	9.81674	3.34209	1.89344	0.581779	3.69315	1.57258	14.6218	14.8064	15.5898
KY.Chr11.539.v1.nonSL3-1	8	6	38	22	16	52	32	13	96	132	155	0.107469	0.0994548	0.623458	0.333303	0.270951	0.83426	0.521444	0.173465	1.50326	1.86387	2.25887
KY.Chr14.375.v1.SL1-1	746	467	1440	940	851	901	1618	975	873	1122	1228	29.6018	22.8653	69.7865	42.0658	42.5683	42.6981	77.8792	38.429	40.3797	46.7972	52.8619
KY.Chr3.106.v1.nonSL5-1	9	10	38	24	23	53	37	40	39	48	42	0.144478	0.198079	0.745025	0.434502	0.465439	1.0161	0.720482	0.637812	0.72978	0.809928	0.731429
KY.Chr1.710.v2.ND1-2	23	12	62	52	65	36	62	72	45	74	63	1.42935	0.920176	4.70577	3.64447	5.09214	2.67187	4.67374	4.44444	3.2598	4.8338	4.24732
KY.Chr8.1160.v1.SL1-1	18	20	140	77	58	620	79	84	689	951	1017	0.373092	0.51151	3.54406	1.79993	1.51548	15.3475	1.98625	1.72941	16.6468	20.7191	22.8681
KY.Chr7.267.v1.SL8-1	54	33	161	35	69	20	41	44	28	30	29	1.56478	1.17992	5.69789	1.1438	2.52049	0.692138	1.44114	1.26645	0.945771	0.91375	0.911636
KY.Chr12.569.v1.nonSL6-1	12	8	41	37	29	65	31	14	30	47	41	0.535916	0.440845	2.23629	1.86354	1.63264	3.46683	1.67935	0.621038	1.56173	2.20628	1.98639
KY.Chr3.658.v1.ND1-2	0	3	24	10	2	10	17	1	4	11	5	0	0.0423353	0.335229	0.12898	0.0288342	0.136585	0.235838	0.0113599	0.0533249	0.132233	0.0620348
KY.Chr11.1032.v1.nonSL17-1	36	29	106	37	131	477	129	126	338	486	467	0.814716	0.809808	2.92981	0.944338	3.73725	12.8922	3.54125	2.83237	8.91641	11.5608	11.4653
KY.Chr1.1797.v4.SL4-2	94	63	160	119	76	102	111	211	77	140	125	1.1565	0.956401	2.40419	1.65116	1.17872	1.49873	1.65655	2.57856	1.10428	1.81048	1.66838
KY.Chr4.1167.v3.nonSL2-2	106	137	116	3	388	1	1	0	0	0	0	3.49725	5.57727	4.67421	0.111626	16.1373	0.0394026	0.0400207	0	0	0	0
KY.Chr11.1344.v2.SL7-4	23	15	115	37	107	124	68	66	101	136	114	0.454792	0.365979	2.77723	0.825104	2.66714	2.92826	1.63101	1.29629	2.32796	2.82664	2.44542
KY.Chr9.1084.v2.nonSL3-2	0	0	30	8	0	12	37	24	191	249	252	0	0	1.29884	0.319829	0	0.508032	1.591	0.845069	7.89239	9.27796	9.69106
KY.Chr1.550.v1.SL3-2	15	15	49	18	40	16	44	41	9	16	25	0.629223	0.776398	2.51038	0.851545	2.1152	0.801562	2.23887	1.70833	0.440073	0.705473	1.13767
KY.Chr12.68.v1.ND1-1	41	48	35	5	3	0	3	2	15	15	20	1.17742	1.70086	1.22757	0.161935	0.108604	0	0.104504	0.0570496	0.502121	0.452779	0.623078
KY.Chr10.896.v1.ND1-1	1	0	0	2	0	0	1	149	19	70	28	0.0489395	0	0	0.110386	0	0	0.059364	7.24304	1.08388	3.60085	1.48656
KY.Chr9.267.v1.nonSL9-1	2	3	41	29	65	8	29	14	35	21	18	0.0361771	0.0669584	0.905768	0.591594	1.48216	0.172821	0.636304	0.25154	0.737974	0.399273	0.353216
KY.Chr1.2435.v1.nonSL7-1	14	18	80	70	34	18	37	243	47	102	95	0.316631	0.502317	2.20976	1.78544	0.969351	0.486185	1.01506	5.45891	1.23906	2.42478	2.33084
KY.Chr4.529.v1.nonSL9-4	2	0	21	5	3	1	7	8	3	4	3	0.472973	0	6.06534	1.33352	0.894344	0.282429	2.00802	1.87919	0.826983	0.994291	0.769648
KY.Chr10.1003.v1.SL1-1	1055	896	1834	1424	1588	2052	1818	2213	1607	2701	2407	8.97717	9.40753	19.0597	13.6653	17.0339	20.853	18.7648	18.7044	15.9394	24.1579	22.2192
KY.Chr4.1128.v1.SL3-3	75	66	188	114	195	75	124	355	134	258	246	0.811153	0.880776	2.4833	1.39049	2.6586	0.968738	1.62677	3.81368	1.68933	2.93297	2.8863
KY.Chr14.1035.v1.SL1-1	0	0	6	22	1	0	0	0	0	0	0	0	0	0.857841	2.9045	0.147572	0	0	0	0	0	0
KY.Chr8.1151.v1.SL1-1	345	411	3917	1814	1030	1202	3229	1798	671	1392	991	3.64625	5.3598	50.5603	21.6215	13.7228	15.1717	41.396	18.8752	8.26644	15.4637	11.3623
KY.Chr1.1329.v1.SL2-1	181	175	3236	1349	899	179	1563	1313	443	563	637	4.13338	4.93111	90.2536	34.7425	25.88	4.88184	43.2961	29.7828	11.7923	13.5139	15.7809
KY.Chr4.302.v1.SL11-1	49	38	209	142	42	51	109	100	173	262	248	0.694245	0.664325	3.61653	2.26896	0.750142	0.86296	1.8733	1.40732	2.85714	3.9018	3.81183
KY.Chr2.372.v1.SL1-1	159	113	1026	350	381	387	349	397	412	547	559	3.03664	2.6629	23.9317	7.53852	9.17272	8.82695	8.08509	7.53115	9.17197	10.9807	11.5817
KY.Chr8.839.v1.ND1-1	7	4	3	1	0	2	1	2	6	8	19	0.194984	0.137481	0.102059	0.0314141	0	0.0665328	0.0337882	0.0553359	0.194815	0.234228	0.574143
KY.Chr12.790.v1.nonSL1-1	171	109	108	31	35	0	33	1	87	11	2	2.89267	2.27515	2.23129	0.591408	0.74636	0	0.677143	0.0168027	1.7155	0.195588	0.0367027
KY.Chr13.275.v1.SL2-1	289	298	861	443	287	564	551	336	173	327	261	7.24277	9.21518	26.3536	12.5208	9.06706	16.8807	16.7503	8.36414	5.05385	8.61395	7.09598
KY.Chr1.2539.v1.nonSL2-1	74	47	180	71	86	60	144	122	203	289	296	1.83111	1.43503	5.43982	1.98136	2.68261	1.77312	4.32223	2.99859	5.85528	7.51671	7.94582
KY.Chr9.102.v2.nonSL4-1	88	66	52	21	36	139	87	227	14	27	33	1.05183	0.973395	0.759098	0.283078	0.542431	1.98419	1.26138	2.69504	0.195057	0.339216	0.427901
KY.Chr6.646.v1.SL3-2	154	126	487	158	219	24	303	167	80	86	79	2.31601	2.33814	8.94496	2.67978	4.15185	0.431057	5.52747	2.49466	1.40242	1.35946	1.28888
KY.Chr10.1424.v1.nonSL5-1	5	3	39	25	12	12	8	17	64	93	76	0.201813	0.14941	1.92253	1.13799	0.610572	0.578447	0.39168	0.681557	3.01112	3.94556	3.32779
KY.Chr9.315.v2.nonSL6-1	7	9	94	24	22	49	32	24	54	59	61	0.163456	0.259314	2.68078	0.632028	0.647595	1.36648	0.906393	0.556659	1.46983	1.44811	1.54525
KY.Chr1.563.v1.SL5-1	372	343	1209	658	1555	42	961	548	3	10	86	6.55071	7.4528	26.0017	13.0675	34.5186	0.88328	20.5273	9.58519	0.0615795	0.185094	1.64289
KY.Chr3.109.v1.SL4-1	12	5	31	8	36	4	20	4	6	11	5	1.19446	0.6141	3.7686	0.898052	4.5172	0.475503	2.41481	0.39548	0.696161	1.15088	0.539913
KY.Chr11.711.v2.ND2-2	1	2	29	17	14	31	170	91	8	9	8	0.0376458	0.0929024	1.33335	0.721751	0.664388	1.39374	7.76299	3.40277	0.351056	0.356128	0.326717
KY.Chr11.127.v1.SL4-1	5	6	23	4	6	0	10	4	0	2	2	0.131186	0.194244	0.73701	0.118358	0.198447	0	0.318258	0.104244	0	0.0551561	0.0569261
KY.Chr2.862.v1.SL1-1	1330	760	109	0	1	14	0	2	1	0	2	52.4798	37.0028	5.25287	0	0.0497414	0.65974	0	0.0783873	0.045995	0	0.0856122
KY.Chr5.194.v2.SL1-2	155	95	444	294	486	358	209	1455	287	725	471	2.96025	2.23872	10.3564	6.33236	11.7006	8.1655	4.84179	27.6016	6.38921	14.554	9.75847
KY.UAContig17.4.v1.ND1-1	20	11	0	0	1	15	3	1	6	0	0	3.09092	2.09764	0	0	0.194821	2.76855	0.562396	0.153509	1.08088	0	0
KY.Chr11.1264.v1.SL1-1	114	72	619	375	121	51	933	13	8	19	14	1.46231	1.13958	9.69737	5.42484	1.95657	0.781282	14.5171	0.165635	0.119617	0.256174	0.194817
KY.Chr8.202.v1.SL1-1	2	6	51	23	25	30	31	26	77	107	110	0.110806	0.410173	3.45092	1.43709	1.74603	1.985	2.08334	1.43082	4.97274	6.23112	6.61139
KY.Chr11.1362.v5.nonSL5-7	2	1	12	8	4	5	6	4	4	8	11	0.0448016	0.0276404	0.328303	0.202104	0.112954	0.133763	0.163034	0.0890018	0.104446	0.188365	0.267314
KY.Chr5.846.v1.nonSL8-1	12	9	53	24	22	28	15	20	46	64	68	0.180315	0.166868	0.972646	0.406708	0.416725	0.502471	0.273404	0.298507	0.805706	1.01083	1.10847
KY.Chr1.1497.v1.SL2-3	15	19	81	19	17	70	26	26	86	143	178	0.348416	0.544554	2.29785	0.497717	0.497775	1.94182	0.732561	0.599867	2.32849	3.49132	4.4853
KY.Chr1.531.v1.nonSL6-1	15	11	40	19	22	29	45	58	15	33	28	0.382728	0.346315	1.24649	0.546732	0.707618	0.883691	1.39275	1.46995	0.446128	0.885034	0.775035
KY.Chr10.99.v4.nonSL5-2	398	308	148	59	184	5	161	31	25	32	34	6.85776	6.54832	3.11451	1.1465	3.99663	0.10289	3.36503	0.530561	0.502121	0.579557	0.63554
KY.Chr6.149.v1.SL2-1	161	118	461	183	574	188	271	134	155	263	246	1.88412	1.7039	6.58889	2.41521	8.46781	2.6275	3.84693	1.55762	2.11438	3.23508	3.12307
KY.Chr3.258.v1.SL6-7	20	5	14	5	6	19	14	40	24	27	18	1.15529	0.35638	0.987689	0.325728	0.436909	1.31075	0.980966	2.29508	1.61601	1.63936	1.12798
KY.Chr3.1493.v1.nonSL1-1	0	0	11	0	260	1	2	5	1	0	0	0	0	0.33337	0	8.13307	0.0296352	0.0602001	0.123239	0.028925	0	0
KY.Chr3.1483.v1.SL1-1	26	25	200	59	186	177	551	543	71	59	70	0.656737	0.779181	6.16989	1.68071	5.92255	5.33943	16.8824	13.6236	2.09048	1.56645	1.91814
KY.Chr9.984.v4.SL3-4	5	5	12	6	5	7	13	13	18	19	24	0.243682	0.30068	0.714274	0.329782	0.307186	0.407433	0.76853	0.629321	1.02258	0.973319	1.26891
KY.Chr7.526.v1.nonSL1-1	18	17	98	42	47	59	59	58	68	115	89	0.56884	0.662898	3.78245	1.49689	1.87237	2.22676	2.26169	1.82062	2.50493	3.81999	3.05121
KY.Chr11.1046.v1.nonSL8-1	87	80	390	207	163	279	217	290	580	749	747	1.63323	1.8531	8.94174	4.38249	3.85739	6.25513	4.94141	5.40756	12.6919	14.7794	15.213
KY.Chr9.566.v1.nonSL6-1	14	8	46	9	17	51	15	17	34	33	61	0.534464	0.376843	2.14476	0.387485	0.81812	2.32522	0.694617	0.644636	1.513	1.32419	2.5263
KY.Chr1.1665.v1.SL2-1	32	33	128	48	59	55	85	62	91	141	150	0.594082	0.755945	2.90226	1.00499	1.38078	1.21945	1.91416	1.14331	1.96928	2.75146	3.02101
KY.Chr3.1573.v1.SL1-2	76	57	13	0	0	1	1	176	6	27	14	3.78245	3.50037	0.790191	0	0	0.0594378	0.0603702	8.70055	0.348081	1.41244	0.755878
KY.Chr14.1184.v1.nonSL2-3	21	16	44	22	71	23	40	37	15	23	18	0.631909	0.594067	1.61703	0.746587	2.69322	0.826546	1.46002	1.10589	0.526134	0.727463	0.587588
KY.Chr1.694.v1.ND1-1	12	6	25	13	15	16	1	4	15	14	19	0.523962	0.323259	1.33318	0.640154	0.825634	0.834339	0.0529642	0.173482	0.763448	0.642531	0.899989
KY.Chr14.575.v1.nonSL6-1	12	11	70	48	1197	20	7	424	57	81	77	0.203679	0.230376	1.45108	0.918816	25.6116	0.405414	0.144121	7.14835	1.12774	1.4451	1.41782
KY.UAContig5.15.v3.SL10-1	11	13	155	78	45	51	189	62	39	90	81	0.272192	0.396923	4.68429	2.1767	1.40369	1.50715	5.67293	1.52387	1.12491	2.34084	2.17436
KY.Chr11.435.v1.SL3-1	78	68	740	306	322	488	371	214	520	678	778	1.50435	1.61824	17.4307	6.65576	7.82865	11.2403	8.67943	4.09961	11.6903	13.7446	16.2779
KY.Chr12.792.v1.SL6-1	35	25	113	25	79	248	100	80	211	252	266	0.753836	0.6644	2.97247	0.607255	2.14493	6.37918	2.6126	1.71149	5.29738	5.70502	6.21521
KY.Chr10.1314.v1.ND1-1	38	33	20	16	26	10	6	1310	80	813	220	0.895643	0.959722	0.575719	0.425298	0.772506	0.281485	0.17154	30.6688	2.19791	20.1414	5.62521
KY.UAContig4.62.v1.nonSL2-1	48	44	208	76	124	151	100	129	273	327	312	1.13972	1.28911	6.03186	2.03514	3.71157	4.28193	2.88019	3.04245	7.55597	8.16119	8.0367
KY.Chr6.679.v1.nonSL9-7	41	31	189	60	184	244	133	239	599	719	725	1.37984	1.28732	7.7685	2.27729	7.80622	9.80707	5.42951	7.98948	23.4986	25.4344	26.4697
KY.Chr14.473.v1.nonSL4-2	3	1	40	14	40	30	5	2	13	11	8	0.0576702	0.0237198	0.939116	0.303515	0.96932	0.68874	0.116591	0.0381887	0.291301	0.222264	0.166834
KY.Chr10.211.v1.ND1-1	32	27	334	102	62	17	122	783	90	266	132	0.578239	0.602007	7.37112	2.07864	1.4123	0.366869	2.67412	14.0538	1.8957	5.05227	2.5876
KY.Chr10.657.v3.ND35-1	271	184	307	145	141	146	346	256	182	184	253	18.9091	15.8416	26.1619	11.4101	12.4022	12.1663	29.2847	17.7425	14.8027	13.4948	19.1508
KY.Chr1.982.v1.SL1-1	459	351	842	416	573	729	697	386	526	764	818	4.00335	3.77745	8.96918	4.09191	6.30004	7.59351	7.37407	3.34405	5.34769	7.00409	7.73979
KY.Chr12.965.v1.nonSL19-1	931	625	1283	846	992	769	1907	1897	1164	1430	1604	45.5627	37.7416	76.686	46.6931	61.1996	44.9459	113.207	92.2151	66.4022	73.5603	85.1587
KY.Chr2.2189.v1.ND1-1	28	17	401	505	88	126	391	209	324	362	421	0.519548	0.389221	9.08743	10.5677	2.05839	2.79217	8.8005	3.85202	7.0078	7.0603	8.4745
KY.Chr5.920.v1.nonSL10-2	131	88	202	96	127	175	277	244	187	226	216	5.78443	4.7946	10.8936	4.78061	7.06921	9.22851	14.8365	10.7017	9.62499	10.4893	10.3468
KY.Chr8.684.v1.nonSL4-1	8	6	51	23	11	172	24	10	139	193	209	0.147819	0.136796	1.15091	0.479283	0.256219	3.79554	0.537918	0.183534	2.99382	3.7484	4.18941
KY.Chr6.96.v2.SL1-2	67	55	578	213	188	873	246	215	547	822	845	2.33979	2.36998	24.6524	8.38886	8.2763	36.4099	10.4208	7.45787	22.2668	30.1731	32.0127
KY.UAContig16.3.v1.nonSL4-1	29	13	122	29	53	47	68	67	40	57	69	1.08708	0.601296	5.58539	1.22598	2.50448	2.1041	3.09198	2.49468	1.74781	2.24588	2.80594
KY.Chr7.777.v2.nonSL9-1	1234	777	1632	810	777	548	1961	1697	979	1243	1243	97.7119	75.9161	157.827	72.3335	77.5587	51.8223	188.353	133.472	90.3617	103.455	106.775
KY.Chr7.125.v2.SL2-2	17	11	30	21	30	19	38	18	13	41	20	0.84014	0.670773	1.81073	1.17043	1.86897	1.1214	2.27798	0.883589	0.748886	2.12978	1.07225
KY.Chr7.122.v1.SL1-1	218	166	945	374	271	44	571	264	60	102	89	2.91188	2.73594	15.4163	5.63393	4.56314	0.701898	9.25161	3.50265	0.934196	1.43207	1.28965
KY.Chr11.107.v1.nonSL1-1	0	0	33	2	5	71	7	15	1	3	5	0	0	0.558457	0.0312535	0.087336	1.17492	0.117654	0.206449	0.0161516	0.0436933	0.075159
KY.Chr11.493.v1.SL5-10	1	2	19	4	7	54	8	2	36	35	34	0.0267551	0.0660263	0.620854	0.120695	0.236092	1.72546	0.259633	0.053151	1.12274	0.984287	0.986848
KY.Chr5.376.v3.SL1-2	116	69	235	140	289	107	204	106	57	113	83	5.19369	3.81195	12.8504	7.06916	16.3115	5.72144	11.0793	4.7141	2.97483	5.31794	4.03144
KY.Chr11.839.v4.nonSL7-4	2	1	9	3	4	43	12	9	51	70	82	0.0171927	0.0106071	0.0944901	0.0290843	0.0433463	0.441455	0.125129	0.0768479	0.511039	0.632499	0.764704
KY.Chr1.981.v1.nonSL1-1	293	226	629	1096	293	171	746	346	198	238	249	9.46314	9.00651	24.8112	39.9209	11.9292	6.5958	29.226	11.0999	7.45422	8.07964	8.72432
KY.Chr6.25.v1.ND1-1	237	217	436	76	403	6	125	216	65	136	89	3.94289	4.45458	8.85895	1.42594	8.45179	0.119212	2.52255	3.5694	1.26052	2.37822	1.60628
KY.Chr4.1333.v1.nonSL1-1	15	10	320	37	134	39	90	27	11	17	12	0.297438	0.244673	7.74969	0.827425	3.34956	0.923578	2.16477	0.531794	0.254254	0.354324	0.258137
KY.Chr3.1361.v1.ND1-1	42	49	100	82	67	32	81	56	266	366	323	0.647389	0.93195	1.88255	1.42545	1.30187	0.589074	1.51448	0.857391	4.77933	5.92986	5.40112
KY.Chr5.293.v1.SL2-1	7	5	64	33	19	34	45	35	71	92	110	0.0932887	0.0822207	1.04169	0.495983	0.319199	0.541145	0.727456	0.463312	1.10296	1.28874	1.59033
KY.Chr2.1237.v1.SL1-1	40	23	102	61	142	139	68	66	57	74	77	0.616831	0.437637	1.92104	1.06086	2.7604	2.55991	1.27197	1.01094	1.02459	1.19946	1.28814
KY.Chr1.2379.v1.ND1-1	149	82	47	18	144	189	42	3703	342	130	48	8.94418	6.07363	3.44573	1.21857	10.8967	13.5494	3.05821	220.792	23.9304	8.20248	3.12579
KY.Chr4.1253.v1.SL1-1	52	53	383	154	198	232	162	127	259	380	490	1.18289	1.48764	10.6407	3.95079	5.67784	6.30279	4.47012	2.86959	6.86768	9.08598	12.0921
KY.Chr4.838.v1.nonSL3-1	1	2	36	29	26	57	16	8	33	41	50	0.0188229	0.0464512	0.827596	0.615612	0.616932	1.28134	0.365317	0.149572	0.724052	0.811181	1.02099
KY.Chr1.1826.v1.SL1-1	0	0	0	0	0	33	0	0	0	0	1	0	0	0	0	0	1.79188	0	0	0	0	0.0493237
KY.Chr11.1226.v1.nonSL6-4	3	9	15	26	11	3	30	4	2	2	2	0.144412	0.534569	0.881865	1.41149	0.6675	0.172467	1.75173	0.191257	0.112223	0.101195	0.104442
KY.UAContig5.33.v1.ND1-2	1	1	3	0	2	0	0	0	2	1	6	0.0491443	0.0606392	0.180063	0	0.123903	0	0	0	0.11457	0.051656	0.319882
KY.Chr2.2073.v3.SL4-1	20	20	72	29	56	79	65	122	127	180	155	0.199583	0.246266	0.877519	0.326373	0.704466	0.941511	0.786813	1.20929	1.4773	1.88805	1.678
KY.Chr14.576.v1.nonSL2-1	9157	6383	749	11	12	1	4	5	2	3	5	150.988	129.865	15.0834	0.204552	0.249429	0.0196921	0.0800039	0.0818904	0.0384403	0.0519944	0.0894381
KY.Chr2.186.v1.nonSL21-1	523	360	725	362	353	255	858	891	461	563	607	30.9726	26.3062	52.4376	24.1772	26.3528	18.0351	61.6348	52.4117	31.8233	35.0454	38.9968
KY.Chr3.351.v1.SL1-1	10	10	26	8	16	18	34	21	11	31	23	1.27668	1.5753	4.05402	1.15185	2.57502	2.74448	5.26533	2.66304	1.63699	4.15999	3.18549
KY.Chr5.349.v2.SL3-4	183	151	572	457	351	423	331	209	348	455	533	3.39562	3.4572	12.9626	9.56326	8.21017	9.37371	7.45004	3.85202	7.5269	8.87414	10.729
KY.Chr2.1550.v1.nonSL14-1	11	7	35	18	17	31	11	15	30	57	55	0.203893	0.160099	0.792333	0.376275	0.397225	0.68624	0.247324	0.27617	0.648188	1.11054	1.10596
KY.Chr10.1279.v1.nonSL5-1	2	10	328	53	31	11	152	229	42	357	53	0.0219953	0.1357	4.40558	0.657352	0.429773	0.144476	2.02771	2.50156	0.538417	4.12682	0.632325
KY.Chr14.543.v1.nonSL3-1	6	2	19	10	11	58	8	4	31	36	28	0.16873	0.0693987	0.652566	0.317149	0.389952	1.94793	0.272894	0.111732	1.01618	1.06412	0.854209
KY.Chr8.251.v1.SL1-1	0	43	46	2	0	2	42	3	0	1	0	0	0.897105	0.949909	0.038137	0	0.0403858	0.861405	0.0503838	0	0.0177722	0
KY.Chr4.1302.v1.SL1-2	40	34	103	55	53	116	47	49	76	103	102	1.29904	1.36245	4.08535	2.01441	2.16978	4.49909	1.8515	1.58064	2.87704	3.51599	3.59358
KY.Chr5.100.v2.nonSL4-1	15	10	89	20	28	675	22	19	292	441	456	0.354017	0.291214	2.56538	0.532335	0.833044	19.0257	0.629823	0.445411	8.03313	10.94	11.6751
KY.Chr2.457.v1.nonSL3-1	80	49	222	109	166	79	110	416	163	364	212	1.61358	1.21948	5.46867	2.47941	4.2207	1.90296	2.69126	8.33427	3.83227	7.71699	4.63874
KY.Chr5.67.v1.SL4-3	0	0	0	0	0	0	0	0	0	0	0	0	0	0	0	0	0	0	0	0	0	0
KY.Chr3.1162.v1.ND1-1	0	0	0	0	0	1	0	0	0	0	0	0	0	0	0	0	0.0850141	0	0	0	0	0
KY.Chr3.987.v1.SL1-1	253	261	529	611	847	1395	998	1957	829	1543	1788	0.758579	0.965609	1.93716	2.06607	3.20141	4.99527	3.62973	5.82836	2.89737	4.86288	5.81585
KY.Chr1.1323.v1.SL12-2	8	7	26	18	15	61	9	16	26	50	46	0.131051	0.141491	0.520181	0.332542	0.309757	1.1934	0.178837	0.260344	0.496472	0.860933	0.817475
KY.Chr9.1061.v1.SL1-1	149	174	145	72	12	0	111	4	1	0	4	2.39627	3.45286	2.84805	1.30588	0.243281	0	2.16539	0.0638977	0.0187465	0	0.069787
KY.Chr5.874.v2.nonSL2-1	68	46	196	86	131	300	134	191	198	313	316	0.650932	0.543331	2.29146	0.928426	1.58079	3.42966	1.55595	1.81608	2.20933	3.14933	3.28155
KY.Chr3.258.v1.SL10-5	19	9	16	8	6	13	13	44	19	29	12	1.10477	0.645718	1.13624	0.524604	0.439793	0.902749	0.91691	2.54125	1.28778	1.77241	0.756948
KY.Chr14.389.v1.SL9-1	0	4	24	8	9	8	8	5	27	25	28	0	0.214973	1.27669	0.392967	0.494156	0.416138	0.422666	0.216316	1.37081	1.14454	1.32302
KY.UAContig3.170.v1.ND1-1	1	0	0	1	0	1	0	1	35	25	30	0.0857335	0	0	0.096688	0	0.102389	0	0.085158	3.49774	2.25288	2.79021
KY.Chr2.2295.v1.nonSL1-1	540	746	1515	906	1921	222	990	4592	582	1225	946	10.3976	17.7239	35.6273	19.674	46.6279	5.10503	23.1228	87.825	13.0627	24.7927	19.7605
KY.Chr8.888.v2.nonSL8-1	9	7	53	18	24	31	38	3	39	40	46	0.1929	0.185127	1.38738	0.435096	0.648454	0.793517	0.987956	0.0638685	0.974371	0.901152	1.06958
KY.Chr5.341.v1.SL3-1	23	21	95	45	64	81	50	20	76	119	116	0.440456	0.49622	2.22192	0.971872	1.54501	1.85252	1.16147	0.380434	1.69651	2.39535	2.40989
KY.Chr9.848.v1.ND1-1	2	0	0	0	0	0	0	0	0	0	0	0.0914046	0	0	0	0	0	0	0	0	0	0
KY.Chr11.1364.v2.SL1-1	1	0	0	0	3	1	1	2	1	0	1	0.173579	0	0	0	0.65644	0.2073	0.210552	0.344827	0.202333	0	0.188305
KY.Chr7.548.v1.ND1-2	0	0	0	0	0	0	1	0	0	0	0	0	0	0	0	0	0	0.122822	0	0	0	0
KY.Chr5.242.v1.nonSL1-1	10	10	71	21	29	43	17	13	26	41	42	0.20703	0.255454	1.79523	0.490314	0.756847	1.06318	0.426919	0.267332	0.627445	0.892204	0.943294
KY.Chr13.335.v1.nonSL6-1	9	10	79	35	36	42	30	30	125	177	169	0.382543	0.524467	4.10104	1.67775	1.92894	2.13202	1.54676	1.26658	6.19323	7.90785	7.79272
KY.Chr8.668.v1.ND1-1	2	5	4	0	0	2	0	0	0	0	0	0.0219953	0.06785	0.0537266	0	0	0.0262684	0	0	0	0	0
KY.UAContig49.2.v2.ND1-2	173168	144427	3633	2318	17160	95760	23921	1877	80956	883	196	9161.9	9428.59	234.754	138.31	1144.49	6050.71	1535.19	98.641	4992.71	49.105	11.2496
KY.Chr10.820.v1.nonSL18-1	11	5	29	17	28	29	24	23	15	20	30	0.0994869	0.0557987	0.320332	0.173398	0.319234	0.313239	0.263298	0.206622	0.158137	0.19013	0.294347
KY.Chr8.937.v1.SL5-1	123	104	322	160	179	190	257	208	158	214	216	0.496061	0.51754	1.58604	0.727733	0.91004	0.91514	1.25726	0.833237	0.742774	0.907175	0.945036
KY.Chr7.959.v1.SL1-1	27	25	84	37	47	23	151	14	3	3	3	0.739227	0.844567	2.80881	1.14245	1.62214	0.752048	5.01481	0.38073	0.0957424	0.0863341	0.0891045
KY.Chr12.62.v1.ND1-1	12	12	825	970	242	75	464	313	303	413	511	0.15287	0.188626	12.8358	13.9359	3.88627	1.14105	7.17004	3.96059	4.49937	5.53016	7.06197
KY.Chr1.1593.v1.ND1-1	9	7	60	39	41	44	53	126	81	134	110	0.162797	0.156236	1.32551	0.795592	0.934899	0.950517	1.1629	2.26386	1.70788	2.54774	2.15854
KY.Chr11.661.v1.nonSL4-1	1050	987	2855	1527	1581	837	2533	2814	1816	2225	2337	52.1103	60.441	173.049	85.4664	98.9107	49.6093	152.487	138.718	105.056	116.068	125.822
KY.Chr11.634.v2.nonSL9-1	23	19	114	40	25	10	40	17	66	81	94	0.418183	0.426258	2.53147	0.820202	0.573002	0.217141	0.88219	0.307017	1.39879	1.548	1.85409
KY.UAContig3.114.v2.ND2-2	0	0	0	0	0	0	0	0	5	0	3	0	0	0	0	0	0	0	0	0.671136	0	0.374763
KY.Chr3.1464.v1.SL2-1	590	369	899	660	609	310	1638	805	253	379	268	16.5786	12.7939	30.852	20.9151	21.572	10.403	55.8306	22.4681	8.28676	11.1939	8.16948
KY.Chr3.578.v1.ND1-1	0	0	0	0	0	0	0	0	0	0	0	0	0	0	0	0	0	0	0	0	0	0
KY.Chr12.801.v1.nonSL6-1	11	8	66	27	64	69	35	30	60	61	64	0.224827	0.201756	1.64751	0.622359	1.64897	1.68426	0.867734	0.609048	1.42947	1.31049	1.41906
KY.Chr5.771.v1.nonSL1-1	40	31	212	75	114	138	95	68	89	171	175	0.624483	0.597177	4.04228	1.32052	2.24359	2.57302	1.79907	1.0545	1.61965	2.80611	2.9639
KY.Chr2.8.v2.nonSL3-2	14	13	92	54	43	89	70	28	54	86	78	0.215138	0.246497	1.72666	0.935846	0.832979	1.63336	1.30482	0.427387	0.967278	1.3891	1.30031
KY.Chr9.22.v3.nonSL3-1	59	43	183	90	165	157	107	155	375	573	539	0.972381	0.874447	3.68354	1.67282	3.42804	3.09021	2.1391	2.53741	7.20419	9.92628	9.63692
KY.Chr13.347.v1.SL2-1	130	111	571	84	407	91	503	333	38	42	30	2.36121	2.48768	12.6665	1.72065	9.31885	1.97395	11.0821	6.00772	0.804532	0.801839	0.591121
KY.Chr13.252.v1.nonSL26-4	3	3	6	4	2	8	5	24	7	11	11	0.0900421	0.111103	0.21994	0.135396	0.0756714	0.28676	0.182036	0.715501	0.244902	0.347028	0.358164
KY.Chr1.1113.v1.nonSL4-1	211	205	264	352	220	141	243	51	63	133	134	1.4604	1.75075	2.23163	2.7476	1.91951	1.1655	2.04014	0.350618	0.508275	0.967583	1.00614
KY.Chr2.47.v1.nonSL1-1	11	9	38	6	37	1	27	17	11	10	12	0.517491	0.522436	2.18335	0.318335	2.19427	0.0561842	1.54077	0.794391	0.603216	0.49449	0.61243
KY.Chr3.820.v1.nonSL1-1	149	148	468	199	330	241	344	618	318	463	477	3.29996	4.04449	12.6589	4.97047	9.21326	6.37446	9.24153	13.5952	8.20954	10.7783	11.4605
KY.Chr9.832.v1.nonSL4-1	56	79	483	290	167	87	434	94	206	249	324	0.880126	1.53202	9.27114	5.14016	3.30865	1.63298	8.27389	1.46744	3.77393	4.11342	5.52416
KY.Chr9.9.v1.nonSL3-1	6	8	69	2	18	3	12	8	1	7	3	0.167793	0.276053	2.35668	0.0630774	0.634559	0.100195	0.407068	0.222222	0.032598	0.205763	0.0910139
KY.Chr1.1041.v1.nonSL2-1	19	13	180	111	77	502	103	47	128	192	186	0.385209	0.325212	4.45702	2.53798	1.96793	12.1549	2.53305	0.946489	3.02498	4.09158	4.09091
KY.Chr7.65.v1.ND1-1	0	0	0	0	1	0	0	0	0	1	1	0	0	0	0	0.0669971	0	0	0	0	0.0558632	0.0576559
KY.Chr3.535.v1.nonSL16-1	10	1	50	26	14	4	39	13	13	12	14	0.338812	0.0418061	2.06899	0.99347	0.597949	0.161854	1.60283	0.437499	0.513419	0.427354	0.514579
KY.Chr1.922.v1.SL1-1	21	18	132	52	19	56	48	49	209	306	350	0.960995	1.01638	7.37743	2.68366	1.09606	3.06051	2.66444	2.22727	11.1485	14.7187	17.3754
KY.Chr2.1411.v1.SL1-1	311	224	612	386	582	362	2184	1000	407	513	548	6.53072	5.80402	15.6957	9.14134	15.4064	9.07847	55.6309	20.8581	9.9624	11.3231	12.4838
KY.Chr11.193.v1.SL3-1	35	36	186	86	74	45	112	60	108	179	192	0.817281	1.03726	5.30451	2.26477	2.17827	1.25493	3.17238	1.39165	2.93965	4.39343	4.86373
KY.Chr11.152.v1.ND1-1	28	48	181	110	66	451	215	214	1853	2723	2712	0.227123	0.480423	1.79313	1.00628	0.674876	4.36901	2.11546	1.72421	17.5205	23.2165	23.8648
KY.Chr12.870.v2.SL1-2	219	162	750	376	418	1290	551	507	1162	1710	1745	2.34981	2.14479	9.82834	4.54987	5.65383	16.5304	7.1714	5.40346	14.5333	19.2856	20.3118
KY.Chr1.2632.v1.nonSL43-1	89	57	123	50	109	199	102	125	67	84	82	2.6942	2.12909	4.54751	1.70699	4.15952	7.19443	3.74544	3.75858	2.3642	2.6728	2.69289
KY.Chr8.720.v1.nonSL4-1	34	29	221	94	77	83	70	87	44	122	82	0.512421	0.539295	4.06789	1.59771	1.4629	1.49393	1.2797	1.30239	0.772983	1.93266	1.34068
KY.Chr1.1201.v1.SL5-1	6	12	56	18	24	49	28	10	22	28	32	0.252591	0.623345	2.87928	0.854598	1.27367	2.46358	1.42984	0.418159	1.07959	1.239	1.46144
KY.Chr7.289.v1.SL2-1	33	31	140	289	87	86	96	66	116	168	186	0.747303	0.866213	3.87204	7.38079	2.48359	2.32587	2.63704	1.48457	3.06203	3.99889	4.56941
KY.UAContig1.59.v1.ND1-1	0	0	0	0	0	0	0	0	0	1	0	0	0	0	0	0	0	0	0	0	0.0689708	0
KY.Chr14.956.v1.ND1-1	0	0	0	0	0	1	0	106	1	105	32	0	0	0	0	0	0.0162793	0	1.4352	0.0158892	1.50442	0.473202
KY.UAContig41.9.v1.ND1-1	0	0	0	0	0	0	0	0	0	0	0	0	0	0	0	0	0	0	0	0	0	0
KY.Chr9.1009.v4.nonSL8-4	28	16	54	48	65	27	62	54	34	47	86	0.29425	0.207472	0.693078	0.568882	0.861092	0.338865	0.79034	0.563673	0.416492	0.519163	0.980442
KY.Chr3.914.v3.SL3-4	79	123	406	432	477	82	409	161	295	554	524	0.645866	1.2408	4.05388	3.9831	4.91599	0.800632	4.05604	1.30742	2.8113	4.76071	4.64741
KY.Chr14.102.v1.SL1-5	28	7	63	26	53	31	45	45	20	22	24	0.866978	0.267441	2.38243	0.907916	2.06873	1.14635	1.69015	1.384	0.721854	0.716012	0.806169
KY.Chr10.1368.v10.ND7-10	10	20	0	131	3	4	11	0	0	0	1	0.0751791	0.185527	0	1.11069	0.0284313	0.0359138	0.100312	0	0	0	0.00815572
KY.Chr10.316.v1.SL5-2	19	12	99	26	32	119	26	35	47	84	84	0.301302	0.234806	1.9174	0.46499	0.639699	2.25372	0.500132	0.551304	0.868791	1.40015	1.44508
KY.Chr5.395.v1.SL1-1	644	555	1002	715	1550	1209	1243	730	406	589	537	8.30003	8.82607	15.7722	10.3925	25.1827	18.609	19.4325	9.34527	6.09943	7.97915	7.50815
KY.Chr8.425.v1.SL1-1	31	13	1	0	0	1	1	0	1	2	0	0.595275	0.308021	0.0234523	0	0	0.022933	0.0232927	0	0.0223834	0.0403677	0
KY.Chr9.1110.v1.nonSL1-1	109	89	592	263	2146	329	266	213	253	410	379	2.36647	2.38421	15.6973	6.43949	58.7328	8.53048	7.00517	4.59334	6.40271	9.35632	8.92643
KY.Chr10.1095.v1.ND1-1	0	0	181	24	1	2	483	0	0	0	0	0	0	4.10181	0.502228	0.0233908	0.0443202	10.8712	0	0	0	0
KY.Chr11.340.v1.nonSL16-1	0	9	304	64	8	0	199	20	9	26	22	0	0.367768	12.2957	2.3903	0.333978	0	7.99406	0.657894	0.347426	0.905048	0.790384
KY.Chr5.711.v1.SL1-1	0	0	9	12	0	0	66	0	0	0	1	0	0	0.744837	0.917049	0	0	5.42496	0	0	0	0.0735112
KY.Chr7.1117.v1.SL1-1	176	166	636	475	709	343	434	377	238	302	318	4.60744	5.36211	20.3345	14.0237	23.3976	10.7237	13.7816	9.8031	7.26262	8.31001	9.03107
KY.Chr8.1170.v1.SL1-1	22	20	79	21	38	93	35	32	112	175	188	0.621156	0.696768	2.72417	0.668681	1.3525	3.13592	1.1987	0.897434	3.68608	5.19354	5.75838
KY.Chr5.280.v1.nonSL8-1	2	3	62	22	15	37	25	22	16	33	34	0.0484017	0.0895844	1.83253	0.600449	0.457614	1.06939	0.733896	0.528845	0.451357	0.839445	0.892637
KY.Chr7.396.v1.ND1-1	56	33	205	92	69	121	197	131	79	97	141	1.6554	1.20368	7.40115	3.06709	2.57124	4.27175	7.06392	3.84647	2.72215	3.01394	4.52168
KY.Chr2.1509.v1.nonSL8-1	19	9	75	10	31	45	34	292	40	78	71	0.46785	0.273449	2.2555	0.277699	0.962259	1.32333	1.01554	7.14185	1.14811	2.01881	1.8966
KY.Chr3.1643.v1.SL15-1	2	8	597	53	17	1	355	4	2	0	1	0.107592	0.531033	39.2243	3.2155	1.15286	0.0642473	23.1656	0.21374	0.125415	0	0.0583601
KY.Chr11.1318.v1.nonSL20-1	10	4	38	14	9	38	20	16	24	23	23	0.259282	0.127971	1.20333	0.409377	0.294166	1.17669	0.629023	0.412067	0.72536	0.626828	0.646942
KY.Chr9.664.v1.SL7-1	53	40	260	143	539	103	199	84	82	142	149	0.531606	0.495056	3.18506	1.6176	6.81523	1.23383	2.4212	0.83689	0.958732	1.4971	1.62131
KY.UAContig1.48.v1.ND1-1	0	0	0	0	0	0	0	0	3	5	4	0	0	0	0	0	0	0	0	0.466744	0.701465	0.57918
KY.Chr1.2454.v1.ND1-1	78	106	197	3	2	0	2	6	144	154	171	1.28853	2.16067	3.97463	0.0558914	0.0416494	0	0.040077	0.0984527	2.77289	2.67405	3.06452
KY.Chr5.1025.v3.SL9-3	2	1	16	4	6	44	8	17	127	171	185	0.0444344	0.0274138	0.434149	0.100224	0.168042	1.16747	0.215597	0.375157	3.28899	3.99331	4.45888
KY.Chr9.664.v1.nonSL9-1	35	62	261	166	588	99	177	89	82	127	148	0.349766	0.764508	3.18552	1.87086	7.40738	1.18154	2.14559	0.883436	0.955198	1.33402	1.60449
KY.Chr1.1187.v1.SL2-1	217	133	359	231	172	117	377	362	60	68	78	3.56638	2.69712	7.20595	4.28156	3.56347	2.29645	7.51575	5.9095	1.14944	1.17469	1.39068
KY.Chr1.1984.v2.SL2-1	9	9	12	1	4	2	3	2	3	6	3	0.125894	0.155341	0.20501	0.0157756	0.0705345	0.0334117	0.0509036	0.0277888	0.0489164	0.0882191	0.045525
KY.Chr11.1318.v1.nonSL22-1	8	7	41	19	16	33	21	19	25	32	39	0.204269	0.220542	1.27858	0.547128	0.515004	1.00631	0.650423	0.481883	0.744085	0.858837	1.0803
KY.Chr1.1975.v1.nonSL8-3	13	4	21	15	12	30	8	19	20	14	20	0.139063	0.052797	0.274358	0.18096	0.161818	0.38326	0.103806	0.201882	0.249384	0.157414	0.232094
KY.Chr3.1084.v3.SL9-5	4	6	25	6	9	15	19	12	7	14	16	0.0882014	0.163248	0.673264	0.149207	0.25017	0.395012	0.508198	0.262828	0.179921	0.324482	0.382737
KY.Chr3.485.v1.nonSL9-1	8	7	217	589	18	148	459	135	111	17	28	0.308078	0.332621	10.2061	25.5805	0.873818	6.8067	21.4411	5.16393	4.98269	0.688125	1.16975
KY.Chr7.849.v1.SL2-1	98	93	569	348	206	576	161	1623	373	751	827	1.07844	1.2628	7.64738	4.31889	2.85769	7.57003	2.14912	17.7404	4.78464	8.68677	9.87282
KY.UAContig38.9.v1.ND1-1	73	80	1	0	2	61	17	3	37	0	0	4.84418	6.5504	0.0810452	0	0.167304	4.83428	1.36839	0.19774	2.862	0	0
KY.Chr3.1511.v4.nonSL1-2	0	4	57	24	3	5	29	16	8	13	12	0	0.0396972	0.559917	0.217697	0.0304171	0.0480278	0.282931	0.127824	0.075003	0.109903	0.104704
KY.Chr8.1325.v1.ND1-1	0	0	7	4	0	0	22	0	17	42	25	0	0	0.364262	0.192207	0	0	1.13703	0	0.844316	1.88098	1.15556
KY.Chr10.1011.v1.nonSL9-1	34	19	208	54	251	1454	178	225	689	861	949	0.576258	0.397349	4.30557	1.03218	5.36277	29.4311	3.6595	3.78787	13.6121	15.3387	17.4489
KY.Chr4.654.v1.SL5-1	5	4	10	14	34	3	211	163	21	6	13	0.121338	0.119775	0.296384	0.383156	1.04012	0.0869463	6.21114	3.92906	0.594038	0.153047	0.342242
KY.Chr2.2303.v1.SL6-1	2	3	9	3	49	0	6	801	8737	11015	10916	0.0682877	0.12639	0.375305	0.11552	2.10905	0	0.248501	27.1657	347.732	395.316	404.335
KY.Chr14.1072.v1.SL2-1	10	7	32	30	18	23	48	28	180	201	210	0.134851	0.116475	0.527026	0.456243	0.305987	0.370412	0.785159	0.375047	2.8294	2.84903	3.07211
KY.Chr2.55.v2.SL6-5	18	12	64	41	38	139	45	31	79	116	124	0.252089	0.207369	1.09469	0.647572	0.670877	2.32488	0.764465	0.431239	1.28967	1.7076	1.88394
KY.Chr9.494.v2.ND1-2	1111	1061	3092	1064	2161	1754	2654	1453	388	619	672	5.34732	6.30112	18.1757	5.77545	13.1116	10.0822	15.4948	6.94644	2.17682	3.13155	3.50878
KY.Chr4.918.v1.ND1-1	11	11	3151	939	126	109	1755	974	7477	10173	10579	0.150583	0.185805	52.6819	14.4968	2.17436	1.78203	29.1423	13.244	119.311	146.379	157.106
KY.Chr10.918.v1.ND1-1	0	0	2	1	0	0	6	0	2	1	1	0	0	0.235808	0.108873	0	0	0.70261	0	0.22506	0.101472	0.104728
KY.Chr6.615.v1.nonSL3-1	18	11	154	53	82	111	108	100	558	799	736	0.553936	0.417696	5.78811	1.83944	3.18111	4.07956	4.03157	3.05676	20.0166	25.8453	24.5714
KY.Chr9.1005.v2.ND2-1	1	2	187	26	1	98	110	0	3	10	12	0.0165042	0.0407291	3.76934	0.483938	0.0208052	1.93163	2.20217	0	0.0577145	0.173477	0.214853
KY.Chr10.1007.v1.nonSL5-1	33	13	133	33	30	49	74	58	40	53	70	0.753111	0.366074	3.70703	0.849339	0.863065	1.3355	2.04852	1.31476	1.06408	1.27136	1.73304
KY.Chr8.726.v1.nonSL42-2	57	47	111	51	60	33	132	120	70	95	105	2.66024	2.7066	6.327	2.68434	3.52999	1.83935	7.47279	5.5629	3.80814	4.66033	5.31618
KY.Chr11.1111.v1.nonSL1-2	135	138	213	130	511	112	192	215	73	78	87	1.31153	1.65426	2.52728	1.42433	6.25811	1.29947	2.26261	2.07471	0.826679	0.796502	0.916915
KY.Chr7.424.v1.ND1-1	0	0	0	0	0	0	0	0	1	0	2	0	0	0	0	0	0	0	0	0.066462	0	0.123708
KY.Chr7.390.v1.nonSL15-1	3	5	19	7	12	17	17	9	14	25	18	0.0986095	0.202791	0.762747	0.259488	0.497229	0.667345	0.677813	0.293843	0.536408	0.863744	0.641852
KY.Chr6.118.v1.SL1-1	0	0	553	76	1	1	324	112	70	128	17	0	0	19.2855	2.44745	0.035996	0.0341021	11.2224	3.17666	2.32994	3.8418	0.526612
KY.Chr2.1045.v1.nonSL5-1	5	9	58	24	36	26	20	10	26	34	32	0.132071	0.293332	1.87109	0.714941	1.19872	0.820189	0.640811	0.262368	0.800533	0.94398	0.916962
KY.Chr10.244.v1.ND1-1	0	0	0	0	2	1	0	1729	1085	281	549	0	0	0	0	0.0811308	0.038431	0	55.2647	40.6984	9.50456	19.1653
KY.Chr9.1131.v1.nonSL4-1	25	35	210	99	124	266	104	83	119	203	193	0.456431	0.788467	4.68257	2.03841	2.85387	5.7999	2.3032	1.50518	2.53251	3.89564	3.82258
KY.Chr2.30.v3.SL1-3	14	14	117	54	32	248	63	65	84	139	161	0.406017	0.500985	4.14411	1.76617	1.16989	8.58957	2.21626	1.87242	2.83965	4.23719	5.06532
KY.Chr4.271.v2.nonSL18-1	0	1	10	5	6	22	5	3	20	35	43	0	0.0319224	0.315969	0.145884	0.195679	0.679738	0.156909	0.0770924	0.603135	0.951767	1.20684
KY.Chr5.225.v3.SL2-1	1	2	14	5	6	6	4	5	1	3	6	0.0309092	0.0762777	0.5285	0.174293	0.233785	0.221484	0.149972	0.153509	0.0360294	0.0974667	0.201189
KY.Chr5.953.v1.SL1-1	26	22	5	4	7	23	10	3	14	27	37	0.769872	0.803801	0.180819	0.133576	0.261289	0.813349	0.359177	0.0882351	0.483218	0.840343	1.18853
KY.Chr1.1977.v1.nonSL10-1	1	1	4	1	1	34	1	1	0	0	0	0.034177	0.042171	0.166964	0.0385439	0.0430835	1.38777	0.0414569	0.0339476	0	0	0
KY.Chr14.875.v1.nonSL9-2	7	0	8	0	5	8	2	4	28	25	34	0.234241	0	0.326952	0	0.210917	0.319711	0.0811816	0.132953	1.09217	0.879329	1.23426
KY.UAContig10.4.v1.ND1-2	0	0	0	1	0	0	0	0	0	1	0	0	0	0	0.0481682	0	0	0	0	0	0.0448937	0
KY.Chr12.57.v1.nonSL13-1	22	17	61	24	57	58	75	56	60	88	90	1.38182	1.31752	4.67939	1.70005	4.51317	4.35072	5.71418	3.49376	4.39289	5.80978	6.13249
KY.Chr9.1091.v1.ND1-1	413	311	195	290	43	0	275	121	1	0	2	9.22222	8.56892	5.31801	7.30307	1.21041	0	7.44872	2.68377	0.0260288	0	0.0484485
KY.Chr14.953.v4.ND4-4	0	0	4	5	7	4	39	11	41	52	52	0	0	0.182739	0.210928	0.330078	0.178692	1.76958	0.408704	1.7877	2.04452	2.11013
KY.Chr2.1296.v1.ND1-1	4	5	918	423	28	5	1327	648	3342	4000	3874	0.0589239	0.0908828	16.5159	7.02739	0.519956	0.087964	23.7119	9.48159	57.3861	61.9353	61.9093
KY.Chr13.453.v1.SL1-1	198	134	284	278	347	217	354	373	167	263	214	2.28748	1.91019	4.00719	3.62209	5.05358	2.99403	4.96089	4.28032	2.24894	3.19371	2.68208
KY.Chr13.289.v1.ND1-1	0	2	1	0	0	0	0	5	107	141	180	0	0.0777092	0.0384584	0	0	0	0	0.156389	3.92749	4.6669	6.14893
KY.Chr12.24.v1.nonSL38-1	8	1	21	1	1	5	6	8	14	20	21	0.48435	0.074705	1.55281	0.0682797	0.0763215	0.361529	0.44064	0.481099	0.988022	1.27276	1.37928
KY.Chr8.551.v1.nonSL3-1	2	1	25	14	13	10	6	11	15	16	12	0.0377466	0.0232878	0.576259	0.297988	0.309292	0.225399	0.137361	0.206213	0.329996	0.317406	0.245694
KY.Chr14.980.v1.SL5-1	72	61	263	115	108	185	129	78	256	338	338	3.22367	3.36998	14.3815	5.80681	6.09563	9.89221	7.00601	3.46886	13.3606	15.9068	16.4172
KY.Chr3.1583.v1.ND1-1	78	57	439	176	233	406	220	128	399	566	610	1.04385	0.941232	7.17522	2.6563	3.93074	6.4889	3.57131	1.70148	6.2242	7.96169	8.85597
KY.Chr7.390.v1.nonSL1-1	4	1	16	9	16	8	20	7	14	20	25	0.132842	0.0409786	0.648973	0.337087	0.669845	0.317301	0.805694	0.230914	0.541969	0.698159	0.900703
KY.Chr2.2325.v1.ND1-1	2316	1528	3409	1734	1805	989	2084	243	1429	1963	1681	18.9433	15.4213	34.0544	15.9951	18.6111	9.66088	20.6765	1.97423	13.6244	16.8766	14.9159
KY.Chr1.1372.v2.SL3-1	229	199	1178	490	1084	951	603	636	649	775	850	3.92278	4.20621	24.6452	9.46622	23.408	19.4555	12.5296	10.8216	12.959	13.9543	15.7958
KY.Chr9.579.v1.SL4-1	27	23	90	48	45	154	79	71	89	89	103	0.225982	0.23753	0.919988	0.453079	0.474788	1.53934	0.802049	0.59026	0.8683	0.782974	0.935217
KY.Chr1.671.v1.ND1-1	53	259	2477	1111	1527	41	3297	104	30	77	44	0.128062	0.772192	7.30972	3.02748	4.65117	0.118313	9.66335	0.249605	0.084496	0.195562	0.115335
KY.Chr3.310.v1.SL2-1	24	28	115	67	114	342	75	87	103	140	177	0.472973	0.680868	2.76791	1.48909	2.83209	8.04924	1.79287	1.70302	2.36609	2.90001	3.7841
KY.Chr3.1687.v1.SL1-1	126	114	383	157	234	442	273	205	625	786	756	2.07273	2.31397	7.69487	2.91269	4.85251	8.68358	5.44752	3.34967	11.9846	13.5907	13.4915
KY.UAContig6.2.v1.ND1-2	0	0	0	0	0	0	0	0	0	0	0	0	0	0	0	0	0	0	0	0	0	0
KY.Chr4.1223.v1.SL3-1	116	116	282	166	186	170	166	58	81	108	103	1.39693	1.72368	4.1476	2.25449	2.82363	2.44495	2.42488	0.693779	1.13703	1.36706	1.34561
KY.Chr2.1477.v1.nonSL5-4	12	6	42	29	16	32	34	23	178	242	232	0.210576	0.129915	0.900135	0.573917	0.353937	0.670629	0.723721	0.400896	3.64098	4.46366	4.41653
KY.Chr7.155.v3.nonSL12-3	54	57	182	85	77	77	205	161	140	155	187	1.05358	1.37224	4.33686	1.87032	1.89384	1.79419	4.85168	3.12015	3.18399	3.17873	3.95805
KY.Chr9.233.v2.ND2-2	45	32	168	82	94	91	106	133	172	214	224	0.682583	0.598926	3.1123	1.40275	1.79742	1.6485	1.95035	2.00387	3.04117	3.41196	3.68601
KY.Chr2.960.v2.nonSL6-1	17	12	32	21	16	102	23	53	60	62	63	0.42879	0.373472	0.98577	0.597362	0.508737	3.07256	0.703699	1.32784	1.76407	1.64375	1.72386
KY.Chr11.156.v1.SL1-4	28	21	369	137	115	55	251	187	137	231	212	0.274519	0.254047	4.41845	1.51481	1.42131	0.643993	2.98505	1.82109	1.56568	2.38053	2.25484
KY.Chr9.342.v1.SL1-1	199	179	1119	671	1044	932	639	645	1131	1537	1557	2.24099	2.48725	15.3903	8.5218	14.8206	12.5345	8.72873	7.21475	14.8463	18.1932	19.0213
KY.Chr12.489.v1.SL2-1	73	52	231	71	109	185	138	420	4672	6244	6298	1.2139	1.06695	4.6914	1.3315	2.28489	3.67398	2.78358	6.93722	90.5594	109.137	113.613
KY.Chr1.2381.v1.nonSL4-1	31	25	206	60	46	480	73	44	245	347	400	0.932819	0.92823	7.57063	2.03615	1.7449	17.2497	2.66454	1.31511	8.59352	10.9752	13.0575
KY.Chr10.1151.v1.nonSL10-10	0	2	13	8	7	13	7	2	10	24	29	0	0.0364598	0.234572	0.133296	0.130371	0.229378	0.125448	0.0293501	0.172216	0.372703	0.464801
KY.Chr3.1348.v1.ND1-1	0	0	3	0	1	0	0	0	0	0	0	0	0	0.123309	0	0.0424251	0	0	0	0	0	0
KY.Chr5.865.v1.ND1-1	16	19	57	8	1238	507	14	20530	499	690	1111	0.212108	0.310793	0.922873	0.119605	20.6888	8.02693	0.225128	270.334	7.71094	9.61466	15.9778
KY.Chr10.858.v4.ND6-4	19	19	121	36	35	9	53	22	68	108	110	0.184484	0.227635	1.4349	0.394212	0.428401	0.104364	0.62423	0.212179	0.769633	1.10224	1.15868
KY.Chr11.1094.v1.nonSL3-1	17	26	123	60	97	275	92	99	84	154	112	0.189503	0.35762	1.67457	0.754295	1.36307	3.66104	1.244	1.09617	1.09148	1.80441	1.35441
KY.Chr1.41.v2.SL1-2	0	2	1	1	0	0	0	3	0	0	0	0	0.0408439	0.0202137	0.0186655	0	0	0	0.0493188	0	0	0
KY.Chr1.1113.v1.nonSL5-1	259	223	246	399	213	132	227	64	68	143	114	1.80325	1.91576	2.0918	3.13293	1.86945	1.09757	1.9171	0.4426	0.551867	1.0465	0.861045
KY.Chr10.1187.v1.nonSL2-1	41	32	154	101	67	115	92	169	200	305	286	0.810716	0.780755	3.71907	2.25231	1.67008	2.71573	2.20666	3.3193	4.60982	6.33916	6.13501
KY.Chr10.54.v2.nonSL1-2	28	24	1286	178	80	11	561	1707	216	729	295	0.515476	0.545183	28.9148	3.69567	1.8566	0.24185	12.5279	31.2147	4.63525	14.1067	5.89165
KY.Chr12.550.v3.ND3-1	183	233	513	823	955	2675	1318	317	844	1382	1357	0.428571	0.673298	1.4673	2.17367	2.81937	7.48168	3.74412	0.737404	2.304	3.40194	3.44759
KY.Chr8.976.v2.SL1-2	6	2	31	12	6	19	12	12	32	41	43	0.177514	0.0730114	1.12014	0.400391	0.223774	0.671333	0.430651	0.352644	1.10357	1.275	1.38011
KY.Chr14.490.v1.nonSL14-1	9	7	9	4	17	1	6	3	4	5	8	0.248338	0.238331	0.303301	0.124475	0.591327	0.0329538	0.200824	0.0822238	0.128656	0.145017	0.239473
KY.Chr5.938.v1.SL1-1	57	40	282	142	108	244	211	90	177	227	226	0.794179	0.687676	4.79868	2.23128	1.8969	4.0601	3.56607	1.24555	2.87466	3.32443	3.41599
KY.Chr2.751.v1.nonSL8-1	1	0	0	0	17	3	0	88	2	11	7	0.0401784	0	0	0	0.861032	0.143952	0	3.51197	0.0936682	0.46455	0.305109
KY.Chr8.705.v1.nonSL11-1	26	40	288	48	30	9	69	166	36	43	36	1.11862	2.12348	15.1332	2.32901	1.62707	0.462439	3.60098	7.09401	1.80543	1.94457	1.68026
KY.Chr5.410.v1.ND1-1	1	0	1	0	0	0	0	0	1	0	0	0.101254	0	0.123664	0	0	0	0	0	0.118027	0	0
KY.Chr5.82.v1.SL13-1	103	120	431	53	173	9	172	7	5	9	5	1.43226	2.05896	7.31969	0.831158	3.03256	0.149462	2.9012	0.0966849	0.0810448	0.131545	0.0754259
KY.Chr14.420.v1.ND1-1	19	24	132	83	83	56	67	160	21	33	35	0.805647	1.25569	6.83589	3.9691	4.43656	2.83585	3.44611	6.73886	1.03796	1.4708	1.60999
KY.Chr3.414.v1.SL5-1	7	6	26	26	14	14	24	21	16	23	23	0.21467	0.227041	0.973812	0.899224	0.541225	0.512748	0.892785	0.639686	0.571955	0.741391	0.765182
KY.Chr2.2137.v1.SL2-2	23	23	70	31	78	20	37	29	12	11	17	0.531087	0.655309	1.97408	0.807275	2.27044	0.551533	1.03634	0.665136	0.32299	0.266979	0.425845
KY.Chr8.306.v2.nonSL2-2	9449	9554	164	30	63	146	51	23	178	199	218	15.1128	18.8549	0.320355	0.054113	0.127021	0.278878	0.0989445	0.0365394	0.331854	0.334548	0.37825
KY.Chr2.910.v1.SL3-1	36	28	281	89	395	70	83	123	130	190	147	0.460942	0.442367	4.3942	1.28516	6.37556	1.0704	1.2891	1.56431	1.94025	2.55708	2.04186
KY.Chr9.971.v1.ND1-1	0	0	1	0	0	0	0	0	0	0	0	0	0	0.0285189	0	0	0	0	0	0	0	0
KY.Chr4.360.v1.nonSL3-1	6	6	20	12	8	39	24	22	14	18	20	0.316495	0.390524	1.28847	0.71387	0.531965	2.45688	1.53564	1.15269	0.860822	0.998012	1.14449
KY.Chr10.1005.v1.SL2-1	73	51	47	12	19	13	32	260	52	33	29	1.92679	1.66097	1.51509	0.357203	0.632182	0.409787	1.02453	6.81647	1.59987	0.91553	0.830374
KY.Chr5.210.v1.nonSL3-1	12	7	46	14	36	33	25	33	43	59	50	0.534561	0.384764	2.50267	0.703341	2.0216	1.75563	1.35089	1.46017	2.23282	2.76258	2.4163
KY.Chr2.1514.v2.SL4-1	139	145	929	415	419	195	773	276	336	451	481	2.70004	3.47539	22.0394	9.09129	10.26	4.5237	18.2137	5.32524	7.60788	9.20829	10.136
KY.Chr14.1108.v3.nonSL7-3	51	38	116	79	108	128	73	45	63	93	111	0.6321	0.581138	1.75591	1.10424	1.68739	1.89465	1.09749	0.553991	0.910176	1.21156	1.49246
KY.Chr1.1569.v1.SL5-1	108	80	418	336	763	575	327	476	269	392	350	1.04062	0.951125	4.91896	3.65114	9.26764	6.61666	3.82189	4.55564	3.02127	3.97009	3.65848
KY.Chr12.705.v1.nonSL1-1	965	1779	1288	25	36	0	15	0	0	0	1	41.4673	94.3267	67.5964	1.21155	1.95011	0	0.781868	0	0	0	0.0466169
KY.UAContig29.36.v1.ND1-1	0	1	0	0	0	0	0	0	4	8	11	0	0.0775014	0	0	0	0	0	0	0.292859	0.528162	0.749526
KY.Chr2.2026.v2.ND2-2	0	0	16	23	0	0	13	1	3	1	2	0	0	0.889612	1.18087	0	0	0.71789	0.0452196	0.1592	0.0478518	0.0987748
KY.Chr5.82.v1.SL1-1	134	135	433	50	179	8	173	13	3	4	9	1.79737	2.23433	7.09332	0.756353	3.02665	0.128152	2.81476	0.173201	0.0469054	0.0563949	0.13096
KY.Chr6.628.v1.nonSL4-1	13	11	43	6	32	38	20	8	2	9	5	0.293074	0.305989	1.18394	0.152548	0.909412	1.02311	0.546924	0.179142	0.0525573	0.213267	0.122284
KY.Chr6.156.v2.SL4-1	22	13	146	72	53	200	66	132	449	640	758	0.233214	0.170042	1.89023	0.860768	0.708247	2.53201	0.84867	1.38989	5.54814	7.13113	8.71697
KY.Chr1.1134.v1.SL5-1	7	11	25	17	24	94	57	31	6	6	6	0.118927	0.230599	0.518744	0.325728	0.514011	1.90728	1.17469	0.523143	0.118824	0.107148	0.110586
KY.Chr6.232.v1.SL6-1	19	24	119	116	75	92	71	33	35	75	58	0.245776	0.383069	1.88002	1.69225	1.22299	1.42127	1.11406	0.424008	0.527743	1.01975	0.813913
KY.Chr2.1527.v1.ND1-1	20	15	24	2	33	6	8	3	9	1	0	0.663587	0.6141	0.972542	0.0748376	1.38025	0.237751	0.321974	0.0988699	0.348081	0.0348751	0
KY.Chr11.754.v3.ND9-2	40	19	176	71	123	214	74	47	140	180	183	0.576938	0.338145	3.10035	1.15491	2.23641	3.68626	1.29468	0.673351	2.35378	2.72891	2.86342
KY.Chr1.2261.v1.nonSL6-1	5	8	56	20	35	67	17	32	83	107	109	0.164503	0.324768	2.2502	0.742087	1.4516	2.63258	0.678446	1.04575	3.1831	3.70027	3.8904
KY.Chr8.1177.v1.nonSL5-1	14	11	76	24	46	88	59	36	25	69	54	0.234352	0.227203	1.55376	0.453079	0.970679	1.75925	1.198	0.598574	0.487809	1.21405	0.980616
KY.Chr6.246.v1.ND1-1	0	0	0	0	0	0	1	0	3	2	2	0	0	0	0	0	0	0.0704153	0	0.202999	0.122034	0.12595
KY.Chr2.2047.v1.nonSL4-1	12	8	62	18	32	66	33	20	58	58	60	0.236222	0.194316	1.4906	0.399608	0.794084	1.55163	0.787983	0.391061	1.33087	1.20009	1.28131
KY.Chr12.849.v1.ND1-2	254	169	583	368	554	804	697	298	979	1293	1434	8.12165	6.66773	22.7672	13.2703	22.3305	30.7023	27.0338	9.46459	36.4891	43.4567	49.7422
KY.Chr4.269.v2.nonSL9-2	0	0	8	0	1	2	4	2	15	21	28	0	0	0.217074	0	0.028007	0.0530668	0.107798	0.0441361	0.388463	0.490406	0.674857
KY.Chr3.1060.v1.SL2-1	237	191	611	356	921	1338	501	298	312	432	377	3.28006	3.26173	10.3277	5.55656	16.0683	22.1154	8.41076	4.09662	5.03336	6.28442	5.66031
KY.Chr11.128.v1.ND1-1	6	2	11	6	7	7	25	26	10	22	18	0.602333	0.24774	1.34868	0.679295	0.885851	0.839242	3.04431	2.59259	1.17019	2.32143	1.9603
KY.Chr11.1183.v1.SL3-1	58	51	158	84	193	186	177	139	378	496	521	0.659263	0.715288	2.1934	1.07679	2.76545	2.52492	2.44044	1.56935	5.00832	5.92597	6.42441
KY.Chr10.811.v1.nonSL5-1	16	21	89	95	70	466	63	29	109	136	154	0.191633	0.310348	1.30187	1.2832	1.05688	6.6656	0.915279	0.345003	1.52176	1.71213	2.00095
KY.Chr7.155.v2.nonSL15-3	50	49	169	84	74	97	204	204	118	165	173	0.911917	1.10271	3.76445	1.72777	1.70135	2.11281	4.51314	3.69565	2.50863	3.16313	3.42292
KY.Chr3.1243.v1.nonSL14-1	40	40	194	85	91	75	84	127	93	123	126	0.88701	1.09448	5.25412	2.12574	2.54383	1.98625	2.25949	2.79735	2.40392	2.86696	3.03112
KY.Chr13.337.v1.nonSL12-2	6	7	21	18	16	3	27	2	7	7	2	0.138182	0.19892	0.590677	0.467515	0.464513	0.0825137	0.754272	0.0457516	0.187918	0.169452	0.0499684
KY.Chr9.154.v1.nonSL13-1	23	23	63	35	54	50	114	46	59	98	80	0.828669	1.0225	2.77219	1.42214	2.45259	2.15143	4.98221	1.64621	2.47785	3.71131	3.12686
KY.Chr1.585.v1.nonSL16-3	0	1	2	0	0	5	2	2	7	7	12	0	0.0255454	0.0505699	0	0	0.123625	0.0502257	0.041128	0.168927	0.152327	0.269512
KY.Chr6.91.v2.nonSL9-2	12	11	63	25	13	44	27	21	39	90	49	0.448872	0.507709	2.87814	1.05464	0.613002	1.96561	1.22509	0.780253	1.7005	3.5386	1.98839
KY.Chr14.377.v2.nonSL4-2	29	35	202	123	183	326	132	149	393	578	607	0.32276	0.480651	2.74576	1.54386	2.5675	4.33314	1.78205	1.64719	5.09851	6.76171	7.32883
KY.Chr2.965.v2.ND1-1	5	3	24	6	9	1	1	330	35	349	64	0.153469	0.113619	0.899686	0.207694	0.348233	0.0366568	0.0372318	10.061	1.25224	11.2596	2.13106
KY.Chr7.204.v3.SL1-7	25	8	49	44	30	22	41	22	63	91	76	0.461452	0.182204	1.10462	0.915928	0.698048	0.484968	0.917981	0.403352	1.35549	1.76553	1.52183
KY.Chr3.1235.v1.ND1-1	0	0	0	0	0	0	0	0	0	0	0	0	0	0	0	0	0	0	0	0	0	0
KY.Chr9.1117.v1.ND1-1	5	6	61	22	23	48	21	30	17	30	30	0.203679	0.301584	3.03484	1.0107	1.18109	2.33519	1.03767	1.21387	0.807225	1.28453	1.32575
KY.Chr9.48.v1.SL5-2	70	65	216	141	240	712	189	144	53	63	55	0.837824	0.959949	3.15746	1.90325	3.62112	10.1774	2.74397	1.71195	0.739435	0.792579	0.714138
KY.Chr5.1125.v1.nonSL2-1	19	8	359	401	25	4	500	68	40	29	49	0.337446	0.175316	7.78708	8.03188	0.559716	0.0848427	10.7717	1.19959	0.828095	0.541372	0.944086
KY.Chr5.806.v2.nonSL11-2	63	31	165	77	130	92	150	184	111	159	171	2.18925	1.32922	7.00274	3.01764	5.69476	3.81809	6.32279	6.35107	4.49621	5.80763	6.44637
KY.Chr2.790.v1.ND1-1	63	51	186	70	96	436	116	227	992	1144	1221	1.48488	1.48321	5.35419	1.86068	2.85233	12.2727	3.31644	5.31437	27.2541	28.3416	31.2199
KY.Chr1.984.v1.SL5-1	9	21	241	53	0	14	217	107	2	29	37	0.118953	0.342477	3.89026	0.790006	0	0.220986	3.47901	1.40472	0.0308128	0.402882	0.530516
KY.Chr4.1087.v2.SL1-1	5	7	3	3	3	284	0	27	384	639	673	0.0545119	0.0941671	0.0399459	0.0368862	0.0412306	3.6978	0	0.292388	4.88002	7.32267	7.95978
KY.Chr13.284.v1.SL6-1	15	18	112	38	44	117	79	83	100	131	119	0.607525	0.899551	5.54014	1.73572	2.24648	5.6593	3.88118	3.33907	4.72109	5.57689	5.22859
KY.Chr1.2632.v1.nonSL3-1	95	63	128	43	114	198	109	113	58	115	78	2.99683	2.45222	4.9315	1.52978	4.53337	7.45947	4.17089	3.54073	2.13273	3.81315	2.66931
KY.Chr4.202.v3.nonSL11-3	14	11	10	4	43	18	8	3	4	8	9	0.223318	0.216506	0.194817	0.071958	0.864654	0.342904	0.154793	0.0475327	0.0743748	0.134132	0.155741
KY.Chr9.140.v1.nonSL3-1	2	0	302	60	6	4	143	28	12	8	10	0.0412605	0	7.60923	1.39598	0.156039	0.0985527	3.57852	0.57377	0.288573	0.173477	0.223805
KY.Chr8.853.v2.SL4-1	3	6	26	15	12	11	34	11	83	92	91	0.0453299	0.111865	0.479807	0.25561	0.228572	0.1985	0.623169	0.165094	1.46188	1.46116	1.49166
KY.Chr6.179.v1.SL1-1	31	22	273	306	36	14	203	36	75	114	115	0.429375	0.375992	4.61814	4.7799	0.628572	0.231583	3.41063	0.495282	1.21089	1.65969	1.72798
KY.Chr7.1179.v1.SL1-1	0	0	333	1976	1	5	1	11	13	13	12	0	0	8.62773	47.275	0.0267424	0.126677	0.0257327	0.231788	0.321466	0.289877	0.276165
KY.Chr3.160.v1.nonSL2-1	24	16	51	29	36	113	41	70	119	180	165	0.247057	0.203229	0.641188	0.336671	0.46716	1.38921	0.511956	0.715745	1.42791	1.94762	1.84261
KY.Chr8.679.v1.SL1-1	87	63	266	138	190	419	125	133	493	675	847	1.49394	1.33486	5.57861	2.67249	4.11288	8.59276	2.60368	2.26851	9.86805	12.1833	15.7784
KY.Chr5.178.v2.SL7-1	106	94	157	52	202	151	114	122	46	65	70	1.47224	1.61094	2.66318	0.814512	3.53672	2.50468	1.92061	1.68309	0.74473	0.948926	1.05471
KY.Chr10.34.v1.ND1-1	64	64	309	124	219	174	173	245	127	234	285	1.83493	2.26413	10.82	4.00945	7.9152	5.95791	6.01658	6.97721	4.24437	7.05186	8.86442
KY.Chr1.948.v1.nonSL3-1	11	16	63	32	181	36	42	470	56	197	87	0.389549	0.699149	2.72483	1.27803	8.08026	1.52256	1.80419	16.5326	2.31167	7.33302	3.34236
KY.Chr2.1267.v1.ND1-2	0	0	0	0	0	0	0	0	0	0	0	0	0	0	0	0	0	0	0	0	0	0
KY.Chr7.152.v1.SL1-3	27	35	204	111	154	201	106	78	142	227	228	0.33749	0.539816	3.11427	1.56474	2.42658	3.00052	1.60719	0.968427	2.06897	2.98243	3.0917
KY.Chr10.1011.v1.nonSL6-2	36	20	177	73	237	1469	164	204	663	837	926	0.602047	0.412703	3.61519	1.37681	4.99636	29.3396	3.32686	3.3887	12.9244	14.713	16.7998
KY.Chr9.230.v7.nonSL41-4	729	448	808	383	311	195	920	887	581	665	685	70.1841	53.2194	95.0062	41.5846	37.7441	22.4207	107.439	84.8223	65.2014	67.2946	71.5429
KY.Chr2.1045.v1.nonSL3-1	7	5	38	20	27	32	23	10	23	37	27	0.186015	0.163945	1.23328	0.599378	0.904461	1.01555	0.741379	0.263951	0.712436	1.03347	0.778354
KY.Chr5.401.v1.nonSL25-1	1313	1045	2589	2254	2764	2122	2687	3501	2521	3118	3234	16.8238	16.5218	40.5155	32.5714	44.6452	32.472	41.7629	44.5581	37.6532	41.9936	44.9536
KY.Chr4.275.v1.nonSL2-3	78	68	338	159	218	172	173	200	211	260	342	1.18826	1.27822	6.28873	2.73172	4.1865	3.12931	3.19688	3.02637	3.74687	4.1633	5.65207
KY.Chr1.41.v1.SL1-1	0	0	0	0	0	0	0	4	0	0	0	0	0	0	0	0	0	0	0.0641318	0	0	0
KY.Chr14.163.v1.SL1-1	97	91	466	324	412	412	425	246	192	331	333	1.06478	1.23256	6.24745	4.01102	5.70114	5.40118	5.659	2.68224	2.45673	3.81911	3.96549
KY.Chr12.312.v1.ND1-1	4	3	15	0	0	27	4	5	3	3	2	0.505182	0.467509	2.31371	0	0	4.07245	0.61279	0.627239	0.441651	0.398251	0.27402
KY.Chr11.14.v1.nonSL3-1	13	14	68	20	44	58	50	48	89	151	146	0.354546	0.471127	2.265	0.615151	1.51272	1.88913	1.65411	1.30031	2.82937	4.32867	4.31964
KY.Chr1.2380.v1.SL5-1	1430	940	33	0	0	1	0	0	0	0	0	19.1009	15.4927	0.538345	0	0	0.0159522	0	0	0	0	0
KY.Chr4.381.v1.nonSL1-1	134	141	750	287	458	151	485	183	124	178	157	2.59719	3.37208	17.7537	6.27339	11.1903	3.49526	11.4026	3.5231	2.80149	3.62632	3.30113
KY.Chr10.851.v2.ND2-2	0	0	0	0	0	0	0	3	2	2	5	0	0	0	0	0	0	0	0.460526	0.360294	0.324889	0.838286
KY.Chr11.335.v1.nonSL1-1	78	77	388	171	246	676	236	185	407	690	631	0.805995	0.981768	4.89665	1.99277	3.20443	8.34235	2.9581	1.89882	4.90232	7.49436	7.07346
KY.Chr1.1363.v1.nonSL1-1	13	8	50	6	24	21	14	14	46	74	89	1.3201	1.00238	6.20101	0.687126	3.07221	2.54675	1.72446	1.4121	5.4449	7.89845	9.80432
KY.Chr9.1018.v1.SL1-1	66	51	194	116	325	65	154	142	78	121	108	1.04757	0.998826	3.76072	2.07644	6.5028	1.23213	2.96499	2.23873	1.44312	2.0187	1.85964
KY.Chr3.824.v1.ND1-1	0	4	108	28	2	0	86	85	7	2	12	0	0.390816	10.4445	2.50042	0.199636	0	8.26027	6.68538	0.6461	0.16646	1.03081
KY.Chr11.1314.v2.SL4-1	5	3	10	4	7	113	9	3	28	50	35	0.0856085	0.0633795	0.209111	0.0772377	0.151085	2.31062	0.186919	0.0510203	0.558823	0.899838	0.650099
KY.Chr5.1062.v1.SL1-1	27	21	56	41	56	139	48	45	89	120	117	0.583672	0.56015	1.4785	0.999565	1.52605	3.58859	1.25866	0.966256	2.24266	2.72667	2.74382
KY.Chr2.1596.v1.SL4-1	61	45	356	76	205	171	189	202	78	124	82	1.09385	0.995687	7.79667	1.53697	4.63405	3.6621	4.11107	3.59796	1.6304	2.33722	1.59518
KY.Chr9.937.v4.nonSL10-1	54	30	81	41	59	33	116	97	64	82	87	2.33755	1.60239	4.28235	2.00158	3.21957	1.70603	6.09101	4.17075	3.22937	3.73103	4.08556
KY.Chr1.1079.v1.SL1-1	38	31	1594	593	143	154	885	500	2774	3725	3943	0.395331	0.397941	20.2533	6.95751	1.87539	1.91338	11.1682	5.16681	33.6398	40.7334	44.5009
KY.Chr3.1244.v2.SL3-2	28	31	102	43	33	32	77	69	144	167	187	0.874664	1.19488	3.89146	1.51487	1.29949	1.19382	2.91768	2.14095	5.24343	5.48336	6.33709
KY.Chr10.976.v1.SL2-1	1875	1215	172	1	4	0	0	0	0	2	2	18.4086	14.7189	2.06242	0.0110724	0.0495058	0	0	0	0	0.0206394	0.0213017
KY.Chr9.468.v1.SL1-4	190	142	598	288	281	151	430	458	172	292	253	3.94748	3.64028	15.1739	6.7481	7.35953	3.74669	10.8367	9.45163	4.16547	6.37671	5.70232
KY.Chr11.866.v1.SL1-1	1	4	22	8	5	8	6	8	10	12	26	0.019998	0.0987022	0.537327	0.180426	0.126047	0.191065	0.145546	0.15891	0.233107	0.252241	0.564059
KY.Chr8.1172.v3.nonSL15-4	13	6	17	11	10	32	21	10	26	33	29	0.326031	0.185673	0.520708	0.311122	0.31615	0.958451	0.63885	0.24911	0.760079	0.869916	0.789003
KY.Chr11.281.v1.nonSL10-1	86	93	444	135	1004	325	242	421	506	671	652	2.20068	2.93644	13.8762	3.89596	32.3869	9.9322	7.51168	10.7008	15.0931	18.048	18.0997
KY.Chr4.386.v2.nonSL3-2	178	132	343	376	611	794	555	412	557	725	705	2.64869	2.42362	6.23353	6.30987	11.4612	14.1103	10.0177	6.08952	9.66129	11.3396	11.3806
KY.Chr1.1122.v1.SL1-1	39	26	136	149	52	244	56	22	178	255	255	0.636509	0.523592	2.71087	2.74251	1.06984	4.75591	1.10864	0.356646	3.38633	4.37449	4.51486
KY.Chr14.44.v2.SL3-1	122	126	343	416	313	280	298	290	240	425	405	0.785752	1.00133	2.69805	3.02163	2.54125	2.15371	2.32812	1.85523	1.8018	2.87715	2.82973
KY.Chr4.1190.v1.SL2-1	5	6	25	13	11	29	13	9	37	50	56	0.127576	0.188899	0.779055	0.37408	0.353809	0.883691	0.402351	0.228095	1.10045	1.34096	1.55007
KY.Chr5.608.v1.nonSL3-1	0	0	16	1	4	1908	0	2	1	3	1	0	0	0.39034	0.0225277	0.100724	45.5173	0	0.0396825	0.0232843	0.0629887	0.02167
KY.Chr3.634.v1.ND1-1	0	0	0	0	0	0	0	0	0	0	0	0	0	0	0	0	0	0	0	0	0	0
KY.Chr11.1366.v1.SL3-1	47	34	277	83	172	37	50	132	115	158	163	1.17957	1.05289	8.49052	2.34923	5.44166	1.109	1.52215	3.29059	3.36428	4.16802	4.4379
KY.Chr11.443.v1.nonSL2-1	86	87	308	170	184	456	285	186	355	451	470	0.924447	1.15394	4.04356	2.06089	2.49332	5.85399	3.71614	1.98596	4.44817	5.09574	5.48083
KY.Chr1.1347.v1.SL1-1	0	0	13	1	3	179	2	50	1024	1539	1753	0	0	0.159253	0.0113119	0.0379326	2.14423	0.0243337	0.498149	11.9725	16.2256	19.0748
KY.Chr14.247.v1.nonSL11-1	1	1	0	0	1	0	3	2	1	4	3	0.12675	0.156397	0	0	0.159781	0	0.461246	0.251798	0.147746	0.532911	0.412509
KY.Chr8.1177.v1.SL2-1	13	13	82	39	47	84	81	37	35	53	46	0.222366	0.274378	1.71304	0.752336	1.01345	1.71596	1.68064	0.62864	0.697851	0.952902	0.853587
KY.Chr5.393.v1.SL1-1	35	21	43	20	51	273	21	78	673	898	968	0.209634	0.155201	0.314551	0.135097	0.385071	1.95281	0.152572	0.464048	4.6987	5.6535	6.28975
KY.Chr2.489.v2.SL2-2	44	98	717	291	1178	133	1026	449	40	118	67	0.814288	2.23785	16.2059	6.07352	27.482	2.93955	23.0322	8.25366	0.862889	2.29538	1.34513
KY.Chr8.261.v1.SL7-1	82	58	282	31	30	19	35	6	4	6	5	2.87502	2.5092	12.0755	1.22577	1.32594	0.79558	1.48853	0.208955	0.163477	0.221118	0.190178
KY.Chr10.595.v2.SL2-1	85	67	265	148	185	351	193	114	735	967	1046	0.787977	0.76639	3.00034	1.54731	2.16194	3.88602	2.17028	1.04972	7.94239	9.42255	10.5194
KY.Chr9.1084.v1.nonSL1-1	1	1	183	74	7	31	194	114	73	129	122	0.026024	0.032111	5.8164	2.17184	0.229641	0.963472	6.12405	2.94682	2.21445	3.52867	3.44428
KY.Chr4.663.v1.nonSL8-1	2	0	4	1	3	2	2	1	1	4	1	0.140105	0	0.342227	0.0790035	0.264925	0.167324	0.169949	0.0695824	0.0816571	0.294531	0.0759957
KY.Chr8.827.v1.SL1-1	17	26	1083	409	57	44	629	435	3364	4598	4911	0.198878	0.375311	15.4737	5.39614	0.8406	0.614743	8.92589	5.05477	45.8736	56.5397	62.3264
KY.Chr2.1057.v1.nonSL7-1	13	6	54	21	10	2	13	28	4	4	2	0.493083	0.280807	2.5015	0.898293	0.478139	0.0905963	0.598113	1.0549	0.17685	0.159472	0.0822946
KY.Chr9.230.v7.nonSL39-4	862	538	997	463	409	239	999	924	624	786	803	74.9971	57.7564	105.94	45.4298	44.8578	24.8336	105.43	79.8517	63.2836	71.8799	75.791
KY.Chr11.887.v1.SL1-1	522	572	2484	932	779	58	4300	2365	766	1286	1255	7.23866	9.78733	42.0696	14.5756	13.6177	0.960549	72.3302	32.5757	12.3819	18.7446	18.8797
KY.Chr10.89.v1.SL1-1	1984	842	14	0	0	1	2	0	0	0	0	29.8757	15.6448	0.257474	0	0	0.0179838	0.0365317	0	0	0	0
KY.Chr11.1139.v1.nonSL12-1	156	100	510	131	248	49	359	265	52	62	71	3.33954	2.64145	13.3341	3.16269	6.69255	1.25274	9.32224	5.63486	1.29758	1.39509	1.64887
KY.Chr1.2072.v2.nonSL7-3	6	4	3	1	33	2	2	1	1	1	1	0.482691	0.397062	0.29476	0.0907278	3.34664	0.192155	0.195169	0.0799085	0.0937751	0.0845601	0.0872736
KY.Chr1.222.v3.ND10-1	21	5	89	65	51	27	44	72	74	96	119	0.471917	0.138643	2.44268	1.64733	1.44475	0.724626	1.1994	1.60714	1.93842	2.26759	2.90107
KY.Chr3.972.v1.SL1-1	96	430	11886	2013	519	151	16599	428	186	279	212	0.987073	5.45541	149.26	23.3423	6.72702	1.85421	207.025	4.37116	2.22926	3.01529	2.36472
KY.Chr2.2018.v1.SL3-1	37	40	439	135	177	359	158	180	490	692	679	0.932582	1.24401	13.5139	3.83744	5.62388	10.8065	4.83065	4.50643	14.3963	18.3332	18.5661
KY.Chr8.201.v2.nonSL5-1	13	18	168	80	25	12	64	45	253	354	374	0.498448	0.851588	7.86712	3.45931	1.20835	0.549493	2.9766	1.71382	11.3075	14.2668	15.5565
KY.Chr11.1185.v1.SL1-1	6	8	1953	2104	7	100	1966	5141	654	903	848	0.170224	0.280054	67.671	67.3192	0.250349	3.38824	67.6578	144.875	21.6281	26.9281	26.0995
KY.Chr1.2619.v1.SL1-1	61	36	260	76	114	136	107	95	186	287	252	2.14728	1.56366	11.1779	3.01713	5.05872	5.71743	4.56883	3.32167	7.63204	10.6191	9.62329
KY.Chr7.806.v1.SL2-1	298	269	88	11	52	64	15	13	63	71	101	2.74953	3.06249	0.991642	0.114461	0.604816	0.705223	0.167879	0.119141	0.677568	0.68857	1.01095
KY.Chr1.16.v1.SL3-4	59	32	180	109	94	52	96	107	29	54	48	1.80465	1.20773	6.72422	3.76001	3.62448	1.89953	3.56184	3.25086	1.03397	1.73612	1.59274
KY.UAContig32.9.v1.ND1-1	77	57	1	2	7	56	15	4	53	0	0	5.10962	4.66716	0.0810452	0.149675	0.585563	4.43802	1.2074	0.263653	4.09961	0	0
KY.Chr14.158.v1.ND1-1	0	0	13	2	2	10	13	3	1	0	0	0	0	0.29108	0.0413515	0.0462217	0.218949	0.289098	0.0546305	0.0213702	0	0
KY.Chr5.1102.v1.nonSL21-2	38	24	52	22	25	49	50	40	42	50	44	0.917742	0.715202	1.5338	0.599214	0.761122	1.41331	1.46477	0.95956	1.18238	1.26927	1.1528
KY.Chr5.280.v1.nonSL3-1	5	5	65	18	27	37	20	28	28	35	37	0.118721	0.14649	1.88496	0.482007	0.808164	1.04921	0.576039	0.660376	0.774972	0.873522	0.95307
KY.Chr1.1013.v1.nonSL1-1	5	3	391	90	96	8	147	185	198	309	289	0.109566	0.0811163	10.4644	2.22419	2.65189	0.209363	3.90739	4.02673	5.05756	7.11725	6.87019
KY.Chr2.943.v1.nonSL14-1	539	528	1370	655	533	96	773	1249	320	573	512	30.1947	36.4969	93.7328	41.3814	37.6397	6.42269	52.5272	69.4991	20.8959	33.7399	31.1155
KY.Chr5.568.v1.nonSL1-1	4	10	125	181	46	30	60	97	272	384	447	0.122989	0.379392	4.69404	6.27637	1.78297	1.10162	2.23781	2.96247	9.74868	12.4104	14.9101
KY.Chr7.390.v1.nonSL12-2	3	6	15	7	13	7	10	11	15	14	19	0.119581	0.295102	0.730232	0.314674	0.653222	0.333228	0.483508	0.43552	0.696949	0.586564	0.821596
KY.Chr8.1254.v1.nonSL2-1	1	1	644	379	24	110	750	409	1805	2299	2298	0.00939639	0.0115942	7.39054	4.01627	0.284282	1.2344	8.54842	3.81733	19.77	22.7064	23.4248
KY.Chr6.17.v1.nonSL16-1	436	413	1189	574	513	299	1108	1073	669	829	871	26.3067	30.7475	87.6175	39.0583	39.0188	21.5454	81.0929	64.3064	47.0517	52.5753	57.0115
KY.Chr3.1243.v1.nonSL10-1	49	41	182	96	61	77	84	144	73	126	98	1.10679	1.1427	5.02075	2.44546	1.7369	2.07712	2.3015	3.23076	1.92203	2.99148	2.40137
KY.Chr7.143.v3.SL19-7	10	20	55	17	25	24	45	46	57	55	56	0.175132	0.43219	1.1764	0.335765	0.551927	0.501972	0.955961	0.800197	1.16361	1.01245	1.06394
KY.Chr2.2308.v1.nonSL5-1	81	57	226	111	261	331	190	182	346	482	436	2.44153	2.11999	8.31986	3.77331	9.91735	11.9154	6.94696	5.44909	12.1569	15.2712	14.257
KY.Chr7.1242.v1.nonSL1-1	211	115	246	144	443	208	155	123	68	92	73	5.59435	3.76223	7.96585	4.30578	14.8064	6.58619	4.98497	3.23927	2.10158	2.56391	2.09969
KY.Chr9.45.v1.SL2-1	1	0	17	18	1	9	21	14	43	50	59	0.064183	0	1.3326	1.30291	0.0809091	0.689869	1.63494	0.89253	3.21705	3.37316	4.10806
KY.Chr1.2459.v1.SL2-1	173	103	404	141	173	35	121	110	40	66	64	4.01575	2.95011	11.4533	3.69115	5.06226	0.97027	3.40698	2.53623	1.08231	1.61032	1.61163
KY.Chr9.511.v2.nonSL2-2	9	7	52	136	19	15	30	27	117	159	194	0.116677	0.111975	0.823333	1.9884	0.310509	0.232241	0.471767	0.347682	1.76806	2.16664	2.72841
KY.Chr2.471.v2.ND2-1	8145	4996	717	4	13	13	6	2	27	39	49	185.521	140.412	19.9458	0.102751	0.37327	0.35363	0.165774	0.0452488	0.716861	0.933714	1.21077
KY.Chr10.1111.v2.nonSL10-2	111	59	242	90	297	331	246	349	334	434	471	5.86394	3.84591	15.6139	5.36205	19.7788	20.8833	15.7639	18.3133	20.5675	24.0993	26.9931
KY.Chr1.532.v1.nonSL14-1	96	64	254	84	306	750	219	343	368	428	445	5.65669	4.6532	18.2791	5.58204	22.7295	52.7784	15.653	20.0752	25.276	26.5083	28.4457
KY.Chr12.440.v1.ND1-1	8	2	2	3	24	0	13	15	1	6	0	0.186313	0.057473	0.056887	0.0787947	0.704599	0	0.367249	0.346992	0.0271471	0.146876	0
KY.Chr1.1962.v1.nonSL2-1	0	0	12	2	0	1	6	1	0	1	0	0	0	0.419172	0.064511	0	0.0341575	0.20816	0.028409	0	0.0300628	0
KY.Chr2.1389.v1.SL1-3	73	68	199	212	95	246	283	216	65	103	89	3.00147	3.44985	9.99296	9.83036	4.92394	12.0795	14.1144	8.82146	3.11526	4.45139	3.96978
KY.Chr2.152.v1.nonSL5-2	2	2	45	34	0	2	16	12	67	71	84	0.0675675	0.0833716	1.85674	1.29542	0	0.0806941	0.655679	0.402684	2.63847	2.52124	3.07859
KY.Chr2.1347.v1.nonSL5-1	0	1	0	0	3089	231	1	0	0	0	0	0	0.0276228	0	0	87.1732	6.17595	0.0271551	0	0	0	0
KY.Chr11.351.v1.nonSL17-2	19	16	42	3	25	5	21	24	4	4	3	1.77115	1.84035	4.78167	0.315387	2.93777	0.55664	2.37456	2.22222	0.43464	0.391929	0.30338
KY.Chr3.489.v1.nonSL25-1	112	70	166	146	139	275	181	246	65	74	70	1.88646	1.45482	3.41482	2.77336	2.95136	5.53181	3.69805	4.11567	1.27618	1.31012	1.27907
KY.Chr8.1070.v1.nonSL9-1	6	10	20	17	8	4	17	20	10	20	24	0.365145	0.750921	1.48653	1.16677	0.613735	0.290722	1.25495	1.20898	0.709387	1.27936	1.58449
KY.Chr2.201.v1.SL1-1	5	10	52	28	32	54	36	48	47	70	73	0.139165	0.343431	1.76763	0.878899	1.12276	1.79497	1.21541	1.32701	1.52485	2.04788	2.20418
KY.Chr7.155.v1.nonSL10-1	58	58	163	72	84	76	191	140	135	169	154	3.04578	3.75818	10.4541	4.26407	5.56066	4.76637	12.1665	7.30252	8.26367	9.32833	8.77315
KY.Chr4.718.v1.ND1-1	0	0	1	0	0	2	0	0	1	1	2	0	0	0.0892842	0	0	0.174614	0	0	0.0852147	0.0768409	0.158613
KY.Chr3.839.v1.SL1-1	25	17	244	52	102	101	71	45	294	375	417	1.57306	1.31988	18.751	3.69003	8.09062	7.58979	5.41909	2.8125	21.5636	24.8018	28.4646
KY.Chr7.989.v1.nonSL2-1	0	0	104	18	0	2	142	0	1	0	1	0	0	3.74844	0.599077	0	0.0704891	5.08323	0	0.0343999	0	0.0320149
KY.Chr1.1694.v1.ND1-1	144	123	542	242	190	152	213	162	282	309	371	1.77725	1.87315	8.16987	3.3684	2.95609	2.24044	3.18881	1.98599	4.057	4.00859	4.96735
KY.Chr11.684.v1.ND1-1	0	0	0	0	0	0	0	0	0	0	0	0	0	0	0	0	0	0	0	0	0	0
KY.Chr14.1106.v1.SL3-2	9	8	18	11	25	16	17	15	29	33	35	0.145405	0.15948	0.355172	0.200425	0.50916	0.308717	0.333157	0.240715	0.54614	0.5604	0.613436
KY.Chr1.1832.v6.SL2-3	4	3	35	21	10	3	13	48	356	470	549	0.0837966	0.0775475	0.895497	0.496144	0.264085	0.0750571	0.330349	0.998809	8.69332	10.3493	12.4768
KY.Chr7.437.v1.nonSL5-1	24	9	33	31	50	4	854	308	31	32	30	1.7365	0.803501	2.91613	2.52957	4.56048	0.345643	74.9523	22.1355	2.61453	2.43366	2.35478
KY.Chr2.134.v1.nonSL9-1	262	226	530	289	208	127	504	643	365	441	451	16.1398	17.1785	39.8751	20.0778	16.1524	9.34338	37.6609	39.3443	26.2095	28.555	30.1396
KY.Chr13.357.v1.SL10-3	8	7	29	19	13	16	25	26	23	28	25	0.346304	0.373892	1.53319	0.927564	0.709396	0.827164	1.31272	1.11793	1.16055	1.27401	1.17401
KY.Chr3.617.v1.nonSL1-1	0	1	2	3	2	4	5	3	7	6	7	0	0.0866102	0.171454	0.237483	0.176969	0.335315	0.425718	0.209163	0.572738	0.442677	0.53303
KY.Chr5.51.v1.nonSL9-1	0	1	26	17	3	10	15	12	15	22	17	0	0.0326659	0.840654	0.507558	0.100118	0.316168	0.481691	0.315552	0.462887	0.612187	0.488234
KY.Chr11.679.v1.SL3-1	94	75	191	140	171	83	183	141	35	79	58	2.11915	2.08629	5.25892	3.55946	4.85967	2.23468	5.00435	3.15738	0.919752	1.87201	1.41849
KY.Chr3.1543.v1.nonSL1-1	121	107	615	133	118	131	359	112	137	170	178	6.31646	6.89212	39.2097	7.83001	7.76512	8.16702	22.7325	5.8074	8.3364	9.32792	10.0803
KY.Chr11.1191.v2.SL3-1	36	42	172	78	161	88	104	151	239	338	373	0.81107	1.16758	4.73275	1.98186	4.57255	2.36778	2.84219	3.37915	6.27658	8.00423	9.11652
KY.Chr1.940.v1.SL2-1	387	408	2309	1007	879	572	1142	1841	570	949	641	3.52092	4.58021	25.6566	10.3323	10.0812	6.21505	12.603	16.6369	6.0449	9.07525	6.32656
KY.Chr1.1975.v1.nonSL4-2	6	5	20	11	16	28	11	5	8	18	25	0.0638921	0.0656971	0.260109	0.132102	0.21478	0.356088	0.142086	0.052886	0.0993013	0.201472	0.288802
KY.Chr2.925.v2.nonSL17-2	37	36	96	64	41	34	103	83	77	106	119	3.13401	3.76255	9.93115	6.11366	4.37784	3.43939	10.5828	6.98316	7.60255	9.4374	10.9348
KY.Chr5.920.v1.nonSL36-3	88	82	192	85	127	129	227	242	163	171	209	4.42341	5.08591	11.787	4.81854	8.0474	7.74405	13.8409	12.0827	9.55061	9.03478	11.3969
KY.Chr2.2082.v1.nonSL9-1	6	9	25	11	8	71	17	21	9	21	18	0.186108	0.344458	0.947073	0.384795	0.312811	2.63012	0.639626	0.647006	0.325406	0.684669	0.605691
KY.Chr2.399.v2.SL2-2	2	4	11	7	8	12	11	26	12	20	19	0.0943413	0.232816	0.633715	0.372385	0.475707	0.676016	0.629402	1.2182	0.659815	0.991629	0.972277
KY.Chr11.589.v1.SL4-1	23	30	101	57	65	84	63	103	55	58	57	0.848627	1.36581	4.55135	2.37184	3.02329	3.70145	2.81964	3.77486	2.36549	2.24939	2.28154
KY.Chr1.2371.v1.nonSL1-1	45	29	301	236	164	62	285	273	29	132	65	1.8184	1.44595	14.855	10.755	8.35405	2.99207	13.9696	10.9576	1.36598	5.60657	2.8494
KY.Chr2.389.v1.ND1-1	1	1	16	6	8	0	16	7	7	9	9	0.0863639	0.106564	1.68765	0.584394	0.870963	0	1.67616	0.600489	0.704692	0.817	0.843217
KY.Chr14.1112.v1.SL8-1	28	23	61	27	29	53	54	84	20	16	31	1.11989	1.13508	2.97972	1.21787	1.46215	2.53161	2.61983	3.33711	0.932429	0.672642	1.34506
KY.Chr8.379.v2.nonSL1-2	12	4	59	22	29	19	34	31	213	267	284	0.58891	0.242219	3.5363	1.21762	1.79409	1.11359	2.024	1.51114	12.1848	13.7729	15.12
KY.Chr14.634.v1.ND1-1	336	246	1686	502	874	1422	542	653	625	863	888	5.05096	4.563	30.9544	8.51061	16.5624	25.5293	9.8832	9.75041	10.9518	13.6362	14.4815
KY.Chr1.756.v1.nonSL2-1	25	19	141	27	53	96	51	45	98	110	111	1.07559	1.00865	7.40896	1.31007	2.8745	4.93269	2.6616	1.92307	4.91478	4.97449	5.18079
KY.Chr5.1080.v1.nonSL4-2	14	12	55	25	63	86	31	62	123	137	126	0.209296	0.221358	1.00421	0.421497	1.18727	1.53545	0.562157	0.92066	2.14342	2.15279	2.04347
KY.UAContig5.29.v1.ND1-1	0	0	1	0	0	0	2	2	0	2	0	0	0	0.155924	0	0	0	0.309725	0.253623	0	0.268386	0
KY.Chr5.880.v1.nonSL1-1	30	42	1021	417	191	301	554	886	3766	5149	5248	0.733584	1.26724	30.4918	11.4997	5.88761	8.7902	16.4324	21.5197	107.344	132.342	139.215
KY.Chr6.18.v1.nonSL3-1	1	2	124	77	14	8	176	139	322	460	475	0.0496288	0.122474	7.51597	4.3097	0.87587	0.474163	10.5952	6.8521	18.6277	23.996	25.5736
KY.Chr7.155.v1.nonSL2-1	67	55	152	84	79	64	215	173	147	148	184	3.33452	3.37755	9.23915	4.71477	4.95637	3.80402	12.9796	8.55225	8.52797	7.74227	9.9344
KY.Chr2.1488.v1.nonSL2-1	13	13	59	16	9	15	23	142	49	75	69	0.484222	0.597482	2.684	0.672115	0.422592	0.667262	1.03918	5.25369	2.12749	2.93636	2.78814
KY.Chr1.1256.v1.SL1-1	38	22	161	74	78	140	91	315	93	155	126	1.01747	0.726841	5.26492	2.23455	2.63274	4.47681	2.95557	8.37765	2.90261	4.3623	3.65992
KY.Chr7.932.v2.SL5-6	179	120	247	87	207	412	166	148	131	139	174	2.31887	1.91816	3.90796	1.27106	3.38042	6.37418	2.60852	1.90441	1.97817	1.89272	2.44533
KY.Chr8.1287.v1.nonSL4-2	5	7	62	15	11	78	21	26	115	152	183	0.279654	0.483092	4.23519	0.946162	0.775572	5.21015	1.42474	1.44444	7.49754	8.93599	11.1037
KY.Chr4.1250.v2.SL5-1	42	25	96	53	46	87	97	100	34	39	43	1.25845	0.924284	3.51306	1.79095	1.73748	3.11321	3.5255	2.97619	1.1875	1.22828	1.39771
KY.Chr4.947.v1.nonSL13-1	9	15	53	17	29	40	21	38	28	64	66	0.456957	0.939733	3.28653	0.973428	1.85613	2.42547	1.29335	1.91642	1.65714	3.41555	3.63531
KY.Chr2.854.v2.nonSL13-2	27	13	20	14	27	1	19	62	378	522	523	0.766627	0.455454	0.693554	0.448302	0.966411	0.0339097	0.654391	1.74859	12.5107	15.579	16.1097
KY.Chr1.1477.v1.ND1-1	1	61	432	206	0	4	369	1	1	0	0	0.0283707	2.13541	14.9687	6.59113	0	0.13553	12.6987	0.0281803	0.0330705	0	0
KY.Chr7.983.v1.SL1-1	8936	5983	228	26	137	61	51	180	48	36	53	111.736	92.3104	3.4819	0.366646	2.15948	0.91093	0.773544	2.23562	0.69962	0.473153	0.718939
KY.Chr1.1882.v1.nonSL9-1	2	3	52	15	5	3	17	18	15	34	26	0.0680898	0.126024	2.16215	0.575924	0.214585	0.121977	0.702044	0.608695	0.595268	1.21669	0.960263
KY.Chr4.1351.v1.nonSL11-1	13	13	149	15	71	4	33	21	17	8	8	0.309301	0.381646	4.32965	0.402486	2.12948	0.113658	0.95239	0.496285	0.471472	0.200067	0.206487
KY.Chr13.372.v2.SL3-1	225	202	467	114	69	36	707	17	7	17	11	3.9113	4.33282	9.91482	2.23494	1.51205	0.747386	14.9081	0.293537	0.141842	0.310624	0.207442
KY.Chr8.775.v2.nonSL10-3	1	0	14	6	2	23	4	6	16	14	23	0.0143121	0	0.244716	0.0968451	0.0360838	0.39313	0.0694429	0.0852964	0.266928	0.21061	0.357106
KY.Chr7.155.v1.nonSL13-2	60	54	192	105	71	39	211	171	131	143	170	2.92419	3.24734	11.4284	5.77119	4.36204	2.26998	12.4738	8.27799	7.44209	7.3255	8.9881
KY.Chr8.558.v1.ND1-1	0	0	1	0	0	19	9	5	1	0	3	0	0	0.0649095	0	0	1.20597	0.580209	0.263951	0.061951	0	0.172968
KY.Chr12.494.v1.SL2-3	7	3	47	16	12	29	17	22	39	66	57	0.245428	0.129786	2.01258	0.632657	0.530377	1.21431	0.723001	0.766168	1.5939	2.4323	2.16803
KY.Chr2.148.v2.SL7-3	1	3	6	3	1	1	2	0	3	3	11	0.0330859	0.122474	0.242451	0.11194	0.0417081	0.0395136	0.0802668	0	0.1157	0.104331	0.394821
KY.Chr5.201.v1.SL5-5	25	22	161	106	47	36	52	83	62	84	102	0.407264	0.44222	3.20325	1.94744	0.965186	0.700394	1.02755	1.34304	1.17733	1.43834	1.80261
KY.Chr2.483.v1.SL1-1	165	127	291	331	344	376	385	448	312	409	411	1.49001	1.41511	3.20943	3.37097	3.91598	4.05506	4.21725	4.01845	3.2842	3.88218	4.02635
KY.Chr10.1127.v1.nonSL6-1	3	9	104	21	37	134	27	9	88	103	123	0.058114	0.215121	2.4605	0.458777	0.903522	3.10005	0.634435	0.173172	1.98706	2.09722	2.58482
KY.Chr9.154.v3.nonSL19-6	28	25	106	51	63	51	89	59	64	86	90	0.350612	0.386268	1.62108	0.720213	0.994457	0.76268	1.35183	0.73383	0.934152	1.13192	1.22258
KY.Chr2.983.v1.nonSL20-1	1	1	23	13	6	48	11	9	31	41	43	0.0437177	0.0539433	1.22805	0.640948	0.330663	2.50612	0.583329	0.390818	1.57975	1.88403	2.03934
KY.Chr12.168.v1.nonSL5-3	4	2	11	4	8	45	5	7	15	23	35	0.126978	0.0783393	0.426473	0.143203	0.320138	1.70603	0.192532	0.22072	0.555047	0.76744	1.20532
KY.Chr11.1226.v1.SL14-4	10	11	11	16	11	0	19	0	2	2	0	0.474885	0.644557	0.637985	0.856901	0.658504	0	1.09447	0	0.11071	0.0998311	0
KY.Chr12.624.v1.nonSL8-1	0	0	94	14	0	0	150	1	0	3	1	0	0	2.83681	0.390142	0	0	4.49601	0.0245441	0	0.0779186	0.0268063
KY.Chr1.1553.v1.nonSL5-1	32	20	46	26	46	26	40	69	23	52	42	1.31571	1.01466	2.30993	1.20561	2.38422	1.2767	1.99496	2.81796	1.10232	2.24731	1.87338
KY.Chr8.1007.v1.SL3-1	24	31	279	137	81	29	151	64	134	144	208	0.65102	1.03759	9.24308	4.19108	2.76978	0.939475	4.96848	1.7244	4.23699	4.10575	6.12084
KY.UAContig7.44.v1.ND1-1	0	1	4	6	5	8	10	4	2	3	5	0	0.0269884	0.106853	0.148003	0.137862	0.208973	0.265314	0.0869024	0.0509913	0.0689708	0.11864
KY.Chr8.347.v1.nonSL5-1	10	12	37	29	42	35	33	26	42	83	108	0.255337	0.378072	1.15384	0.83509	1.35189	1.0673	1.02209	0.659419	1.25006	2.22761	2.99159
KY.Chr9.713.v1.SL2-1	0	0	0	0	0	0	0	0	0	0	0	0	0	0	0	0	0	0	0	0	0	0
KY.Chr3.251.v1.SL7-5	4	3	13	3	0	9	13	8	9	5	7	0.106696	0.0987395	0.423509	0.090247	0	0.286705	0.420626	0.21196	0.279835	0.140187	0.202559
KY.Chr1.1866.v1.SL8-1	804	695	385	491	1283	24	529	589	85	155	108	4.90395	5.23064	2.86801	3.37749	9.86493	0.174826	3.91389	3.56846	0.604336	0.993731	0.714626
KY.Chr3.1727.v1.ND1-1	0	0	125	100	2	0	44	1167	293	503	564	0	0	2.34498	1.73229	0.0387263	0	0.819813	17.8051	5.24609	8.12109	9.39816
KY.Chr4.1128.v1.SL1-2	76	65	230	149	187	58	162	356	171	256	220	0.818451	0.86372	3.02508	1.80962	2.53862	0.745952	2.1162	3.80806	2.14657	2.89779	2.5702
KY.Chr3.730.v1.nonSL2-2	286	175	776	668	73	105	1031	181	44	46	38	7.04729	5.32077	23.3533	18.5633	2.26755	3.08994	30.8162	4.43006	1.2638	1.19141	1.01579
KY.Chr14.104.v1.ND1-1	1	0	5	2	6	1	2	3	0	0	2	0.0302979	0	0.185017	0.0683384	0.229161	0.036184	0.0735032	0.0902836	0	0	0.0657366
KY.Chr4.1020.v1.ND1-1	1	1	2	3	4	6	1	0	0	0	0	0.136575	0.168521	0.333605	0.462079	0.688668	0.978651	0.165667	0	0	0	0
KY.Chr11.1111.v2.nonSL6-4	131	113	234	120	436	123	189	253	73	91	94	1.30101	1.38474	2.83827	1.34404	5.45849	1.45887	2.27685	2.49577	0.845086	0.949943	1.01275
KY.Chr9.815.v1.nonSL5-1	0	1	10	5	7	31	4	10	19	16	31	0	0.109242	1.08128	0.499231	0.78124	3.27774	0.429569	0.879395	1.9608	1.48894	2.97739
KY.Chr11.297.v1.nonSL25-1	1	0	12	16	12	6	20	5	13	18	14	0.0456431	0	0.668938	0.823602	0.690452	0.327062	1.10731	0.226684	0.691652	0.863565	0.693215
KY.Chr8.853.v3.SL1-2	93	106	427	182	209	192	280	501	330	466	469	2.22018	3.12243	12.4498	4.90004	6.2897	5.47408	8.10826	11.8801	9.1831	11.6934	12.1463
KY.Chr7.588.v1.ND1-1	0	1	0	0	1	0	0	5	27	48	40	0	0.15753	0	0	0.160939	0	0	0.634057	4.01806	6.44127	5.53998
KY.UAContig28.10.v2.ND1-2	0	0	1	0	0	0	0	1	1	5	3	0	0	0.0133691	0	0	0	0	0.0108729	0.0127597	0.0575292	0.0356252
KY.Chr8.1285.v1.SL3-2	143	118	378	119	161	230	278	231	355	458	584	1.90864	1.94335	6.16183	1.79126	2.70889	3.66623	4.50087	3.06249	5.52314	6.42542	8.45602
KY.Chr4.412.v1.SL5-1	282	271	481	237	654	21	439	150	68	84	80	2.62945	3.11792	5.4776	2.49222	7.68724	0.233851	4.96528	1.38925	0.739084	0.82327	0.809227
KY.Chr7.529.v1.SL2-1	0	0	0	1	0	0	0	0	0	0	0	0	0	0	0.0153313	0	0	0	0	0	0	0
KY.Chr9.61.v1.ND1-1	8	7	19	9	2	1	6	26	205	281	333	0.373862	0.403645	1.08444	0.474336	0.117823	0.0558117	0.340123	1.20689	11.1672	13.803	16.8822
KY.UAContig7.108.v1.ND1-1	0	0	1	0	0	0	0	0	0	0	0	0	0	0.210956	0	0	0	0	0	0	0	0
KY.Chr9.154.v3.nonSL72-3	1	3	7	4	4	5	10	7	7	7	9	0.0159081	0.0588871	0.136002	0.071763	0.0802151	0.0949932	0.192967	0.110609	0.129803	0.117048	0.155319
KY.Chr10.590.v2.SL10-4	348	308	1038	452	806	714	833	868	323	398	513	6.46064	7.05549	23.5355	9.46361	18.8629	15.8306	18.7588	16.0063	6.98985	7.76652	10.3319
KY.Chr2.2064.v3.nonSL1-4	1996	1675	4908	3428	3298	3388	5321	7257	6900	8543	8743	52.1364	53.9853	156.572	100.982	108.595	105.688	168.592	188.284	210.087	234.551	247.745
KY.Chr2.2309.v1.nonSL6-2	10	3	43	7	21	29	26	56	8	25	23	0.239704	0.0887312	1.25885	0.189232	0.634559	0.830189	0.755983	1.33333	0.223529	0.629887	0.598092
KY.Chr1.2560.v1.nonSL2-1	10	4	38	52	87	148	368	497	38	23	33	0.560198	0.276492	2.59989	3.28524	6.14382	9.90164	25.0065	27.655	2.48139	1.35431	2.00549
KY.Chr2.1428.v4.nonSL5-4	1	1	5	3	0	6	2	1	13	21	17	0.0274001	0.033809	0.167321	0.0927032	0	0.196339	0.0664729	0.0272161	0.415206	0.604809	0.505318
KY.Chr8.655.v1.nonSL5-1	44	44	223	96	89	150	90	52	111	132	184	0.476022	0.587364	2.94652	1.1713	1.21379	1.93807	1.18108	0.558795	1.3998	1.50105	2.15952
KY.Chr3.857.v1.SL1-1	278	168	360	98	104	28	347	4	10	11	15	2.9856	2.22626	4.72191	1.18696	1.40798	0.359127	4.52042	0.0426698	0.125186	0.124173	0.17476
KY.Chr10.288.v1.ND1-1	0	1	7	4	4	5	5	0	3	1	5	0	0.0433915	0.300644	0.158638	0.177322	0.20999	0.213284	0	0.122975	0.0369634	0.190748
KY.Chr11.956.v1.SL3-1	23	25	130	61	43	43	41	50	51	89	79	0.668679	0.89683	4.61597	2.00005	1.57593	1.49301	1.4459	1.44389	1.72834	2.71974	2.49162
KY.Chr3.61.v1.SL6-1	41	29	68	43	182	38	64	217	42	77	40	0.617919	0.539295	1.25166	0.730867	3.45777	0.683967	1.17001	3.2485	0.737847	1.21979	0.653992
KY.Chr10.231.v1.nonSL12-1	0	0	0	0	4	1486	1	0	0	1	0	0	0	0	0	0.233785	82.2814	0.0562396	0	0	0.0487333	0
KY.UAContig7.94.v1.ND1-1	0	0	0	0	0	0	0	0	0	0	0	0	0	0	0	0	0	0	0	0	0	0
KY.Chr13.386.v1.SL4-4	3	4	26	14	10	59	13	6	47	40	62	0.050266	0.0826977	0.532054	0.264547	0.211218	1.18062	0.264216	0.0998572	0.917953	0.704467	1.12696
KY.Chr1.2493.v1.SL1-1	10	38	416	422	558	29	562	497	65	130	78	0.165042	0.773853	8.38527	7.85469	11.6093	0.571605	11.2511	8.14753	1.25048	2.2552	1.39654
KY.Chr8.1195.v1.nonSL5-2	16	8	40	17	11	113	48	20	117	121	129	0.667199	0.411629	2.03716	0.799478	0.578237	5.62753	2.42795	0.828401	5.6871	5.30357	5.83566
KY.Chr4.630.v1.nonSL6-1	12	8	45	19	16	62	27	217	44	96	51	0.279101	0.229588	1.27827	0.498374	0.469113	1.72217	0.76174	5.01319	1.19289	2.34692	1.28681
KY.Chr1.1291.v1.SL3-5	1	6	17	4	10	16	9	10	8	17	24	0.0236486	0.17508	0.491003	0.106681	0.298115	0.451887	0.258174	0.234899	0.220529	0.422574	0.615718
KY.Chr13.269.v1.nonSL3-1	74	59	326	166	1221	228	219	184	632	875	965	1.09375	1.07602	5.88482	2.76705	22.7499	4.02462	3.92639	2.70134	10.8886	13.5938	15.4731
KY.Chr6.324.v1.nonSL1-1	416	461	1301	1507	2031	1390	1211	2214	1361	2619	1923	1.80901	2.47359	6.90961	7.39064	11.1336	7.2188	6.38784	9.56311	6.89881	11.971	9.07174
KY.Chr5.655.v1.ND1-1	482	387	156	45	72	44	15	824	187	374	276	5.33249	5.28292	2.10784	0.561458	1.00414	0.581352	0.201297	9.05493	2.41154	4.34912	3.31251
KY.Chr8.957.v3.ND1-1	38	37	275	138	92	233	158	129	156	182	242	0.862749	1.03653	7.6254	3.53347	2.63309	6.31772	4.35132	2.90914	4.12852	4.3433	5.96047
KY.Chr3.1650.v2.SL5-4	55	40	188	90	199	168	168	125	221	328	323	1.21201	1.08764	5.05978	2.2367	5.52808	4.42137	4.49073	2.73608	5.67683	7.5974	7.72167
KY.Chr3.94.v1.ND1-2	63	43	148	153	131	236	131	116	191	321	286	1.36693	1.15121	3.92191	3.74386	3.58307	6.11536	3.44779	2.5	4.83069	7.3208	6.73189
KY.Chr3.1504.v2.nonSL7-5	98	132	214	198	194	8	264	119	23	35	27	0.814428	1.35357	2.17205	1.85573	2.03238	0.0794	2.6613	0.98231	0.222804	0.305733	0.243419
KY.Chr1.534.v1.nonSL2-1	29	26	237	54	185	1528	164	371	783	1098	1150	0.587612	0.65005	5.86504	1.23398	4.72544	36.976	4.03088	7.46692	18.4937	23.3853	25.2787
KY.Chr9.828.v1.nonSL3-1	14	11	111	35	55	17	63	50	24	52	45	0.340684	0.330291	3.29895	0.960537	1.68719	0.494056	1.85964	1.20856	0.680776	1.33007	1.18796
KY.Chr7.19.v1.ND1-1	3	9	31	4	17	28	17	12	7	17	16	0.0460607	0.170503	0.581301	0.0692615	0.32903	0.513419	0.316608	0.183006	0.125279	0.274351	0.266498
KY.Chr10.842.v1.ND1-1	1	0	0	0	0	0	0	1	1	2	1	0.160897	0	0	0	0	0	0	0.159817	0.18755	0.33824	0.174547
KY.Chr5.225.v1.nonSL4-1	4	5	12	10	9	9	6	4	4	2	8	0.143383	0.221151	0.525351	0.40426	0.406686	0.385288	0.260888	0.142421	0.167135	0.0753557	0.311095
KY.Chr12.1075.v1.nonSL1-1	30	17	89	36	41	47	62	33	37	55	42	1.03232	0.721808	3.74035	1.39707	1.7785	1.9315	2.5879	1.12793	1.4841	1.98931	1.56786
KY.Chr8.929.v1.ND1-1	4	4	725	1095	33	82	463	496	1009	1401	1387	0.063575	0.0784453	14.0732	19.6274	0.661177	1.55648	8.92629	7.83039	18.6934	23.4052	23.9149
KY.Chr9.937.v4.nonSL9-2	48	32	82	51	59	34	115	98	73	108	120	2.0702	1.70294	4.3193	2.48063	3.20774	1.75127	6.01633	4.19828	3.66997	4.896	5.61457
KY.Chr10.1315.v1.ND1-1	6	5	79	33	15	6	39	25	15	23	22	0.329313	0.338616	5.29558	2.04265	1.03783	0.39329	2.59648	1.36293	0.959661	1.32688	1.30992
KY.Chr4.1259.v1.nonSL5-1	0	1	92	34	4	0	77	1	0	0	0	0	0.0465009	4.23446	1.44505	0.190028	0	3.51994	0.0374331	0	0	0
KY.Chr7.212.v2.SL15-11	64	55	210	104	172	78	126	120	47	51	51	0.763676	0.809789	3.0604	1.39954	2.58723	1.11155	1.82374	1.42228	0.653727	0.639656	0.660182
KY.Chr5.561.v1.SL3-1	184	168	515	170	470	1123	437	446	744	944	992	7.40127	8.33831	25.3003	7.71186	23.8322	53.9476	21.3223	17.8196	34.8843	39.9124	43.2877
KY.Chr1.2625.v1.nonSL2-1	5	2	39	15	6	18	22	126	57	49	49	0.195324	0.0964042	1.86072	0.660845	0.295471	0.839774	1.04249	4.88913	2.59555	2.01201	2.07657
KY.Chr10.661.v1.SL2-1	103	61	211	97	147	223	209	121	135	152	185	5.22962	3.82158	13.0841	5.55427	9.40866	13.522	12.8719	6.1023	7.9898	8.11192	10.1899
KY.Chr3.973.v1.nonSL7-1	27	24	189	75	57	238	53	21	154	223	230	0.653423	0.716675	5.58627	2.04698	1.73893	6.87879	1.55586	0.504807	4.34431	5.67261	6.03842
KY.Chr14.402.v1.SL1-3	17	18	127	58	28	75	81	54	194	296	263	0.322922	0.421892	2.94633	1.24251	0.670477	1.70143	1.86637	1.01887	4.29556	5.91	5.41962
KY.Chr3.1732.v1.nonSL26-1	3	4	13	3	9	6	5	8	6	8	12	0.0607176	0.0998927	0.321341	0.0684758	0.229622	0.145027	0.122752	0.160827	0.141551	0.170189	0.263475
KY.Chr9.982.v1.nonSL3-1	6	9	56	27	66	3	25	18	9	16	24	0.192549	0.35638	2.19486	0.977183	2.67	0.114978	0.973181	0.57377	0.336668	0.539706	0.835538
KY.Chr10.1127.v1.nonSL4-1	5	5	94	19	41	114	25	12	71	124	142	0.0961169	0.118599	2.20692	0.411913	0.993553	2.61721	0.582953	0.229132	1.59095	2.50553	2.9613
KY.Chr9.154.v3.nonSL26-4	30	25	97	44	59	71	89	54	69	88	93	0.367685	0.378072	1.45196	0.608176	0.911557	1.03924	1.32315	0.65739	0.985764	1.13366	1.23652
KY.Chr14.548.v1.SL5-4	31	22	86	24	94	351	86	91	156	218	210	1.14141	0.999501	3.8673	0.996584	4.363	15.4345	3.84098	3.3281	6.69537	8.43693	8.38812
KY.Chr11.866.v1.nonSL4-1	0	1	15	13	8	9	5	5	21	24	30	0	0.0261288	0.387936	0.310459	0.213553	0.227607	0.128432	0.105168	0.518355	0.534192	0.689168
KY.Chr10.178.v1.nonSL4-1	4	4	25	12	10	87	12	14	30	73	65	0.118243	0.1459	0.90258	0.400055	0.372643	3.07142	0.43029	0.411073	1.03373	2.26823	2.08446
KY.Chr7.390.v1.nonSL26-1	4	2	14	5	10	16	17	9	14	23	16	0.135395	0.0835318	0.578761	0.190868	0.426696	0.646793	0.697998	0.302593	0.552381	0.818308	0.587525
KY.Chr3.205.v1.ND1-1	0	0	0	0	0	9	0	0	0	0	0	0	0	0	0	0	0.412568	0	0	0	0	0
KY.Chr11.1177.v1.SL1-1	467	317	1185	482	1085	780	669	798	565	708	660	7.91507	6.62945	24.5293	9.21313	23.1817	15.7883	13.7539	13.4343	11.1624	12.613	12.1352
KY.Chr13.280.v1.nonSL8-1	26	30	54	32	62	53	46	59	25	40	53	0.722514	1.02867	1.83272	1.00287	2.17191	1.75895	1.55058	1.62855	0.809809	1.16837	1.59777
KY.Chr4.937.v1.ND1-1	38	35	178	132	104	281	122	62	107	169	159	0.450837	0.512371	2.5792	1.76617	1.55542	3.98149	1.75574	0.730638	1.47975	2.10751	2.04643
KY.Chr7.1186.v1.ND1-1	24	33	716	2218	1504	1	320	5	7	4	4	0.53899	0.914458	19.6387	56.1763	42.5789	0.0268209	8.71732	0.111536	0.183247	0.0944228	0.0974528
KY.Chr1.1948.v2.SL2-4	328	204	1418	586	807	1614	735	612	1144	1581	1609	10.2643	7.87707	54.1951	20.6811	31.835	60.32	27.9	19.0231	41.7301	52.0036	54.6229
KY.UAContig7.112.v1.ND1-2	0	0	0	0	0	0	0	0	0	0	0	0	0	0	0	0	0	0	0	0	0	0
KY.UAContig13.43.v1.ND1-1	0	0	0	0	0	0	0	0	1	0	0	0	0	0	0	0	0	0	0	0.0950775	0	0
KY.Chr7.402.v1.nonSL7-1	4	2	40	10	9	37	10	10	21	29	34	0.100964	0.0622898	1.23309	0.284662	0.28637	1.11535	0.306175	0.250716	0.617868	0.7694	0.931002
KY.Chr10.133.v1.ND1-2	1	0	0	0	0	0	0	0	3	0	0	0.0793614	0	0	0	0	0	0	0	0.277524	0	0
KY.Chr7.120.v1.nonSL3-1	25	16	215	62	42	36	75	82	66	81	88	1.09566	0.86524	11.5081	3.06443	2.3204	1.88427	3.98714	3.56965	3.37171	3.73137	4.18392
KY.Chr10.1355.v1.nonSL5-1	35	20	171	90	109	161	102	130	221	325	337	0.826039	0.582429	4.92899	2.39551	3.24292	4.53798	2.92009	3.04755	6.07987	8.06238	8.62834
KY.Chr5.46.v1.ND1-1	239	99	371	69	109	11	416	59	10	26	36	6.76971	3.46009	12.8344	2.20416	3.89203	0.372108	14.2932	1.65997	0.330173	0.774092	1.10621
KY.Chr5.811.v1.nonSL51-1	147	71	319	134	369	1025	315	251	80	76	68	4.16045	2.47949	11.0266	4.27711	13.1652	34.6458	10.8143	7.05621	2.63926	2.26091	2.08784
KY.Chr7.155.v1.nonSL22-1	63	47	149	84	78	46	207	176	113	132	184	3.10475	2.85801	8.96813	4.66861	4.84572	2.70737	12.3743	8.61537	6.49134	6.83766	9.83714
KY.Chr14.1149.v2.ND2-2	86	53	185	111	175	227	128	254	82	126	126	2.80587	2.13366	7.37174	4.08426	7.19754	8.84501	5.06573	8.23147	3.11854	4.32102	4.45968
KY.Chr6.40.v1.SL2-1	2	1	7	3	3	13	2	2	15	15	20	0.138726	0.0855872	0.593002	0.234678	0.262318	1.0769	0.168276	0.137795	1.2128	1.09362	1.50495
KY.Chr1.1443.v1.SL3-1	32	17	77	71	78	76	69	73	32	36	49	0.335885	0.220176	0.9871	0.840469	1.03208	0.952705	0.878524	0.761095	0.391526	0.397183	0.557958
KY.Chr2.1345.v3.SL6-1	6	6	20	5	7	25	17	7	86	150	168	0.0456529	0.0563312	0.185856	0.0429052	0.0671418	0.227175	0.156903	0.0529043	0.762756	1.19965	1.38673
KY.Chr1.1703.v2.nonSL13-1	323	208	924	492	60	3	757	83	30	33	29	7.17163	5.69848	25.0563	12.3198	1.67936	0.0795501	20.388	1.83049	0.776437	0.770152	0.698519
KY.Chr14.589.v1.nonSL15-3	36	29	68	53	71	37	59	31	37	55	63	0.320899	0.318966	0.740294	0.532799	0.797813	0.393887	0.637942	0.274475	0.384447	0.515318	0.609215
KY.Chr6.669.v1.nonSL18-1	1437	840	1025	427	539	271	1128	758	466	575	653	147.194	106.168	128.229	49.3269	69.5985	33.1518	140.154	77.122	55.6403	61.9083	72.5624
KY.Chr9.831.v2.SL3-2	47	25	202	96	271	254	172	117	1060	1520	1502	0.33902	0.222509	1.77954	0.780946	2.46419	2.18809	1.50494	0.838279	8.91257	11.5244	11.7534
KY.Chr8.1070.v1.nonSL7-1	15	5	27	9	12	6	17	17	6	16	28	0.940475	0.386818	2.06752	0.636386	0.948451	0.449274	1.29291	1.05872	0.438507	1.05444	1.90449
KY.Chr11.32.v1.ND1-1	0	0	0	1	4	0	0	65	662	878	806	0	0	0	0.043383	0.19397	0	0	2.48362	29.6841	35.5008	33.6354
KY.Chr14.106.v1.nonSL20-2	1	3	6	3	4	0	39	3	3	6	8	0.0524352	0.1941	0.384241	0.177405	0.264399	0	2.48057	0.15625	0.183364	0.33069	0.45507
KY.Chr8.347.v1.nonSL3-1	13	12	45	15	39	43	31	17	56	83	89	0.336572	0.38335	1.42291	0.437973	1.27285	1.32956	0.973552	0.437178	1.69002	2.25871	2.49971
KY.Chr13.140.v1.nonSL8-1	83	65	550	223	229	431	182	129	640	846	830	2.84774	2.75179	23.047	8.62877	9.90455	17.6605	7.57455	4.39629	25.5959	30.5098	30.8933
KY.Chr7.1138.v1.nonSL2-1	0	3	19	10	10	30	11	9	20	28	17	0	0.0811163	0.508498	0.247132	0.276238	0.785112	0.29239	0.195895	0.510864	0.644929	0.404129
KY.Chr3.1496.v3.ND2-3	820	768	415	373	4747	202	565	274	381	540	564	5.54905	6.41278	3.42991	2.84666	40.495	1.63253	4.63785	1.84175	3.00538	3.84101	4.14046
KY.Chr14.38.v1.SL2-1	364	348	680	632	1080	1603	970	426	1468	2227	2315	1.85375	2.1868	4.22948	3.62985	6.93346	9.74959	5.99217	2.15493	8.71454	11.9211	12.7898
KY.Chr6.506.v1.SL3-1	26	27	149	113	55	123	74	60	30	65	68	0.599573	0.768269	4.19648	2.9388	1.59886	3.38749	2.06997	1.37434	0.806417	1.57554	1.70115
KY.Chr10.961.v3.nonSL5-1	36	26	55	61	356	19	55	42	27	32	32	0.519882	0.463293	0.970051	0.99347	6.48082	0.327688	0.963449	0.602458	0.454502	0.485735	0.501323
KY.Chr2.246.v1.nonSL10-4	1	3	11	3	3	7	4	4	12	14	14	0.0337838	0.125057	0.453869	0.114301	0.127763	0.282429	0.16392	0.134228	0.472562	0.497145	0.513099
KY.Chr1.2627.v1.nonSL22-1	12	6	45	29	31	24	23	9	24	38	29	0.248728	0.153453	1.13916	0.677897	0.809995	0.594099	0.578275	0.185294	0.579861	0.827893	0.652088
KY.Chr5.573.v1.nonSL15-1	35	18	94	25	90	211	86	83	240	317	347	0.923111	0.585786	3.02791	0.743615	2.9923	6.64618	2.75136	2.1744	7.37847	8.78805	9.92842
KY.Chr11.618.v1.SL1-1	17	22	42	18	143	191	32	28	118	181	193	0.304225	0.485791	0.917964	0.36328	3.22597	4.0821	0.69464	0.497714	2.46149	3.40465	3.74687
KY.Chr2.1429.v1.ND1-1	10	6	20	2	5	16	5	34	2	6	8	0.241843	0.179046	0.590734	0.0545488	0.152433	0.462122	0.146678	0.816745	0.0563809	0.152522	0.209888
KY.Chr8.434.v1.SL3-1	19	12	42	20	21	29	20	20	20	19	31	0.66749	0.520179	1.80206	0.792398	0.930011	1.21673	0.852285	0.697905	0.819013	0.701604	1.18146
KY.Chr7.155.v1.nonSL19-1	66	55	147	64	78	58	207	182	139	172	173	3.22553	3.31665	8.77413	3.52744	4.80539	3.38524	12.2713	8.83494	7.91847	8.83554	9.17208
KY.Chr5.1064.v2.SL1-1	229	183	392	516	871	432	447	606	244	550	382	1.63376	1.61096	3.41561	4.15169	7.83337	3.68079	3.86834	4.29438	2.02914	4.12442	2.95652
KY.Chr8.73.v1.ND1-1	0	0	0	0	0	0	0	0	0	1	0	0	0	0	0	0	0	0	0	0	0.0444093	0
KY.Chr1.1964.v1.nonSL5-3	35	20	110	40	104	102	57	72	112	141	131	1.50952	1.06434	5.79419	1.9456	5.65433	5.25381	2.98201	3.08445	5.63064	6.392	6.12924
KY.Chr4.1281.v1.nonSL1-1	45	48	141	84	93	177	131	37	94	191	167	0.4045	0.532387	1.54794	0.851545	1.05382	1.90013	1.42837	0.330357	0.984926	1.80463	1.6285
KY.Chr1.2386.v1.ND1-1	65	60	268	23	127	43	59	104	50	91	59	1.08036	1.23052	5.44027	0.431128	2.66096	0.85355	1.18952	1.71698	0.968715	1.58981	1.06383
KY.Chr1.620.v1.SL5-1	387	384	359	286	851	663	224	244	378	516	511	8.20488	10.0455	9.29577	6.83832	22.7441	16.7872	5.76067	5.13838	9.34163	11.499	11.753
KY.Chr14.402.v2.SL4-4	12	13	173	86	50	180	57	67	247	417	393	0.242731	0.324465	4.27386	1.96185	1.27495	4.34831	1.39856	1.34615	5.82385	8.866	8.62386
KY.Chr11.757.v1.SL2-1	94	105	402	161	499	360	255	485	284	415	407	1.04224	1.43651	5.4437	2.0132	6.97455	4.767	3.42959	5.3414	3.67051	4.83653	4.89551
KY.Chr2.1037.v3.ND1-3	0	1	4	2	0	0	2	5	3	0	0	0	0.176741	0.699756	0.32308	0	0	0.347497	0.711381	0.500896	0	0
KY.Chr6.457.v1.SL2-2	7	4	16	9	4	5	10	21	5	13	12	0.179255	0.12639	0.500407	0.259919	0.129125	0.152914	0.310626	0.534156	0.14925	0.349917	0.333365
KY.Chr3.257.v1.nonSL11-1	51	30	122	46	123	29	57	216	92	96	73	2.70235	1.96143	7.89514	2.74885	8.21586	1.83515	3.66361	11.3684	5.68235	5.34674	4.19622
KY.Chr11.793.v1.SL2-1	28	22	99	19	37	72	60	16	28	57	47	1.40745	1.36451	6.0777	1.07709	2.34452	4.32226	3.65838	0.798857	1.6406	3.01159	2.56293
KY.Chr3.344.v1.nonSL3-1	28	29	183	82	109	156	136	150	452	678	702	0.321689	0.411109	2.56779	1.06247	1.57864	2.14046	1.89531	1.71177	6.05322	8.18758	8.74944
KY.Chr14.1194.v1.SL1-1	63	46	345	143	106	122	408	380	234	302	351	1.35277	1.21877	9.04758	3.46292	2.86924	3.12858	10.6269	8.1048	5.85692	6.81613	8.17628
KY.Chr9.153.v1.nonSL8-1	20	10	136	48	46	43	41	27	58	101	100	0.53147	0.327891	4.41385	1.43851	1.54093	1.36465	1.32159	0.712668	1.79658	2.82109	2.88279
KY.Chr5.411.v2.SL3-3	54	38	210	73	122	467	97	114	143	186	201	1.09292	0.948981	5.1909	1.66624	3.11265	11.2879	2.38138	2.29178	3.37364	3.95689	4.41321
KY.Chr6.14.v3.SL1-1	28	36	163	72	68	22	66	51	53	73	72	0.839678	1.3321	5.96996	2.43506	2.57064	0.787918	2.40083	1.51915	1.85268	2.30104	2.34235
KY.Chr9.69.v1.SL1-1	82	59	340	187	192	285	406	359	201	269	328	1.36421	1.21115	6.90836	3.50857	4.02666	5.66259	8.19324	5.93247	3.89791	4.70399	5.91977
KY.Chr4.83.v1.nonSL19-1	1	3	22	14	8	19	6	4	11	12	20	0.0403625	0.14941	1.0845	0.637277	0.407048	0.915874	0.29376	0.160366	0.517536	0.509104	0.875735
KY.UAContig44.13.v2.nonSL4-1	0	1	1	1	0	7	0	8	161	80	87	0	0.0653809	0.0647143	0.0597576	0	0.442968	0	0.421052	9.94411	4.45562	5.00098
KY.Chr1.2045.v1.ND1-1	6	8	6	5	4	4	12	6	2	2	5	0.249315	0.410173	0.304493	0.234309	0.209524	0.1985	0.604841	0.247641	0.0968715	0.0873522	0.225388
KY.Chr8.825.v1.ND1-1	0	0	0	0	0	0	0	1	0	0	1	0	0	0	0	0	0	0	0.0435323	0	0	0.0475446
KY.Chr5.544.v1.nonSL7-1	21	18	117	47	91	70	64	57	105	123	134	0.363977	0.384953	2.47668	0.918703	1.98826	1.44896	1.34555	0.981307	2.12136	2.24082	2.51956
KY.Chr4.246.v1.SL6-3	60	52	45	16	44	4	25	3	1	2	3	1.52319	1.62887	1.39523	0.458084	1.4081	0.121274	0.76985	0.0756483	0.0295919	0.0533679	0.0826207
KY.Chr10.586.v3.nonSL8-3	9	11	36	14	19	21	19	25	57	63	83	0.131807	0.198779	0.643915	0.231231	0.350774	0.367299	0.337531	0.363674	0.973063	0.969805	1.31868
KY.Chr2.378.v2.ND2-1	232	181	299	124	296	27	226	910	64	22	143	7.87559	7.58148	12.3964	4.74722	12.6667	1.09462	9.30608	30.684	2.53247	0.784992	5.26618
KY.Chr3.778.v1.nonSL2-1	130	75	307	85	115	198	271	297	168	216	249	4.86278	3.46165	14.0252	3.58577	5.42271	8.84526	12.2963	11.035	7.32521	8.49264	10.1043
KY.Chr9.715.v1.ND1-1	0	0	1	0	0	0	0	0	0	0	2	0	0	0.11325	0	0	0	0	0	0	0	0.201189
KY.Chr8.815.v2.nonSL3-2	16	30	83	58	63	35	101	99	350	453	399	0.925753	2.14179	5.8652	3.78465	4.59508	2.4185	7.08859	5.68965	23.6055	27.5499	25.0445
KY.Chr3.1407.v1.SL5-3	41	37	228	154	237	502	178	128	380	496	504	0.584187	0.650504	3.96764	2.47464	4.25691	8.54232	3.07646	1.81156	6.31133	7.42843	7.79047
KY.Chr5.1107.v1.nonSL1-1	44	46	330	129	108	314	101	104	206	341	363	1.64937	2.12766	15.108	5.45351	5.10347	14.0572	4.5925	3.87233	9.00121	13.4359	14.7617
KY.Chr4.269.v1.nonSL7-1	1	0	5	0	0	0	3	1	26	36	40	0.0235538	0	0.143834	0	0	0	0.0857128	0.0233957	0.713844	0.891273	1.02208
KY.Chr13.477.v1.nonSL26-1	62	58	97	74	166	133	93	243	159	191	189	1.66387	1.9206	3.17928	2.23966	5.61582	4.26268	3.02743	6.47752	4.97387	5.38776	5.50243
KY.Chr1.1791.v2.nonSL10-1	9	13	42	24	15	19	35	36	16	29	29	0.202379	0.360701	1.15346	0.608635	0.425199	0.510247	0.954673	0.804083	0.419385	0.685439	0.707434
KY.UAContig3.147.v1.ND1-1	0	0	0	0	0	0	0	0	0	0	0	0	0	0	0	0	0	0	0	0	0	0
KY.Chr10.284.v1.nonSL20-1	206	188	528	230	237	172	491	347	329	398	396	9.17663	10.3337	28.7263	11.5549	13.3089	9.15057	26.5314	15.354	17.0837	18.6357	19.1371
KY.Chr3.1690.v4.nonSL10-3	51	35	79	32	31	30	58	46	22	21	17	1.86611	1.58021	3.53039	1.3205	1.4299	1.31097	2.57429	1.67186	0.938335	0.807668	0.674807
KY.Chr3.1339.v1.SL1-1	88	75	263	145	914	462	226	219	221	275	323	0.953215	1.00242	3.47931	1.77133	12.4805	5.9766	2.96948	2.35628	2.79042	3.13104	3.79556
KY.Chr9.42.v1.SL2-1	23	16	160	0	1	0	7	6	3	3	7	0.580128	0.497962	4.92885	0	0.0317961	0	0.214169	0.150322	0.0882037	0.0795361	0.19154
KY.Chr1.1672.v2.SL4-1	5	6	58	22	29	162	34	32	344	456	497	0.118881	0.176026	1.68423	0.589914	0.8692	4.60006	0.980588	0.755734	9.53393	11.3961	12.8193
KY.Chr9.159.v1.nonSL1-1	15	489	3123	453	672	1	2446	195	140	265	182	0.278329	11.1958	70.7732	9.47955	15.7186	0.0221601	55.0538	3.59399	3.02806	5.16845	3.66356
KY.Chr9.917.v2.SL3-2	4	5	3	1	10	220	0	1	8	4	6	0.0686871	0.105941	0.0629167	0.0193659	0.216467	4.51171	0	0.0170565	0.160131	0.0721975	0.111771
KY.Chr3.869.v2.nonSL1-2	2	1	91	33	1	3	43	70	12	25	25	0.0329159	0.0203075	1.82914	0.612508	0.0207469	0.0589659	0.858435	1.14432	0.230211	0.432477	0.446355
KY.Chr6.8.v1.ND1-1	3	2	0	1	1	0	5	0	18	35	16	0.124072	0.102062	0	0.0466418	0.0521351	0	0.250834	0	0.86775	1.52149	0.717856
KY.Chr12.1005.v1.nonSL4-1	18	8	52	18	21	28	35	22	43	41	64	0.431467	0.236617	1.52233	0.486597	0.634559	0.801562	1.01767	0.523809	1.20147	1.03301	1.66425
KY.Chr1.1975.v1.nonSL10-2	8	5	20	9	12	20	12	20	10	19	14	0.0844493	0.0651263	0.257849	0.107145	0.159685	0.252139	0.153656	0.209706	0.123048	0.210818	0.160324
KY.Chr7.673.v2.nonSL4-2	1	2	10	2	5	8	1	2	12	12	14	0.0474885	0.117192	0.579987	0.107113	0.29932	0.453714	0.0576039	0.0943395	0.664261	0.598986	0.721242
KY.Chr11.1254.v2.SL7-4	8	8	44	21	51	136	33	33	134	162	167	0.196167	0.24205	1.3177	0.580734	1.57646	3.98271	0.981551	0.803756	3.8301	4.1754	4.44239
KY.Chr4.570.v1.SL1-1	284	199	557	258	428	106	228	490	238	433	323	4.61159	3.98718	11.0463	4.7247	8.761	2.05562	4.49087	7.90321	4.50484	7.3904	5.68984
KY.Chr3.446.v1.SL3-1	20	23	95	2	13	105	13	10	39	58	70	0.425048	0.603137	2.46582	0.0479358	0.34828	2.66502	0.335131	0.211097	0.966144	1.29564	1.61388
KY.Chr8.1210.v1.SL2-1	17	29	71	24	149	55	51	51	39	56	49	0.229334	0.482722	1.16979	0.365134	2.53386	0.886106	0.834551	0.683383	0.613272	0.794062	0.717101
KY.Chr12.1078.v1.nonSL2-1	3	3	17	4	9	25	17	10	46	47	34	0.183523	0.22645	1.27013	0.275964	0.694048	1.82648	1.26149	0.607638	3.28018	3.02214	2.25639
KY.Chr14.575.v1.nonSL5-1	20	8	76	45	1175	19	8	393	71	85	84	0.339956	0.167789	1.57774	0.862636	25.1773	0.385701	0.164948	6.6353	1.40676	1.51866	1.54895
KY.Chr5.416.v1.SL3-1	2	0	303	70	9	1	366	756	1502	1757	1817	0.0766844	0	14.1889	3.02689	0.435008	0.0457911	17.0224	28.7921	67.1299	70.8102	75.5782
KY.Chr13.107.v1.SL1-1	5163	4063	576	21	294	511	0	3	13	21	17	29.5718	28.7146	4.02929	0.135649	2.12276	3.49543	0	0.0170676	0.0867938	0.126428	0.105631
KY.Chr7.292.v1.nonSL7-1	163	108	7	1	0	0	1	0	2	3	0	4.15296	3.39527	0.21782	0.0287338	0	0	0.0309053	0	0.0593977	0.0803413	0
KY.Chr3.1708.v1.nonSL3-1	59	54	181	130	223	299	167	177	239	358	359	0.483702	0.546261	1.81232	1.20196	2.30467	2.92753	1.66076	1.44137	2.28398	3.08501	3.1929
KY.Chr1.634.v1.SL4-1	0	0	2	2	155	3	1	242	66	62	70	0	0	0.0613471	0.0566483	4.90731	0.0899829	0.0304648	6.03705	1.93218	1.63672	1.90721
KY.Chr11.1244.v1.nonSL4-1	45	31	395	323	121	22	588	116	16	19	31	1.14404	0.972459	12.2647	9.26091	3.87786	0.667968	18.133	2.92929	0.474153	0.507727	0.854979
KY.Chr11.1156.v1.SL3-1	102	90	264	167	270	347	279	184	142	238	230	0.626808	0.682429	1.98138	1.15737	2.09159	2.54664	2.07971	1.12312	1.01717	1.5373	1.5333
KY.Chr14.62.v1.nonSL12-1	194	169	605	288	212	124	537	462	292	380	384	14.4217	15.5018	54.9286	24.1451	19.8668	11.0088	48.423	34.1139	25.3027	29.6924	30.9678
KY.Chr3.1112.v1.SL14-1	1	2	14	5	5	13	6	9	21	29	23	0.0479408	0.118308	0.819714	0.270332	0.302171	0.744307	0.348915	0.428571	1.17353	1.46134	1.19618
KY.Chr14.451.v1.ND1-1	0	0	12	1	0	1	11	3	2	2	4	0	0	1.17368	0.0903154	0	0.0956409	1.06855	0.238636	0.186698	0.168352	0.347508
KY.Chr1.1291.v2.nonSL11-4	3	1	13	5	13	17	6	14	21	16	19	0.0595882	0.0245086	0.315364	0.112003	0.325506	0.403266	0.144562	0.276211	0.486214	0.334046	0.409409
KY.Chr1.2084.v1.nonSL9-1	0	3	11	8	6	4	5	5	27	35	42	0	0.218484	0.79294	0.532513	0.446423	0.281956	0.357974	0.293132	1.8576	2.17137	2.68926
KY.UAContig15.9.v3.ND3-3	0	1	0	0	4	9	0	30	53	52	48	0	0.0115757	0	0	0.0473047	0.100835	0	0.279552	0.579578	0.512764	0.488509
KY.Chr1.1120.v1.SL1-1	812	517	1896	1095	1470	505	1162	818	686	962	1135	13.6248	10.7039	38.8545	20.7209	31.0934	10.1197	23.6506	13.6333	13.4173	16.9666	20.6602
KY.Chr9.246.v1.SL1-1	0	0	9	13	0	0	20	0	0	0	0	0	0	1.26574	1.68825	0	0	2.7936	0	0	0	0
KY.Chr13.110.v2.SL1-1	66	37	84	10	162	1	41	3	1	16	14	1.44268	0.997951	2.24252	0.246519	4.46395	0.0261055	1.08711	0.0651364	0.0254798	0.367616	0.331986
KY.Chr10.700.v1.SL6-2	31	35	73	55	28	52	41	76	24	36	39	0.959869	1.33721	2.76059	1.92059	1.09291	1.9229	1.53992	2.33743	0.866225	1.17166	1.31002
KY.Chr4.847.v1.ND1-1	0	1	1	4	0	7	0	1	2	5	4	0	0.0263345	0.026066	0.0962781	0	0.178422	0	0.0211992	0.0497559	0.112166	0.0926126
KY.Chr1.2614.v1.nonSL11-1	19	10	41	10	12	50	10	23	24	32	38	0.770418	0.500326	2.03042	0.457293	0.613382	2.42129	0.491854	0.926351	1.13437	1.36386	1.67156
KY.Chr8.289.v2.nonSL2-1	19	11	53	11	4	15	12	10	0	1	6	0.492636	0.351922	1.67833	0.321653	0.130741	0.464481	0.377414	0.257542	0	0.0272534	0.168768
KY.Chr10.188.v1.SL2-1	6	7	20	11	17	39	16	11	69	110	122	0.156375	0.22511	0.636612	0.323319	0.558524	1.2139	0.505824	0.284763	2.09621	3.01339	3.44937
KY.Chr5.566.v1.nonSL6-1	23	14	83	30	29	124	48	38	144	198	208	1.43187	1.07544	6.31079	2.1063	2.27589	9.21938	3.62477	2.34982	10.4498	12.9565	14.0477
KY.Chr6.399.v2.nonSL3-2	56	32	98	9	7	6	18	29	4	19	16	2.59637	1.83067	5.54925	0.470591	0.409123	0.332226	1.01231	1.33552	0.216176	0.925933	0.804755
KY.Chr2.2133.v1.nonSL3-1	7	6	56	16	11	7	31	37	40	47	32	0.19483	0.206058	1.9036	0.502228	0.385948	0.232681	1.04661	1.02291	1.29774	1.375	0.966214
KY.Chr1.1548.v1.nonSL3-1	2	0	226	52	0	0	182	210	72	40	111	0.0711129	0	9.81424	2.08518	0	0	7.84971	7.41674	2.98415	1.49495	4.2816
KY.Chr2.179.v1.SL4-1	14	19	153	30	50	122	38	41	138	247	252	0.283512	0.474763	3.78411	0.685151	1.27641	2.95058	0.933448	0.824711	3.25755	5.2576	5.53616
KY.Chr6.314.v2.nonSL13-1	36	31	135	35	15	16	17	23	4	5	14	0.891436	0.947173	4.08273	0.977412	0.468227	0.473164	0.510622	0.565705	0.115456	0.130138	0.37608
KY.Chr6.461.v1.SL1-1	25	1881	1044	424	36872	50	204	142	17	21	31	0.239378	22.2236	12.2088	4.5786	445.06	0.571766	2.3694	1.35054	0.189742	0.211354	0.322011
KY.Chr12.449.v1.SL1-1	16	11	76	34	48	103	29	66	73	73	101	0.518183	0.439579	3.00612	1.24184	1.95967	3.98386	1.13927	2.12316	2.75585	2.48504	3.54854
KY.Chr2.1477.v1.ND1-4	42	29	147	60	96	83	94	73	342	429	449	0.410522	0.349756	1.75483	0.661394	1.18287	0.968878	1.1145	0.708737	3.89657	4.40749	4.761
KY.Chr14.304.v2.SL2-3	143	114	413	159	270	470	257	173	339	533	444	1.28903	1.26798	4.5468	1.61639	3.06809	5.05974	2.81011	1.54899	3.56201	5.05011	4.34185
KY.Chr5.136.v1.SL1-1	7	5	309	127	28	7	141	168	118	260	213	0.145006	0.127802	7.81765	2.96698	0.731179	0.173177	3.543	3.45678	2.84931	5.6612	4.78666
KY.Chr1.1330.v1.nonSL1-2	1	2	18	8	6	2	7	5	2	1	5	0.0429713	0.106045	0.944671	0.387695	0.325018	0.102639	0.364872	0.213414	0.100179	0.0451675	0.233084
KY.UAContig36.7.v1.ND1-1	5236	4139	113	70	545	2900	726	51	2250	22	2	854.158	833.133	22.5137	12.8783	112.076	564.99	143.661	8.26387	427.849	3.77232	0.353943
KY.Chr4.933.v1.nonSL1-2	13	15	69	26	25	91	44	31	63	95	119	0.134728	0.191816	0.873357	0.303885	0.326611	1.12631	0.553133	0.319117	0.761068	1.03487	1.3379
KY.Chr12.895.v1.SL3-1	883	846	4348	2126	3974	850	2196	4021	978	2118	1464	8.04806	9.5144	48.4005	21.8532	45.66	9.25238	24.2787	36.4032	10.3906	20.291	14.4756
KY.Chr3.798.v1.SL3-1	25	18	55	28	29	79	51	75	102	121	149	0.840565	0.746765	2.25852	1.06172	1.22915	3.17221	2.08001	2.50477	3.99761	4.27626	5.43478
KY.Chr1.2185.v1.nonSL7-2	13	3	48	27	43	45	38	22	29	38	29	0.275285	0.0783864	1.24139	0.6448	1.14785	1.13803	0.976081	0.46274	0.715824	0.845804	0.666196
KY.Chr5.1035.v1.SL2-1	84	46	277	128	132	229	271	241	229	342	411	1.12031	0.757003	4.512	1.92527	2.21927	3.64753	4.38422	3.19265	3.56012	4.79439	5.94656
KY.Chr6.314.v1.nonSL9-1	43	35	125	29	20	11	16	14	5	1	12	1.03143	1.0359	3.66193	0.784496	0.604753	0.315114	0.465537	0.33356	0.139801	0.0252126	0.31226
KY.Chr13.477.v1.nonSL11-1	89	52	121	84	175	148	100	236	161	247	208	2.2725	1.63831	3.77336	2.41888	5.63286	4.51314	3.09725	5.9855	4.79191	6.62915	5.76158
KY.Chr14.642.v2.nonSL6-3	98	130	493	413	297	402	422	325	478	683	682	0.620182	1.01512	3.81039	2.94758	2.36934	3.03825	3.23943	2.04292	3.52607	4.54319	4.68212
KY.Chr6.587.v1.ND1-1	0	0	0	1	0	0	0	0	0	0	1	0	0	0	0.0646159	0	0	0	0	0	0	0.0621559
KY.Chr7.1245.v1.nonSL12-1	14	11	55	18	15	63	29	26	13	31	24	0.299157	0.290031	1.43537	0.433777	0.404055	1.60774	0.75168	0.551849	0.323806	0.696275	0.55635
KY.Chr13.458.v1.nonSL1-1	37	49	112	56	223	2	83	150	21	39	41	0.595591	0.973247	2.20188	1.01662	4.52511	0.0384486	1.62065	2.39835	0.394035	0.65987	0.715971
KY.Chr9.639.v1.nonSL14-1	1	0	375	0	1	0	0	1	1	0	0	0.0711848	0	32.6023	0	0.0897356	0	0	0.070707	0.0829768	0	0
KY.Chr8.1141.v2.nonSL2-2	13	10	45	34	48	144	52	50	53	87	91	0.215463	0.204508	0.910901	0.635521	1.00288	2.85033	1.04543	0.823141	1.02394	1.51564	1.6362
KY.Chr8.697.v2.SL3-1	20	19	103	81	48	299	89	32	70	114	106	0.221126	0.259205	1.39084	1.00999	0.669004	3.94807	1.19361	0.351427	0.902148	1.32484	1.2714
KY.Chr7.212.v2.SL9-11	58	52	227	101	199	55	107	123	47	52	49	0.677849	0.749875	3.24011	1.33122	2.93181	0.767665	1.51688	1.42786	0.640283	0.638786	0.621249
KY.Chr12.629.v1.SL4-1	25	15	51	10	39	76	45	76	176	234	308	1.30893	0.969056	3.2612	0.590472	2.57406	4.7522	2.85794	3.95245	10.7414	12.8778	17.4941
KY.Chr6.204.v1.SL2-1	9	11	14	14	14	5	23	4	2	11	4	0.186876	0.281828	0.355032	0.327839	0.366451	0.123989	0.579298	0.0824984	0.0484072	0.240077	0.0901022
KY.Chr11.878.v1.nonSL1-1	119	105	307	148	373	59	250	130	26	69	68	3.36528	3.6639	10.6033	4.72018	13.2972	1.99265	8.57586	3.65168	0.857071	2.05102	2.08616
KY.Chr2.538.v1.nonSL11-1	84	74	303	81	213	80	179	186	73	98	99	1.38247	1.50275	6.09043	1.50343	4.41909	1.57242	3.57349	3.04063	1.40045	1.69531	1.76757
KY.Chr14.1110.v1.nonSL1-1	9	2	11	14	27	3	401	162	9	10	13	0.525047	0.143968	0.78375	0.921098	1.98562	0.209016	28.3768	9.3874	0.612022	0.613201	0.822742
KY.Chr6.334.v1.SL1-2	114	99	261	192	393	152	224	107	154	219	234	0.414119	0.443748	1.15795	0.786582	1.79966	0.659429	0.987034	0.386082	0.652095	0.836204	0.922149
KY.UAContig33.13.v1.ND1-1	13508	10201	216	160	1183	6816	1559	133	4344	63	14	1010.56	941.661	19.7358	13.4994	111.566	608.983	141.475	9.88321	378.818	4.95404	1.13622
KY.Chr4.754.v1.nonSL20-1	156	140	747	297	413	107	361	291	179	231	203	2.47608	2.74188	14.4807	5.3164	8.26355	2.02828	6.9504	4.58783	3.31178	3.85388	3.49543
KY.Chr10.1007.v1.nonSL6-1	17	19	131	40	28	40	71	47	48	59	74	0.384233	0.529883	3.61615	1.0196	0.797777	1.07972	1.94656	1.05516	1.26461	1.40167	1.81444
KY.Chr11.55.v1.ND1-1	664	468	67	5	3	6	6	0	12	19	23	13.3468	11.6074	1.64481	0.113345	0.0760167	0.144034	0.146294	0	0.281165	0.401431	0.501537
KY.Chr3.1280.v1.nonSL6-1	229	75	20	14	23	0	14	1	1	4	2	10.3717	4.19135	1.1063	0.715094	1.31316	0	0.769138	0.0449871	0.0527937	0.190423	0.098267
KY.Chr14.278.v1.SL1-1	3	0	154	211	19	105	57	229	2027	2741	2739	0.0535237	0	3.35564	4.24551	0.427323	2.23727	1.23357	4.05822	42.1549	51.4022	53.013
KY.Chr13.337.v2.SL17-4	30	34	274	100	142	195	129	43	155	209	232	0.474885	0.664089	5.29721	1.78521	2.83356	3.68643	2.47697	0.676099	2.86001	3.47745	3.98401
KY.Chr9.81.v2.SL2-3	43	41	179	122	97	475	181	127	203	249	277	0.720822	0.848055	3.66473	2.30644	2.04979	9.50949	3.68046	2.11465	3.96666	4.38739	5.03737
KY.UAContig5.3.v2.ND1-2	4	5	175	12	35	4	38	15	17	26	9	0.110546	0.170503	5.90677	0.374012	1.21935	0.132022	1.27388	0.411764	0.547647	0.755271	0.26983
KY.Chr10.657.v2.nonSL12-1	257	185	285	128	149	140	328	278	193	209	270	22.5268	20.0087	30.5099	12.6531	16.4638	14.6554	34.8741	24.2039	19.7194	19.2557	25.6741
KY.Chr14.1031.v1.nonSL4-1	21	20	141	64	80	172	60	56	203	286	279	0.444424	0.522262	3.64441	1.5275	2.13425	4.34721	1.54026	1.17718	5.00776	6.36197	6.40541
KY.Chr1.1981.v1.SL1-1	13	13	73	89	17	4	83	9	6	16	4	0.165191	0.203829	1.13291	1.27542	0.272313	0.0607025	1.27933	0.113595	0.0888716	0.213703	0.0551401
KY.Chr8.726.v1.nonSL7-3	58	40	123	78	50	35	164	114	63	85	112	2.65073	2.25568	6.86551	4.02027	2.88062	1.91034	9.0917	5.17509	3.3562	4.08323	5.55291
KY.Chr14.582.v1.nonSL1-2	4	4	44	20	22	38	21	23	32	68	62	0.102357	0.126299	1.37512	0.577179	0.709673	1.1613	0.65184	0.584603	0.954504	1.829	1.72113
KY.Chr7.846.v1.ND1-1	6	3	2	0	16	0	1	331	4977	7057	6715	0.11459	0.0706964	0.0466504	0	0.385206	0	0.0231664	6.27912	110.798	141.665	139.126
KY.Chr13.445.v1.SL2-5	56	46	218	101	184	164	167	89	73	131	117	1.1308	1.14613	5.37629	2.30007	4.68373	3.95498	4.0905	1.7851	1.71826	2.78045	2.56299
KY.Chr5.666.v1.nonSL3-1	562	551	75	1	10	8	0	0	0	2	2	21.1569	25.5946	3.44832	0.042456	0.474563	0.359675	0	0	0	0.0791396	0.0816792
KY.Chr1.2073.v1.nonSL3-3	9	6	47	7	5	20	12	2	0	1	3	0.20988	0.172647	1.33861	0.184098	0.146986	0.557008	0.339447	0.0463269	0	0.0245118	0.0758951
KY.Chr7.390.v1.nonSL20-3	3	1	17	3	9	10	9	11	15	15	20	0.130828	0.0538098	0.905439	0.147545	0.494767	0.520817	0.476088	0.476484	0.762503	0.687574	0.946184
KY.Chr14.1044.v1.SL1-1	24	17	245	82	209	623	1314	1082	126	91	127	0.41475	0.362497	5.17095	1.59813	4.55301	12.8578	27.5444	18.5728	2.53814	1.65297	2.38091
KY.Chr10.1144.v1.ND1-2	1	0	2	0	3	43	8	24	177	239	260	0.0385098	0	0.0940656	0	0.145636	1.97762	0.373701	0.918031	7.94537	9.67423	10.862
KY.Chr3.983.v3.ND5-3	5	4	36	16	15	7	21	14	30	52	54	0.0676583	0.066787	0.594954	0.244171	0.25587	0.113124	0.344694	0.188172	0.473197	0.739609	0.792702
KY.Chr2.2049.v1.SL3-1	8	7	23	0	30	0	7	7	0	0	0	0.297983	0.321721	1.04631	0	1.40864	0	0.316273	0.258985	0	0	0
KY.Chr1.206.v2.SL3-2	271	193	193	76	35	861	141	231	35	42	40	4.38635	3.85453	3.81523	1.3873	0.714133	16.6434	2.76832	3.71382	0.660346	0.714547	0.702358
KY.Chr14.1112.v1.SL1-1	30	10	56	22	27	63	58	69	23	28	24	1.20949	0.497464	2.75739	1.00029	1.37221	3.03337	2.83643	2.76315	1.08088	1.18655	1.04968
KY.Chr3.1732.v1.nonSL8-2	2	1	6	1	4	7	2	5	5	8	7	0.0448586	0.0276756	0.16436	0.0252952	0.113098	0.187507	0.0544139	0.111394	0.130724	0.188605	0.170325
KY.Chr3.744.v1.SL1-1	194	151	808	518	478	236	666	465	163	247	202	4.50915	4.33062	22.9369	13.5783	14.0055	6.55102	18.7772	10.7355	4.41621	6.03445	5.09342
KY.Chr14.1194.v3.nonSL4-2	118	109	434	464	363	480	411	305	438	624	672	0.75612	0.861818	3.39647	3.35312	2.93219	3.67328	3.19458	1.94126	3.27154	4.20282	4.67135
KY.Chr3.1432.v1.nonSL2-1	11	10	106	38	45	48	52	34	65	89	77	0.211227	0.236939	2.48595	0.822929	1.0893	1.10078	1.21122	0.6485	1.45492	1.79636	1.60403
KY.Chr7.757.v1.nonSL1-1	11	15	53	36	45	107	41	23	57	65	82	0.145006	0.243986	0.853294	0.535202	0.747796	1.68454	0.655603	0.301159	0.875866	0.900646	1.17266
KY.Chr11.1122.v1.SL11-1	9	8	79	41	39	195	88	31	61	72	60	0.504981	0.553864	5.41364	2.59441	2.75851	13.0669	5.98934	1.7277	3.98962	4.24632	3.65215
KY.Chr9.577.v1.nonSL6-1	20	22	137	91	121	80	95	25	61	85	98	0.343268	0.465915	2.8718	1.76144	2.61798	1.63982	1.97784	0.426205	1.2204	1.53345	1.82471
KY.Chr9.1009.v4.nonSL4-3	12	15	59	34	66	26	60	44	44	51	58	0.12577	0.193984	0.755225	0.401879	0.871999	0.325441	0.762798	0.45806	0.537547	0.561839	0.659458
KY.Chr9.652.v1.SL2-1	45	66	4	21	40	1	3	6	1	1	0	0.393264	0.711699	0.0426935	0.206973	0.440666	0.010437	0.0318022	0.0520832	0.0101869	0.00918585	0
KY.Chr3.512.v1.nonSL3-1	102	90	379	243	430	124	268	137	98	149	190	1.28868	1.40303	5.84807	3.46236	6.84841	1.87098	4.10716	1.71925	1.44324	1.97869	2.60413
KY.Chr12.223.v1.ND1-2	3	2	2	1	2	0	50	31	1	5	3	0.254721	0.209534	0.207398	0.0957561	0.214068	0	5.14965	2.61445	0.0989723	0.446233	0.276331
KY.Chr8.348.v1.nonSL53-1	19	22	45	22	26	61	40	45	22	20	15	0.35144	0.502112	1.01657	0.458926	0.606245	1.34751	0.897472	0.82677	0.47434	0.388843	0.300991
KY.Chr3.1678.v2.nonSL4-2	7	9	30	9	12	34	17	36	16	29	20	0.223016	0.353802	1.16731	0.323372	0.481943	1.29366	0.656976	1.13924	0.594192	0.971142	0.691245
KY.Chr10.18.v1.SL13-1	50	48	45	1	950	0	0	1	1	1	1	1.57728	1.86836	1.73373	0.0355764	37.7781	0	0	0.0313339	0.0367713	0.0331579	0.0342219
KY.Chr1.1777.v3.SL4-1	208	166	149	153	174	210	153	88	38	24	40	1.18423	1.16617	1.03607	0.982394	1.24882	1.42789	1.05664	0.497656	0.252188	0.143625	0.247057
KY.Chr9.154.v2.nonSL39-3	28	22	79	40	58	54	88	46	56	90	75	0.323482	0.313614	1.11468	0.521164	0.844691	0.745058	1.23321	0.527868	0.754136	1.0929	0.93998
KY.Chr13.313.v1.ND1-1	7	10	73	28	25	3	38	36	56	78	92	0.301904	0.53217	3.84523	1.36192	1.35921	0.154524	1.988	1.54223	2.81532	3.536	4.3045
KY.Chr10.981.v1.SL1-1	54	52	341	156	115	113	179	192	296	428	424	1.30505	1.55067	10.0651	4.25189	3.50356	3.2615	5.24749	4.60905	8.33865	10.8724	11.1164
KY.Chr7.213.v1.nonSL7-1	11	10	24	7	10	13	31	54	16	33	19	0.191787	0.215133	0.511054	0.137641	0.219788	0.270691	0.655618	0.935179	0.325174	0.604766	0.359372
KY.Chr8.1203.v2.nonSL5-2	8	6	62	12	35	70	20	28	46	73	68	0.364672	0.337477	3.45171	0.616902	2.01121	3.81079	1.10588	1.26779	2.44422	3.4977	3.36269
KY.Chr5.222.v1.ND1-1	37	29	2335	0	44	6	3	0	2	0	0	0.913629	0.883582	70.4182	0	1.36961	0.176939	0.0898572	0	0.0575662	0	0
KY.Chr2.246.v1.nonSL1-1	3	5	11	7	13	8	8	4	6	9	10	0.100772	0.207237	0.451273	0.265178	0.550475	0.32093	0.325964	0.13346	0.234929	0.317765	0.364403
KY.Chr2.1148.v1.SL2-1	10	6	418	515	804	190	196	1139	293	660	685	0.0252845	0.0187191	1.2908	1.46853	2.56264	0.573735	0.601137	2.86057	0.863557	1.75406	1.87893
KY.Chr3.489.v3.SL14-2	151	94	296	183	221	515	275	466	112	114	97	2.46329	1.89211	5.89739	3.36676	4.54473	10.0334	5.4417	7.55091	2.12974	1.95475	1.71662
KY.Chr14.52.v1.nonSL21-1	18	19	69	50	56	172	44	47	43	58	49	0.477603	0.622054	2.23601	1.49619	1.87309	5.45038	1.41615	1.2387	1.32994	1.61759	1.41044
KY.Chr14.121.v1.SL1-1	1056	813	2570	213	2125	136	493	81	60	79	74	21.0343	19.9818	62.5212	4.78483	53.3582	3.23525	11.9117	1.6026	1.39311	1.65401	1.59905
KY.Chr6.341.v1.SL1-1	53	39	109	6	52	101	29	46	19	33	38	1.57598	1.43093	3.95849	0.201209	1.94919	3.58673	1.04601	1.35865	0.658562	1.03142	1.22581
KY.Chr2.2289.v1.nonSL4-1	16	19	59	23	38	13	38	61	36	61	74	0.824245	1.20773	3.71208	1.33625	2.46773	0.799804	2.37456	3.12134	2.16176	3.30304	4.13555
KY.Chr8.204.v1.nonSL2-1	2	0	1	0	2	1	5	3	0	1	0	0.0632044	0	0.0385964	0	0.0796755	0.0377417	0.191669	0.0941702	0	0.0332173	0
KY.UAContig1.3.v1.ND1-1	0	2	0	0	8	6	0	1	1	6	3	0	0.100296	0	0	0.409865	0.291225	0	0.040369	0.0473743	0.256314	0.132269
KY.Chr3.764.v1.SL5-1	1	0	8	8	3	1	4	2	10	17	28	0.0357006	0	0.348815	0.322098	0.135012	0.0426363	0.17322	0.0709219	0.416145	0.637928	1.08442
KY.Chr1.1413.v1.nonSL5-1	34	32	184	63	54	153	64	36	106	110	128	2.24773	2.61033	14.8564	4.69708	4.50025	12.0798	5.13226	2.36397	8.16846	7.64373	9.17994
KY.Chr4.1058.v2.ND4-1	15	15	82	52	31	101	39	35	68	112	116	0.182195	0.22481	1.21643	0.712312	0.474661	1.46511	0.574609	0.422267	0.962771	1.42991	1.52851
KY.Chr3.1084.v2.SL7-2	12	8	41	13	12	16	22	18	15	25	30	0.254568	0.209408	1.06227	0.31102	0.320909	0.405365	0.56612	0.379289	0.370923	0.557455	0.690413
KY.Chr11.1314.v2.SL4-2	1	2	4	3	9	116	5	8	26	44	37	0.0170968	0.0421915	0.0835226	0.0578439	0.19397	2.36852	0.103693	0.135856	0.518152	0.790705	0.686248
KY.Chr4.927.v3.nonSL6-4	3	4	12	4	2	12	7	5	10	10	12	0.144609	0.237911	0.706457	0.217449	0.12153	0.690812	0.409295	0.239398	0.561881	0.506667	0.627511
KY.Chr7.1115.v2.nonSL7-2	15	14	88	44	42	61	51	49	41	61	55	1.05079	1.21013	7.52899	3.47616	3.70895	5.10338	4.33369	3.40954	3.34794	4.4916	4.17976
KY.Chr11.569.v4.SL2-5	77	84	209	148	1547	229	175	253	194	276	253	0.638853	0.859943	2.1178	1.38482	16.18	2.26908	1.76121	2.085	1.87621	2.40695	2.27717
KY.Chr6.579.v2.nonSL8-1	59	50	268	66	179	613	185	211	462	583	696	2.64162	2.76228	14.6549	3.3326	10.1029	32.778	10.0474	9.38372	24.1118	27.4368	33.8058
KY.UAContig1.95.v1.ND2-2	0	0	0	0	0	0	0	0	2	7	7	0	0	0	0	0	0	0	0	0.314739	0.993338	1.02521
KY.Chr1.2073.v1.nonSL1-3	15	9	33	4	7	21	15	1	0	0	0	0.34299	0.253929	0.92158	0.103151	0.201774	0.573473	0.416049	0.0227125	0	0	0
KY.Chr7.663.v1.nonSL24-2	402	313	662	317	273	373	770	857	686	886	873	19.8947	19.1134	40.0129	17.6927	17.0315	22.0458	46.2239	42.1277	39.5736	46.0886	46.8696
KY.Chr3.489.v4.nonSL2-1	118	96	240	173	193	439	242	337	98	98	98	2.10101	2.1091	5.219	3.47388	4.33193	9.33501	5.22667	5.96007	2.03396	1.83409	1.89294
KY.Chr10.1217.v1.ND1-1	35	29	182	97	44	92	75	52	106	144	164	0.576297	0.589192	3.65999	1.80124	0.91329	1.80913	1.49797	0.850466	2.03448	2.49223	2.92946
KY.Chr2.498.v2.nonSL13-1	8	4	34	9	20	62	13	19	26	45	35	0.089975	0.0555101	0.467025	0.114155	0.283556	0.832775	0.177353	0.212256	0.340859	0.531976	0.427036
KY.Chr5.1125.v1.nonSL1-1	21	9	369	407	28	4	522	50	35	36	45	0.373531	0.197529	8.01611	8.1644	0.627832	0.0849712	11.2627	0.883391	0.72568	0.673066	0.868331
KY.Chr10.1298.v2.SL3-3	9	6	124	43	27	219	50	34	288	465	521	0.115656	0.0951385	1.94615	0.623183	0.437387	3.36103	0.779396	0.433989	4.31407	6.28095	7.26319
KY.Chr11.12.v1.nonSL6-1	2	18	134	30	20	2	190	2	0	1	3	0.0767679	0.852516	6.2818	1.29865	0.967736	0.0916819	8.8464	0.0762526	0	0.0403457	0.124921
KY.Chr2.1143.v1.ND1-1	57	53	5	0	4	1	0	0	1	1	2	5.08476	5.8338	0.544747	0	0.449814	0.106537	0	0	0.103984	0.0937654	0.193549
KY.Chr12.450.v1.nonSL4-4	114	64	144	79	76	101	196	156	77	130	158	4.11573	2.85104	6.34943	3.21656	3.45886	4.3548	8.58345	5.59425	3.24043	4.93325	6.1882
KY.Chr3.675.v1.SL2-1	230	184	651	360	1203	215	410	301	294	353	374	1.95664	1.93144	6.76383	3.45388	12.9011	2.18436	4.23087	2.54345	2.91541	3.15649	3.45159
KY.Chr9.443.v1.ND1-1	1	1	0	0	1	10	0	0	3	3	0	0.0172474	0.0212816	0	0	0.0217421	0.205981	0	0	0.0603135	0.0543867	0
KY.Chr2.419.v1.nonSL3-1	26	34	122	94	58	73	59	74	50	93	80	0.225819	0.364373	1.29413	0.920741	0.635028	0.757206	0.621588	0.638402	0.506205	0.849019	0.753776
KY.Chr7.555.v3.ND2-1	7	7	87	28	263	739	27	91	1516	2385	2434	0.0257227	0.0317393	0.390452	0.116038	1.21829	3.24315	0.12035	0.332151	6.49363	9.21202	9.70296
KY.Chr4.386.v1.ND1-1	106	96	528	283	417	337	526	439	264	376	393	2.74839	3.07132	16.72	8.27526	13.6297	10.4353	16.5433	11.3061	7.97896	10.2473	11.0543
KY.Chr7.305.v2.nonSL19-1	539	376	770	364	275	165	881	665	419	570	697	21.9312	18.8774	38.2644	16.7031	14.1054	8.01793	43.4824	26.8764	19.8727	24.3779	30.7661
KY.Chr3.1549.v1.nonSL1-1	26	20	79	47	72	200	72	43	121	167	181	0.249428	0.236746	0.92561	0.508501	0.870726	2.29142	0.837852	0.409746	1.35309	1.68397	1.88371
KY.Chr6.581.v1.ND1-1	3	4	2	7	24	88	2	415	10	76	33	0.0478973	0.0788007	0.0389986	0.126041	0.483035	1.67794	0.0387332	6.58132	0.186106	1.27541	0.571569
KY.Chr1.896.v1.nonSL1-1	6935	6870	4172	2581	7982	116	4630	555	119	120	118	94.1313	115.06	69.161	39.5092	136.577	1.8804	76.2311	7.48265	1.8828	1.71205	1.73754
KY.Chr7.268.v1.nonSL3-2	2	2	37	18	8	6	9	16	30	37	44	0.0449158	0.0554217	1.01485	0.455894	0.226484	0.160925	0.245175	0.356915	0.785344	0.873411	1.07198
KY.Chr9.631.v1.nonSL3-2	6	4	39	11	15	58	9	6	35	47	52	0.118045	0.097104	0.937111	0.244068	0.372019	1.36279	0.214784	0.117253	0.802665	0.971946	1.10985
KY.Chr3.255.v1.nonSL10-1	26	860	1753	289	408	6	2754	40	9	14	10	0.947413	38.6674	78.0149	11.8764	18.7415	0.261108	121.729	1.44777	0.382277	0.536218	0.395304
KY.Chr6.121.v2.nonSL11-1	195	123	194	100	158	317	233	287	65	90	91	11.646	9.06412	14.1505	6.73539	11.8953	22.6102	16.8795	17.0254	4.52505	5.64976	5.89585
KY.Chr5.431.v1.nonSL4-1	27	28	184	84	86	106	71	87	107	191	165	0.457837	0.585848	3.81061	1.60638	1.83833	2.14663	1.46039	1.46535	2.11495	3.4043	3.03526
KY.Chr7.133.v1.nonSL18-1	120	70	241	48	76	12	376	220	47	81	66	6.7654	4.86957	16.5943	3.05194	5.40136	0.807974	25.7136	12.32	3.08873	4.80004	4.03665
KY.Chr1.1746.v2.nonSL7-4	160	142	423	311	612	435	382	274	341	493	480	0.747129	0.818171	2.41238	1.63779	3.6025	2.42588	2.16373	1.27087	1.85609	2.41975	2.43154
KY.Chr9.639.v1.nonSL5-1	0	0	336	0	0	1	0	0	0	0	1	0	0	28.2417	0	0	0.0821914	0	0	0	0	0.0746599
KY.UAContig49.1.v1.ND1-1	0	0	0	0	0	0	0	0	0	0	0	0	0	0	0	0	0	0	0	0	0	0
KY.Chr1.562.v1.nonSL12-1	58	34	188	132	190	90	164	144	93	147	159	0.528501	0.382276	2.09221	1.35648	2.18247	0.97941	1.8127	1.30333	0.987803	1.40794	1.57174
KY.Chr8.605.v2.nonSL16-1	606	423	925	375	363	350	1139	1012	595	693	854	41.3023	35.5732	76.9969	28.8241	31.1879	28.4888	94.1649	68.5105	47.2703	49.6458	63.1429
KY.Chr7.143.v1.nonSL15-7	14	16	76	25	40	26	35	73	75	79	104	0.222212	0.313357	1.47327	0.447509	0.800344	0.492852	0.673862	1.1509	1.38762	1.318	1.79076
KY.Chr1.1778.v2.SL2-2	14	13	43	29	27	32	39	19	65	106	95	0.294163	0.337041	1.10346	0.687194	0.715155	0.802996	0.994002	0.396541	1.592	2.34106	2.16545
KY.Chr3.1432.v1.SL6-1	15	8	86	36	42	46	62	37	50	80	82	0.290251	0.191009	2.03241	0.78561	1.02449	1.06303	1.45525	0.711147	1.12777	1.62712	1.72132
KY.Chr6.243.v2.nonSL14-1	1435	1167	2665	1492	1172	1088	3336	3103	1943	2362	2546	72.029	72.278	163.374	84.4591	74.1584	65.2211	203.116	154.708	113.683	124.618	138.637
KY.Chr11.1176.v1.nonSL1-1	27	19	121	54	79	116	77	76	221	341	342	0.332071	0.288338	1.81753	0.749003	1.22482	1.70384	1.14874	0.928445	3.16832	4.40828	4.56309
KY.UAContig9.18.v2.ND2-2	0	0	0	0	0	0	0	0	0	0	0	0	0	0	0	0	0	0	0	0	0	0
KY.Chr1.2288.v1.nonSL1-1	7	5	29	29	9	13	10	11	12	13	18	0.225256	0.198531	1.13974	1.05244	0.365088	0.499603	0.390339	0.351598	0.450121	0.439713	0.62837
KY.Chr9.547.v1.SL11-1	179	147	644	256	759	86	463	632	218	420	278	1.66816	1.69038	7.32995	2.69059	8.91671	0.957168	5.23396	5.85029	2.36816	4.11417	2.81058
KY.Chr10.1186.v1.SL4-1	19	12	92	58	46	132	40	45	93	114	126	0.369477	0.287936	2.185	1.27199	1.12764	3.06558	0.943534	0.869204	2.10808	2.33016	2.65809
KY.Chr14.629.v1.SL2-1	1	9	4	7	142	2	7	40	6	33	7	0.0122434	0.135964	0.0598124	0.0966544	2.19163	0.0292439	0.103959	0.486448	0.0856293	0.424681	0.0929746
KY.Chr1.69.v1.SL2-1	162	138	878	607	398	284	975	889	930	1393	1297	1.89645	1.99336	12.5531	8.01377	5.87336	3.97053	13.845	10.3372	12.6905	17.1405	16.4714
KY.Chr2.1550.v1.nonSL6-1	7	6	35	10	14	32	20	11	38	45	40	0.132539	0.140177	0.809363	0.213535	0.334158	0.723602	0.459345	0.206878	0.838685	0.895583	0.82162
KY.Chr2.1592.v2.SL3-1	4	4	0	1	0	0	0	2	0	2	0	0.199076	0.24564	0	0.0561282	0	0	0	0.0988699	0	0.104625	0
KY.Chr4.1338.v2.nonSL3-5	77	49	221	46	149	84	114	310	569	701	705	2.89873	2.27611	10.161	1.95297	7.07099	3.77659	5.20577	11.5919	24.9688	27.7384	28.7919
KY.Chr2.148.v2.nonSL13-4	1	0	6	2	0	2	4	1	5	3	6	0.0323865	0	0.237325	0.0730492	0	0.0773566	0.15714	0.0321691	0.188757	0.102125	0.210804
KY.Chr2.1129.v1.ND1-1	60	49	89	50	13	100	19	10	1	8	7	1.44215	1.45323	2.61263	1.35535	0.393894	2.87053	0.553956	0.238744	0.0280174	0.202114	0.182525
KY.Chr1.2030.v1.nonSL8-1	6	1	24	8	6	14	8	4	10	16	15	0.122633	0.0252194	0.599095	0.184403	0.154591	0.341733	0.198339	0.0812064	0.238245	0.343734	0.332591
KY.Chr2.943.v2.ND29-7	4152	4062	10144	4653	4148	749	5600	7774	2506	4619	3485	143.152	172.807	427.15	180.924	180.284	30.8409	234.203	266.232	100.714	167.393	130.349
KY.UAContig32.18.v1.ND1-1	12	3	0	0	2	6	3	0	0	0	0	0.288429	0.0889734	0	0	0.060599	0.172232	0.0874668	0	0	0	0
KY.Chr1.1824.v2.nonSL2-1	13	8	1408	666	57	25	1499	1186	3561	4417	4321	0.178517	0.135552	23.6139	10.3141	0.986706	0.409996	24.969	16.1769	57.0003	63.7544	64.3702
KY.Chr11.437.v1.nonSL1-1	377	252	17	105	5	17	14	65	1	3	3	6.65872	5.492	0.366714	2.09151	0.111326	0.358593	0.299945	1.14035	0.0205882	0.0556952	0.0574825
KY.Chr3.1112.v1.SL12-1	6	3	19	8	6	13	4	18	35	24	25	0.269323	0.166159	1.04161	0.404981	0.339509	0.696899	0.217794	0.802546	1.8313	1.13235	1.21738
KY.Chr8.726.v1.nonSL30-1	39	34	96	46	48	32	99	83	69	66	79	2.0091	2.1612	6.04	2.67249	3.11713	1.96875	6.18636	4.24707	4.14338	3.57378	4.41497
KY.Chr3.1504.v4.SL4-5	291	310	344	437	592	31	579	218	56	95	52	1.14236	1.50159	1.64929	1.9347	2.9296	0.145337	2.75709	0.850043	0.256252	0.391995	0.221451
KY.Chr2.924.v1.nonSL5-5	2	0	1	1	0	1	1	0	1	1	4	0.114034	0	0.0696359	0.0643022	0	0.0680938	0.069162	0	0.066462	0.059931	0.247417
KY.Chr9.720.v1.SL1-1	47	30	1209	554	608	71	2204	278	28	33	42	0.422694	0.332912	13.2796	5.61901	6.89301	0.762588	24.0438	2.48341	0.293532	0.311953	0.409772
KY.Chr13.486.v3.nonSL12-3	9	3	27	15	13	28	19	30	83	94	86	0.139336	0.0573088	0.510521	0.261899	0.253712	0.517705	0.35681	0.461335	1.49785	1.52966	1.44439
KY.Chr3.1030.v1.ND1-1	0	0	0	0	0	1	0	2	24	35	26	0	0	0	0	0	0.038431	0	0.0639268	0.900241	1.18384	0.907646
KY.Chr3.83.v2.nonSL8-3	3	1	24	5	9	12	2	11	5	13	13	0.0774996	0.0318756	0.757214	0.14567	0.293088	0.370223	0.0626717	0.282258	0.150563	0.352995	0.364323
KY.Chr7.535.v1.SL1-2	139	130	322	255	526	356	406	194	221	261	334	1.64468	1.89798	4.65321	3.40275	7.84568	5.03062	5.82716	2.28005	3.0481	3.24605	4.28725
KY.Chr5.920.v1.nonSL22-3	116	79	181	105	134	164	274	270	193	209	207	5.18709	4.35887	9.88494	5.29514	7.5535	8.75818	14.8621	11.9924	10.0599	9.82335	10.0416
KY.Chr14.325.v1.SL1-1	88	65	787	285	203	334	472	336	151	209	226	2.69401	2.45533	29.4253	9.83975	7.83412	12.2115	17.5276	10.2172	5.38844	6.72528	7.50568
KY.Chr5.94.v1.nonSL1-1	58	70	71	56	187	364	1106	707	75	56	66	0.595662	0.887054	0.890552	0.648607	2.42098	4.46454	13.7781	7.21217	0.897847	0.604515	0.735327
KY.Chr4.381.v1.nonSL17-1	164	132	741	306	405	156	470	180	113	158	136	3.08696	3.06578	17.0347	6.49576	9.6099	3.50683	10.7312	3.36538	2.47933	3.12601	2.77709
KY.Chr11.1161.v1.SL2-1	1	4	49	58	3	7	100	93	46	84	76	0.0318306	0.157103	1.90489	2.08207	0.120377	0.266101	3.86107	2.94037	1.70676	2.81042	2.62436
KY.Chr1.888.v1.SL3-1	170	159	851	277	678	1929	437	784	1531	2073	2430	9.30155	10.7346	56.8677	17.0926	46.7642	126.05	29.0036	42.6086	97.6452	119.221	144.237
KY.Chr5.1070.v1.nonSL10-1	1	2	48	17	12	32	24	7	51	79	59	0.0334947	0.0826584	1.96357	0.642167	0.506682	1.28006	0.975105	0.232889	1.99121	2.78132	2.14385
KY.Chr12.1075.v1.nonSL11-1	30	15	76	31	57	40	63	28	51	48	48	1.01839	0.628299	3.15093	1.1868	2.4392	1.62166	2.59417	0.944122	2.01806	1.71271	1.76767
KY.Chr7.1133.v1.nonSL14-1	9	5	46	24	11	12	25	9	13	41	29	0.504981	0.346165	3.15225	1.51868	0.778042	0.804114	1.70152	0.501592	0.850248	2.41804	1.76521
KY.Chr4.83.v1.nonSL20-1	6	2	21	8	9	19	8	4	10	13	13	0.24301	0.0999501	1.03878	0.365414	0.459508	0.919032	0.393031	0.160919	0.472109	0.553431	0.571191
KY.Chr10.176.v1.nonSL2-2	0	1	0	2	0	0	0	2	0	1	0	0	0.101585	0	0.185695	0	0	0	0.163551	0	0.0865358	0
KY.Chr12.192.v2.nonSL3-1	28	35	147	65	77	441	105	112	118	182	161	0.201269	0.310433	1.29052	0.526932	0.69773	3.78583	0.915528	0.799672	0.988713	1.37511	1.25548
KY.UAContig9.57.v1.ND1-2	0	0	0	0	0	3	0	0	6	4	7	0	0	0	0	0	0.268038	0	0	0.523229	0.314542	0.568112
KY.Chr7.78.v2.ND2-2	2	0	8	1	2	0	8	7	45	72	61	0.0570169	0	0.278544	0.0321511	0.0718756	0	0.276648	0.19822	1.49539	2.15751	1.88655
KY.Chr9.54.v1.SL1-1	64	48	141	65	222	53	97	71	26	33	38	0.846522	0.783393	2.27775	0.969602	3.70159	0.837217	1.5563	0.932806	0.400867	0.458796	0.545264
KY.Chr5.1102.v1.nonSL17-1	50	27	32	11	43	58	51	33	36	53	47	1.15077	0.766763	0.899491	0.285517	1.24756	1.59422	1.42381	0.754408	0.965804	1.28215	1.17349
KY.Chr8.502.v2.SL8-2	79	100	415	210	198	74	391	399	164	427	250	0.320074	0.499923	2.05353	0.959543	1.01127	0.358062	1.9216	1.60572	0.774526	1.81844	1.09882
KY.Chr10.1378.v1.nonSL1-1	33	29	142	66	115	143	86	86	177	185	183	0.374132	0.405686	1.96621	0.843874	1.64356	1.9362	1.1827	0.968467	2.33913	2.2046	2.25075
KY.Chr7.269.v1.nonSL9-1	18	24	133	70	80	50	78	43	47	63	67	0.360168	0.592549	3.25023	1.57962	2.0179	1.19483	1.89318	0.854627	1.09623	1.32502	1.45436
KY.Chr3.132.v1.ND1-1	27	34	227	102	137	220	95	96	552	749	808	0.348748	0.541885	3.58099	1.48583	2.23072	3.39371	1.48845	1.23167	8.31106	10.169	11.322
KY.Chr2.1033.v1.SL6-1	1	5	10	2	6	0	6	4	1	2	3	0.0452329	0.279065	0.552439	0.102025	0.342124	0	0.329207	0.179717	0.0527259	0.0950894	0.147211
KY.Chr5.236.v1.SL1-1	21	10	115	68	56	164	41	30	122	182	208	0.872601	0.512716	5.83611	3.1866	2.93334	8.1385	2.06654	1.23821	5.90916	7.94905	9.37615
KY.Chr9.154.v3.nonSL8-5	21	22	100	37	67	69	85	36	78	90	79	0.262865	0.339795	1.52877	0.522321	1.05722	1.03149	1.29061	0.447601	1.13809	1.18414	1.07277
KY.Chr10.573.v2.nonSL9-1	2082	1159	1850	954	1029	763	2383	1472	1057	1295	1601	102.176	70.183	110.884	52.8006	63.6591	44.7194	141.859	71.7548	60.4661	66.8013	85.2362
KY.Chr8.1043.v1.ND1-1	7	4	42	16	19	9	35	4	3	17	7	1.06777	0.752871	7.82455	2.75247	3.65352	1.63956	6.47607	0.60606	0.533422	2.72569	1.15836
KY.Chr3.1655.v1.SL1-2	25	19	58	32	43	99	49	51	31	43	36	0.37406	0.35078	1.05989	0.539975	0.811049	1.76905	0.889326	0.75796	0.54067	0.676265	0.584344
KY.Chr9.578.v2.SL2-2	14	16	287	164	97	48	145	83	276	375	365	0.394648	0.556522	9.88084	5.21373	3.44692	1.61595	4.95808	2.324	9.06903	11.1112	11.1619
KY.Chr9.638.v2.nonSL4-2	259	359	376	273	1294	58	405	394	116	203	229	0.831321	1.42182	1.47396	0.988221	5.23577	0.222331	1.57684	1.25615	0.434007	0.684877	0.797387
KY.Chr4.352.v1.nonSL2-1	4	28	136	36	15	1	175	1	3	1	5	0.0647729	0.559464	2.68969	0.657443	0.306198	0.0193391	3.43744	0.0160845	0.0566271	0.0170208	0.0878351
KY.UAContig9.37.v1.ND1-1	0	0	0	0	0	4	0	0	0	1	1	0	0	0	0	0	0.153724	0	0	0	0.033824	0.0349095
KY.Chr3.1175.v5.ND4-3	44	47	835	283	109	19	1358	1203	509	1522	370	0.224015	0.295258	5.19206	1.62492	0.699564	0.115526	8.38661	6.08365	3.02072	8.14489	2.04357
KY.Chr14.106.v2.nonSL29-1	7	16	21	26	19	5	106	11	13	24	21	0.196695	0.554747	0.720682	0.82393	0.673017	0.167791	3.61297	0.307017	0.425802	0.708848	0.640146
KY.Chr4.927.v3.nonSL11-4	6	4	14	9	5	13	1	1	14	13	12	0.297773	0.244948	0.848578	0.503731	0.312811	0.770515	0.0602001	0.0492957	0.8099	0.678148	0.646071
KY.Chr1.2593.v1.nonSL10-1	9	10	403	72	70	11	274	435	41	100	47	0.204467	0.280324	11.1819	1.84474	2.00473	0.298454	7.55083	9.81623	1.08576	2.38796	1.15836
KY.UAContig1.56.v2.ND2-2	3	1	2	1	0	3	2	1	8	4	11	0.147433	0.0606392	0.120042	0.0554237	0	0.176075	0.119225	0.0488144	0.458282	0.206624	0.58645
KY.Chr2.1210.v1.SL9-1	10216	5013	195	9	1	0	2	1	0	0	0	148.199	89.7311	3.45485	0.147241	0.018287	0	0.0351932	0.0144092	0	0	0
KY.Chr12.762.v1.nonSL4-1	128	105	1496	204	825	85	301	117	125	161	173	1.53254	1.55121	21.8758	2.75457	12.4518	1.21542	4.37152	1.39143	1.74454	2.02617	2.24705
KY.Chr2.1165.v1.SL1-1	82	78	520	179	201	323	173	268	528	693	814	2.03909	2.3933	15.7927	5.01993	6.3008	9.59244	5.21834	6.61961	15.3047	18.1135	21.959
KY.Chr14.927.v3.nonSL4-1	11	5	45	32	63	34	24	29	82	107	117	0.157626	0.0884065	0.787546	0.517137	1.13802	0.581857	0.417166	0.412769	1.36967	1.61163	1.8188
KY.Chr7.725.v1.SL8-1	14	9	65	32	56	76	27	67	72	121	119	0.183934	0.1459	1.04298	0.474139	0.927468	1.19248	0.43029	0.874346	1.10264	1.67096	1.69608
KY.Chr4.754.v2.nonSL19-1	216	179	927	440	526	108	459	326	214	302	282	3.48812	3.56674	18.283	8.01332	10.7078	2.08288	8.99112	5.22914	4.02829	5.12616	4.94028
KY.Chr2.1033.v1.nonSL7-1	2	1	9	4	9	1	13	9	1	2	4	0.0929722	0.0573593	0.51097	0.209703	0.527404	0.0555171	0.733044	0.415567	0.0541867	0.0977238	0.20172
KY.Chr2.811.v3.nonSL14-4	3	2	15	10	9	5	13	1	4	8	10	0.0496755	0.0408631	0.303348	0.186742	0.187863	0.0988768	0.261112	0.0164473	0.0772058	0.139238	0.179633
KY.Chr14.31.v1.nonSL18-1	6	4	34	11	17	15	11	24	11	17	15	0.145505	0.119693	1.00701	0.300844	0.5197	0.434432	0.323581	0.578113	0.310949	0.433334	0.394623
KY.Chr5.1031.v2.nonSL15-2	220	203	72	0	86	4	0	0	1	8	6	7.47543	8.51118	2.98797	0	3.68374	0.162322	0	0	0.039608	0.285727	0.221172
KY.Chr13.112.v2.nonSL1-1	31	26	108	48	110	82	101	77	66	91	87	0.659222	0.682219	2.80494	1.15115	2.94876	2.08251	2.60528	1.62643	1.636	2.03404	2.00703
KY.Chr2.246.v1.nonSL12-1	1	0	14	4	4	2	9	6	11	13	10	0.03614	0	0.617939	0.163031	0.182232	0.086322	0.394542	0.215384	0.463393	0.493831	0.39206
KY.Chr2.1488.v1.nonSL6-1	15	9	40	18	9	18	28	137	43	71	67	0.593873	0.439668	1.93416	0.803706	0.449182	0.851096	1.3447	5.38763	1.98445	2.95466	2.87768
KY.Chr2.1231.v1.SL1-1	46	38	211	117	67	157	142	141	130	163	223	0.971749	0.990513	5.44388	2.78743	1.78422	3.96095	3.63872	2.95863	3.20117	3.61936	5.11053
KY.Chr8.539.v1.SL1-1	1235	1284	1482	708	1291	1874	1062	827	1021	1383	1381	13.2714	17.0254	19.4504	8.58038	17.4886	24.0505	13.8433	8.82737	12.7893	15.6214	16.0994
KY.Chr11.600.v1.nonSL4-1	75	64	243	220	235	982	237	167	226	310	350	0.572021	0.602297	2.26353	1.89232	2.25941	8.9447	2.19261	1.26515	2.00922	2.48519	2.8959
KY.Chr2.751.v1.SL2-1	0	1	0	0	18	7	0	101	2	8	12	0	0.0519454	0	0	0.955249	0.35194	0	4.22341	0.0981446	0.354001	0.548041
KY.Chr4.1338.v2.nonSL5-4	54	48	236	42	133	79	108	308	624	736	673	1.98619	2.17845	10.6015	1.7422	6.16674	3.47023	4.81852	11.2526	26.7535	28.4546	26.8539
KY.Chr4.262.v1.SL1-1	48	63	192	14	30	5	27	20	15	29	29	0.582421	0.943228	2.84529	0.191578	0.458875	0.0724552	0.397395	0.241046	0.212157	0.369863	0.381732
KY.Chr2.8.v2.nonSL2-3	19	9	86	73	45	77	69	21	45	67	91	0.284527	0.1663	1.57289	1.23286	0.849494	1.3771	1.25338	0.312367	0.785511	1.05461	1.47835
KY.Chr2.1298.v1.ND1-1	253	244	699	479	442	147	454	436	1084	1188	1033	4.14258	4.9297	13.9784	8.8452	9.12325	2.87456	9.01715	7.09107	20.6894	20.4463	18.3491
KY.Chr3.461.v1.ND1-1	9	11	28	6	50	85	5	122	194	624	416	0.142851	0.215433	0.542784	0.107402	1.00043	1.61125	0.096266	1.92342	3.58931	10.4105	7.16304
KY.Chr5.873.v1.SL2-2	44	37	84	63	76	54	66	65	23	43	30	1.28133	1.3295	2.98755	2.06904	2.78996	1.87804	2.33139	1.88016	0.780736	1.3162	0.947748
KY.Chr3.460.v1.nonSL3-1	273	195	351	142	275	72	357	112	75	79	133	3.5827	3.15764	5.62581	2.10164	4.54944	1.12846	5.68303	1.45996	1.1473	1.08974	1.8935
KY.Chr9.700.v3.nonSL7-2	135	104	180	143	124	101	275	228	197	212	249	4.70517	4.47255	7.66202	5.62082	5.44804	4.20404	11.6262	7.89316	8.00344	7.76648	9.41468
KY.Chr12.19.v3.nonSL3-7	23	13	50	38	37	88	41	48	40	41	54	0.209904	0.146392	0.557304	0.39111	0.425669	0.959134	0.453879	0.43512	0.425522	0.3933	0.534627
KY.Chr7.1066.v2.SL1-2	132	136	302	217	302	400	352	290	390	605	567	1.07917	1.37194	3.01545	2.00077	3.11243	3.90552	3.49077	2.35498	3.71663	5.19898	5.02878
KY.Chr4.13.v1.SL2-1	587	410	2994	2440	284	38	3249	699	203	232	169	11.5102	9.91993	71.7011	53.9581	7.02005	0.889881	77.2783	13.6143	4.63991	4.78167	3.59497
KY.Chr14.401.v1.nonSL9-1	29	31	160	58	93	19	43	52	53	44	55	0.487295	0.642741	3.28355	1.09912	1.96995	0.381286	0.876447	0.867905	1.0381	0.77713	1.00259
KY.Chr9.48.v1.SL1-3	89	56	201	139	255	650	178	140	49	59	61	1.05378	0.81814	2.9066	1.85608	3.80607	9.19129	2.55648	1.6465	0.676277	0.734275	0.783527
KY.Chr14.190.v1.SL1-1	107	76	587	352	193	378	392	360	417	512	550	1.67346	1.46665	11.2124	6.20863	3.8051	7.06036	7.43671	5.59253	7.60215	8.41683	9.33165
KY.Chr11.538.v4.nonSL3-1	27	15	87	50	53	74	62	27	43	67	70	0.498629	0.341811	1.96229	1.04137	1.23386	1.63211	1.38889	0.495282	0.925661	1.30058	1.40242
KY.Chr11.1163.v1.nonSL3-1	23	34	76	40	99	16	72	20	29	38	32	0.383005	0.698612	1.54568	0.751206	2.07821	0.3182	1.45436	0.330812	0.562917	0.665132	0.578085
KY.Chr2.376.v2.nonSL8-1	25	29	157	92	36	55	71	105	124	170	171	0.279654	0.400277	2.14492	1.16062	0.507647	0.734765	0.963393	1.16666	1.61686	1.99884	2.07512
KY.Chr1.574.v1.SL3-1	89	75	124	52	151	237	132	96	55	65	65	1.47857	1.53742	2.51595	0.974265	3.16232	4.70223	2.66005	1.58416	1.06508	1.13504	1.17147
KY.Chr6.505.v2.SL1-4	24	11	63	24	46	32	42	32	21	43	51	2.31059	1.30673	7.40766	2.60582	5.58273	3.6793	4.90483	3.0601	2.35668	4.35138	5.32655
KY.Chr2.376.v2.nonSL6-1	26	11	141	58	45	43	89	98	112	201	179	0.299004	0.156091	1.9804	0.752235	0.652369	0.590576	1.24153	1.11945	1.50138	2.42967	2.23317
KY.Chr2.42.v1.SL7-1	73	64	288	194	222	282	185	141	180	277	239	1.17778	1.27409	5.67495	3.52991	4.51513	5.43366	3.62055	2.25961	3.38518	4.6975	4.18314
KY.Chr7.709.v2.SL7-2	17	14	43	25	50	39	35	29	55	95	93	0.196981	0.200163	0.608519	0.326692	0.730337	0.53969	0.491935	0.333771	0.742862	1.15704	1.16902
KY.Chr11.16.v1.nonSL9-1	7	6	77	48	14	10	53	245	35	60	47	0.205546	0.217392	2.76141	1.58955	0.518223	0.350683	1.88778	7.14582	1.19798	1.85187	1.49718
KY.Chr5.368.v2.nonSL1-2	0	0	1	0	0	0	8	0	0	0	0	0	0	0.0960603	0	0	0	0.763252	0	0	0	0
KY.Chr7.143.v1.nonSL1-10	20	17	89	24	49	29	36	72	100	95	74	0.504459	0.529085	2.74167	0.682699	1.55801	0.87357	1.10144	1.80386	2.94012	2.51864	2.02485
KY.Chr8.551.v1.nonSL24-1	3	2	19	12	10	13	10	12	21	17	28	0.0537961	0.0442527	0.416115	0.24268	0.226051	0.278405	0.217517	0.21374	0.438953	0.320425	0.544694
KY.Chr10.1139.v1.nonSL1-3	1	0	8	2	1	5	2	4	15	22	23	0.0333995	0	0.326332	0.0753342	0.0421034	0.199441	0.0810277	0.132701	0.583983	0.772342	0.83336
KY.Chr3.1172.v2.ND3-2	80	61	109	66	160	41	98	60	36	32	32	0.475686	0.447549	0.791565	0.442585	1.1993	0.291151	0.706839	0.35437	0.249518	0.199999	0.206417
KY.Chr3.8.v1.SL1-1	494	321	325	45	2	247	455	1	1	1	1	9.38373	7.52374	7.53983	0.964014	0.0478912	5.60337	10.4839	0.0188679	0.022142	0.0199662	0.0206069
KY.Chr5.960.v4.nonSL8-3	38	42	121	81	42	38	317	57	49	55	69	0.557911	0.76087	2.16968	1.34118	0.777334	0.666298	5.64552	0.831249	0.838584	0.848772	1.09899
KY.Chr7.365.v1.nonSL3-1	200	116	10	11	6	0	17	1	4	8	13	3.91734	2.80349	0.239216	0.242983	0.148146	0	0.4039	0.0194552	0.0913252	0.164702	0.276229
KY.Chr2.1407.v2.SL1-2	21	17	105	58	36	91	68	54	98	144	156	0.193962	0.193743	1.18445	0.604155	0.419158	1.00379	0.761851	0.495412	1.0551	1.398	1.5631
KY.Chr2.1568.v1.nonSL6-1	58	61	434	123	186	279	169	188	171	256	186	2.51071	3.2582	22.945	6.00475	10.1498	14.4237	8.87397	8.08352	8.62846	11.6481	8.73465
KY.Chr6.267.v1.SL6-1	745	985	389	6	144	2	6	3	1	1	1	21.7852	35.5404	13.8926	0.197869	5.30817	0.0698456	0.212824	0.0871368	0.0340859	0.0307364	0.0317227
KY.Chr12.547.v1.nonSL1-1	190	236	679	266	415	45	783	149	45	75	75	3.06124	4.69176	13.3611	4.83334	8.42886	0.865884	15.3027	2.38454	0.845134	1.27014	1.3109
KY.Chr7.601.v2.nonSL1-1	221	139	252	114	56	1	124	96	6	30	8	5.60234	4.34783	7.80203	3.25915	1.78955	0.0302748	3.81296	2.41726	0.177296	0.799367	0.220005
KY.Chr1.2449.v1.nonSL2-1	10	16	193	45	16	144	41	20	64	68	89	0.235381	0.464698	5.54827	1.19455	0.474753	4.04797	1.17063	0.467601	1.75598	1.68239	2.27261
KY.Chr1.2221.v1.nonSL6-1	7	11	38	19	30	37	35	34	32	43	30	0.115475	0.223905	0.765604	0.353482	0.623864	0.728948	0.700362	0.557115	0.615333	0.745602	0.53688
KY.Chr2.49.v1.nonSL5-2	0	0	0	0	73	0	0	13	4	2	3	0	0	0	0	4.35248	0	0	0.610737	0.220529	0.0994291	0.15393
KY.Chr7.1064.v1.nonSL2-1	0	0	4	3	3	4	3	0	4	5	8	0	0	0.503333	0.348586	0.389641	0.492187	0.374931	0	0.480392	0.541481	0.894172
KY.Chr1.1597.v1.ND1-2	0	0	2	0	0	0	0	0	1	2	5	0	0	0.210956	0	0	0	0	0	0.10067	0.181556	0.468454
KY.Chr2.17.v1.ND1-2	0	0	14	207	0	0	0	0	1	1	0	0	0	0.485097	6.62313	0	0	0	0	0.0330705	0.0298207	0
KY.Chr12.899.v1.nonSL11-1	116	94	556	220	764	2726	444	600	1237	1521	1554	2.48024	2.47995	14.5191	5.30493	20.5923	69.6089	11.5155	12.7427	30.83	34.1831	36.0455
KY.Chr7.1204.v1.nonSL1-1	457	372	1094	638	805	279	486	375	708	1008	1059	8.98107	9.0206	26.2578	14.1402	19.9428	6.54817	11.5854	7.32012	16.2186	20.8219	22.5773
KY.Chr1.1806.v1.nonSL5-1	0	0	0	0	453	0	2	0	0	0	1	0	0	0	0	16.0718	0	0.0682781	0	0	0	0.0305318
KY.Chr10.15.v1.ND1-1	0	0	0	3	0	2	5	1	0	0	0	0	0	0	0.351671	0	0.248271	0.630414	0.103245	0	0	0
KY.Chr2.1410.v1.nonSL5-1	55	77	441	243	410	129	508	331	2217	2745	2663	0.398439	0.688287	3.90182	1.98531	3.74421	1.11607	4.46402	2.38178	18.7212	20.902	20.9283
KY.Chr14.1200.v2.nonSL18-1	4	4	10	4	3	5	15	5	0	0	1	0.171885	0.212089	0.524817	0.193848	0.162509	0.256597	0.781868	0.213414	0	0	0.0466169
KY.Chr14.589.v1.nonSL9-3	43	30	76	51	70	31	62	41	36	57	54	0.387908	0.333935	0.837343	0.518863	0.796041	0.333984	0.678446	0.367383	0.378558	0.540483	0.528468
KY.Chr11.472.v1.ND1-1	388	357	1087	743	1159	1879	1123	1113	6503	9589	9315	2.55022	2.89531	8.72581	5.50754	9.60301	14.7495	8.95344	7.26636	49.823	66.2471	66.4193
KY.Chr3.1655.v1.nonSL2-2	19	20	51	27	30	100	44	53	36	38	52	0.281536	0.365671	0.922954	0.451197	0.560376	1.76964	0.790855	0.780066	0.621802	0.59185	0.835889
KY.Chr7.1244.v6.SL3-5	8	4	20	35	3	10	9	4	4	4	6	0.455399	0.280958	1.39047	2.24694	0.215278	0.679838	0.621452	0.226171	0.265418	0.239337	0.370525
KY.Chr11.503.v1.nonSL2-1	533	434	278	187	115	9	778	79	32	38	45	4.33542	4.35586	2.76171	1.71541	1.17918	0.0874279	7.67621	0.638272	0.303405	0.324889	0.397083
KY.Chr9.1139.v1.nonSL5-1	36	31	121	58	50	84	45	74	52	70	69	0.832904	0.884982	3.41906	1.51336	1.45828	2.321	1.2629	1.70059	1.40238	1.70231	1.73183
KY.Chr1.185.v1.SL1-1	15	25	1822	887	172	221	1127	988	701	1199	1400	0.105773	0.217522	15.6914	7.05389	1.52893	1.86114	9.63985	6.92014	5.76196	8.88688	10.7097
KY.Chr10.902.v1.SL2-1	53	17	245	38	1099	17	110	77	41	243	341	0.719943	0.284939	4.0646	0.582141	18.819	0.275788	1.8125	1.03893	0.649196	3.46957	5.02506
KY.Chr3.1700.v1.ND1-1	12	12	69	53	43	37	59	45	94	95	110	0.39928	0.492672	2.80398	1.98882	1.80361	1.47029	2.38129	1.48725	3.64581	3.32252	3.97058
KY.Chr2.917.v1.SL3-1	140	120	468	134	313	138	143	93	503	677	726	2.96639	3.13734	12.1109	3.20204	8.3603	3.49207	3.67536	1.9573	12.4233	15.0777	16.6879
KY.Chr8.1336.v1.ND1-1	0	0	0	1	0	0	0	0	0	1	0	0	0	0	0.124965	0	0	0	0	0	0.11647	0
KY.Chr1.2185.v1.nonSL5-1	10	7	36	24	41	36	28	19	24	34	36	0.213684	0.184565	0.939515	0.578369	1.10442	0.918709	0.72576	0.403274	0.597795	0.763656	0.834524
KY.Chr2.152.v1.SL9-5	0	0	16	14	1	3	12	11	38	47	42	0	0	0.755829	0.610695	0.0487586	0.13858	0.563013	0.422612	1.71327	1.91082	1.76233
KY.Chr4.644.v2.SL11-2	272	235	930	490	1598	1687	911	817	1438	1750	1955	2.86784	3.05727	11.9756	5.82645	21.2393	21.2425	11.6511	8.55624	17.6732	19.3942	22.3613
KY.Chr3.1527.v1.nonSL7-1	45	33	102	19	40	5	26	24	14	15	11	0.531381	0.480826	1.47104	0.253028	0.59543	0.0705127	0.372418	0.281501	0.192704	0.18618	0.140913
KY.Chr8.289.v1.nonSL4-1	18	8	57	9	3	15	5	14	1	3	3	0.532094	0.291801	2.05788	0.300041	0.111793	0.529555	0.179287	0.411073	0.0344576	0.0932148	0.096206
KY.Chr2.149.v1.SL1-1	43	37	1306	634	74	165	922	362	470	723	830	0.513616	0.545321	19.0521	8.54047	1.11424	2.35374	13.3587	4.29491	6.54391	9.07728	10.7551
KY.Chr12.326.v1.SL4-1	137	81	334	118	176	68	200	95	117	132	149	3.42611	2.49946	10.2013	3.32802	5.54845	2.03093	6.06701	2.35983	3.41065	3.46979	4.04234
KY.Chr12.528.v1.nonSL6-2	2	6	27	3	29	1	5	13	2	2	8	0.0771883	0.285728	1.27267	0.130577	1.4109	0.046092	0.234075	0.498356	0.0899748	0.0811333	0.334947
KY.Chr11.817.v1.SL2-1	13	12	14	14	26	9	25	50	5	10	6	0.345977	0.394063	0.455053	0.420199	0.872278	0.286056	0.807064	1.32175	0.155111	0.279738	0.173229
KY.Chr7.261.v2.nonSL8-1	2	1	20	20	7	23	10	5	46	69	60	0.0626983	0.0386818	0.765747	0.707096	0.276631	0.861108	0.380268	0.155694	1.68094	2.27364	2.04053
KY.UAContig3.119.v1.ND1-1	4	2	0	0	0	0	0	0	0	1	0	0.14237	0.087835	0	0	0	0	0	0	0	0.0374114	0
KY.UAContig4.61.v1.nonSL9-1	6	11	28	14	35	15	22	40	38	48	41	0.129546	0.293052	0.738346	0.340896	0.952616	0.386783	0.57618	0.857842	0.956368	1.08933	0.960331
KY.UAContig7.111.v1.ND1-1	0	0	0	0	0	0	0	0	0	2	0	0	0	0	0	0	0	0	0	0	0.145244	0
KY.Chr7.155.v1.nonSL8-2	74	62	180	84	75	50	221	195	147	178	136	3.77351	3.90109	11.2103	4.83076	4.82118	3.04501	13.67	9.87697	8.73778	9.54073	7.52347
KY.Chr3.822.v1.SL3-1	163	112	349	282	252	394	435	350	615	877	857	5.35778	4.54251	14.0105	10.4537	10.4418	15.4667	17.344	11.4272	23.5636	30.3001	30.5593
KY.Chr5.701.v1.ND1-1	23	17	66	8	5	15	30	0	1	0	2	0.690911	0.63012	2.42141	0.271023	0.18934	0.538133	1.09315	0	0.0350158	0	0.0651762
KY.Chr4.962.v1.SL5-1	235	200	811	237	1037	3764	677	2628	2360	2829	2695	6.8209	7.16282	28.7491	7.7579	37.9428	130.475	23.8356	75.7659	79.8463	86.3086	84.8589
KY.Chr3.213.v1.nonSL14-1	15	9	43	15	31	75	43	40	56	81	86	0.396509	0.293552	1.38823	0.447173	1.033	2.3677	1.37878	1.05026	1.72552	2.25058	2.46618
KY.Chr3.467.v2.SL2-1	151	131	45	8	28	9	21	149	9	22	21	5.28897	5.66169	1.92503	0.316014	1.23632	0.376479	0.892231	5.18389	0.367457	0.809962	0.797955
KY.Chr4.1004.v1.nonSL25-1	95	144	64	1	900	3	1	0	0	0	0	1.93383	3.61691	1.59113	0.0229571	23.0949	0.0729324	0.0246921	0	0	0	0
KY.Chr6.635.v1.nonSL6-1	16	6	39	25	30	1	33	11	6	7	8	0.303436	0.140404	0.903318	0.534698	0.717208	0.0226491	0.759144	0.207212	0.132638	0.139538	0.164589
KY.Chr4.623.v1.ND1-1	0	0	0	0	0	2	0	0	2	0	1	0	0	0	0	0	0.163743	0	0	0.159819	0	0.0743694
KY.Chr1.1649.v1.SL1-1	83	67	660	218	297	1674	291	260	933	1278	1356	1.80867	1.80151	17.5653	5.35749	8.15861	43.5654	7.69199	5.6277	23.6992	29.2725	32.0558
KY.Chr4.320.v1.ND1-1	0	0	250	105	1	0	13	1	0	2	0	0	0	15.239	5.91016	0.0629166	0	0.787036	0.049575	0	0.104922	0
KY.Chr1.2153.v1.nonSL14-1	20	36	173	60	80	853	96	275	497	666	649	0.349915	0.777169	3.69665	1.18388	1.76441	17.8232	2.03736	4.77904	10.1358	12.2477	12.3181
KY.Chr11.686.v1.SL17-1	2949	2724	6905	1654	5892	4757	4308	4587	836	779	978	63.0919	71.9095	180.423	39.9077	158.905	121.545	111.799	97.4771	20.8485	17.518	22.6988
KY.Chr10.586.v1.SL7-1	15	6	28	16	31	28	21	29	66	91	96	0.215031	0.106131	0.490228	0.258674	0.560208	0.479372	0.365168	0.412937	1.10287	1.37119	1.49295
KY.Chr2.1162.v1.ND1-1	33	36	161	1	5	10	1	2	10	20	14	0.722687	0.97279	4.30618	0.0246978	0.138033	0.261541	0.0265644	0.0435052	0.255273	0.460377	0.332605
KY.Chr7.212.v1.nonSL2-5	0	0	10	2	1	1	1	0	1	3	5	0	0	0.280907	0.0518783	0.0289942	0.0274687	0.0278995	0	0.0268104	0.0725274	0.124758
KY.Chr5.545.v2.nonSL4-1	1	2	222	23	122	3	80	80	25	88	38	0.0255337	0.063012	6.92302	0.662313	3.92691	0.0914826	2.4778	2.02898	0.744085	2.3618	1.0526
KY.Chr12.937.v1.SL1-1	54	54	377	37	93	66	95	79	22	61	28	0.732962	0.904402	6.24969	0.566385	1.59129	1.06988	1.56414	1.0651	0.348081	0.870292	0.412297
KY.Chr3.194.v1.SL1-1	44	55	270	94	160	429	117	243	541	742	751	0.698695	1.07765	5.23635	1.68339	3.20282	8.13572	2.25364	3.8328	10.0139	12.3847	12.9372
KY.Chr2.2111.v1.nonSL1-1	64	44	363	88	272	37	198	118	82	125	110	1.40946	1.19565	9.76357	2.18563	7.55125	0.973146	5.28933	2.58125	2.10502	2.89354	2.62803
KY.Chr7.390.v1.nonSL9-1	2	4	23	9	9	10	14	6	20	17	13	0.066234	0.163452	0.930268	0.336136	0.375725	0.395507	0.562396	0.197368	0.772058	0.591762	0.467045
KY.Chr3.1251.v1.nonSL21-1	5	2	36	11	22	58	16	19	67	76	60	0.13449	0.0663791	1.18264	0.333684	0.74597	1.86317	0.522041	0.507633	2.10071	2.14873	1.7508
KY.Chr11.1344.v1.nonSL12-3	20	6	35	15	34	65	38	39	25	24	25	1.21925	0.451332	2.60593	1.03128	2.61289	4.7324	2.81003	2.36159	1.77654	1.53788	1.65337
KY.Chr7.155.v1.nonSL11-1	63	54	151	81	64	59	194	159	143	165	152	3.16676	3.34926	9.27002	4.59179	4.05538	3.54185	11.8288	7.93865	8.37876	8.71777	8.28863
KY.Chr9.716.v1.nonSL8-1	51	44	166	64	137	74	99	83	41	53	58	1.17995	1.2561	4.69062	1.66992	3.99568	2.04469	2.77838	1.90742	1.10572	1.28889	1.45574
KY.Chr1.1013.v1.nonSL5-1	5	2	348	63	77	9	104	182	193	248	271	0.116446	0.057473	9.89834	1.65469	2.26059	0.250322	2.93799	4.21017	5.23938	6.07089	6.8468
KY.Chr1.2119.v1.nonSL3-1	3	3	22	5	10	26	17	29	14	15	18	0.149942	0.185014	1.34294	0.281835	0.630058	1.55196	1.03066	1.43971	0.815644	0.788028	0.975979
KY.Chr8.770.v1.nonSL2-1	123	92	394	6	1	27	0	0	1	3	0	6.9792	6.44123	27.304	0.38395	0.0715283	1.82965	0	0	0.0661409	0.178924	0
KY.Chr5.508.v1.nonSL8-1	12	17	85	54	271	10	45	97	17	36	42	0.591381	1.03375	5.11605	3.00125	16.8358	0.588559	2.69006	4.74824	0.976573	1.86482	2.24543
KY.Chr5.398.v1.nonSL1-1	37	37	271	112	87	343	178	104	862	1232	1270	0.32271	0.398192	2.88675	1.10167	0.95655	3.5728	1.88319	0.900989	8.7637	11.2946	12.0165
KY.Chr10.1259.v1.nonSL5-1	4	2	28	25	15	19	17	17	28	41	45	0.173365	0.106958	1.48214	1.22198	0.819541	0.983466	0.893746	0.731856	1.41459	1.86781	2.11582
KY.Chr6.548.v2.ND1-2	0	0	0	0	0	0	0	6	0	0	1	0	0	0	0	0	0	0	0.282258	0	0	0.0513788
KY.Chr6.82.v1.SL2-1	158	90	17	6	2	0	0	0	1	0	1	1.9099	1.34238	0.250976	0.0817951	0.0304762	0	0	0	0.0140904	0	0.0131135
KY.Chr3.1448.v1.SL1-2	19	16	52	31	30	246	28	111	39	39	43	0.71757	0.745609	2.39852	1.32037	1.42827	11.0956	1.28272	4.16398	1.7169	1.54818	1.76175
KY.Chr11.1317.v1.nonSL14-1	13	18	85	39	56	44	34	27	36	57	40	0.351284	0.600161	2.8052	1.18851	1.90757	1.41994	1.11444	0.724692	1.13393	1.61896	1.17257
KY.Chr1.1840.v1.nonSL7-1	8	11	25	21	15	28	25	26	13	25	13	0.243851	0.413721	0.930688	0.721898	0.576372	1.01929	0.924353	0.787196	0.461899	0.80098	0.429875
KY.Chr12.847.v1.nonSL63-1	11	6	39	12	35	84	42	53	81	90	97	0.628203	0.422804	2.7202	0.772877	2.51972	5.72915	2.90951	3.00648	5.39215	5.40253	6.00957
KY.Chr2.924.v1.nonSL3-7	2	1	1	1	1	7	1	4	2	6	8	0.0702621	0.0433483	0.0429063	0.0396199	0.0442862	0.293693	0.0426142	0.139581	0.0819013	0.221559	0.304892
KY.Chr14.53.v1.nonSL1-1	28	19	94	67	83	195	72	52	55	59	57	0.360739	0.302043	1.47908	0.973491	1.348	3.00036	1.1252	0.665447	0.825975	0.798977	0.796663
KY.Chr4.381.v1.nonSL11-1	143	134	711	292	455	140	498	180	107	153	148	2.81027	3.24936	17.0652	6.47168	11.272	3.28582	11.8715	3.51366	2.45112	3.16046	3.15528
KY.Chr11.1033.v1.ND1-1	0	0	0	0	0	0	0	3	0	2	2	0	0	0	0	0	0	0	0.0652173	0	0.0460091	0.0474855
KY.Chr9.257.v2.nonSL3-1	16	9	64	20	25	38	25	15	52	58	57	0.617507	0.428592	3.01669	0.87051	1.2163	1.7515	1.17037	0.575026	2.33935	2.35286	2.3865
KY.Chr9.81.v2.SL3-3	45	33	167	155	123	492	168	114	183	210	308	0.755427	0.683556	3.42394	2.9345	2.60293	9.86391	3.421	1.9009	3.58097	3.7055	5.60913
KY.Chr11.54.v1.ND1-1	653	536	66	10	6	3	6	4	37	68	69	15.0388	15.2316	1.85641	0.259731	0.174193	0.0825137	0.167616	0.0915031	0.993281	1.6461	1.72391
KY.Chr6.505.v1.SL3-1	65	53	192	94	131	82	115	112	92	106	133	2.18965	2.20301	7.89935	3.57117	5.563	3.29897	4.69918	3.7476	3.61258	3.75331	4.86046
KY.Chr3.1302.v1.SL1-1	11	8	137	36	29	150	60	65	267	324	380	0.547459	0.49128	8.32739	2.02062	1.81943	8.91568	3.62221	3.21327	15.4896	16.9493	20.5167
KY.Chr8.907.v1.nonSL3-1	0	0	8	2	0	0	2	1	1	3	1	0	0	0.437459	0.100988	0	0	0.10862	0.0444726	0.05219	0.141184	0.0485716
KY.Chr3.1579.v2.SL2-1	7	17	30	24	45	40	42	50	70	143	123	0.280929	0.841835	1.47044	1.08625	2.27661	1.91717	2.04461	1.99316	3.27465	6.03228	5.3551
KY.Chr10.1372.v2.ND2-2	5	5	7	2	4	15	11	3	1	3	0	0.254231	0.313696	0.434697	0.114686	0.256387	0.910865	0.678446	0.151515	0.0592691	0.160335	0
KY.Chr3.1074.v1.SL1-1	0	0	409	235	1	17	484	1644	38	88	42	0	0	14.0473	7.453	0.0354502	0.570945	16.5101	45.9217	1.24564	2.60119	1.28131
KY.Chr3.96.v1.SL1-8	2	1	8	2	3	1	3	3	13	27	31	0.0566503	0.0349504	0.276752	0.0638887	0.10712	0.033828	0.103076	0.084405	0.429225	0.803865	0.952573
KY.Chr8.894.v2.nonSL5-1	19	16	72	28	67	36	50	76	61	77	88	0.417911	0.43424	1.93416	0.694561	1.85773	0.945663	1.33402	1.66042	1.56397	1.7802	2.0998
KY.Chr5.720.v1.nonSL8-1	1	0	5	1	5	0	0	1	2	1	1	0.0529076	0	0.323086	0.0596678	0.333477	0	0	0.0525525	0.123344	0.0556116	0.0573962
KY.Chr12.90.v1.nonSL5-1	75	63	12	1	1	1	5	0	0	1	0	1.29609	1.34337	0.253271	0.0194893	0.0217847	0.0206385	0.104811	0	0	0.0181645	0
KY.Chr1.2380.v1.nonSL4-3	1298	893	23	0	0	0	0	0	0	0	0	17.3377	14.718	0.37521	0	0	0	0	0	0	0	0
KY.UAContig41.3.v1.ND1-1	11050	7947	177	110	818	4493	1136	84	1956	44	7	791.388	702.281	15.4821	8.88469	73.8513	384.297	98.6891	5.9756	163.292	3.31228	0.543864
KY.Chr4.108.v1.nonSL5-1	17	14	47	34	40	23	42	24	13	17	16	0.635902	0.646174	2.14718	1.43431	1.88616	1.02748	1.9057	0.891718	0.566832	0.668402	0.649271
KY.Chr14.548.v1.SL1-2	26	18	97	30	107	351	78	87	169	223	200	0.801529	0.684698	3.65214	1.04301	4.15822	12.9228	2.91678	2.66404	6.07298	7.22601	6.68869
KY.Chr12.910.v1.nonSL4-1	14	9	29	20	6	13	34	6	6	11	23	0.315618	0.250355	0.798474	0.508494	0.170515	0.35001	0.92977	0.134357	0.157672	0.260659	0.562505
KY.Chr1.2157.v1.SL1-2	22	18	170	78	53	89	78	55	53	92	78	0.540587	0.545753	5.10178	2.16152	1.64171	2.61178	2.32488	1.3424	1.51806	2.37617	2.07923
KY.Chr2.914.v1.nonSL7-4	3	2	16	13	8	29	9	9	42	40	50	0.0622186	0.0511811	0.405274	0.304064	0.209154	0.718292	0.226415	0.185403	1.01535	0.87198	1.12495
KY.Chr8.779.v1.SL1-1	480	373	1245	285	718	1187	1232	920	761	1169	985	5.06544	4.85697	16.0463	3.3919	9.55164	14.96	15.7707	9.64359	9.36117	12.9669	11.2766
KY.Chr3.500.v1.ND1-1	1	0	12	1	0	0	17	5	1	2	1	0.0696373	0	1.02059	0.0785351	0	0	1.436	0.345849	0.0811729	0.146393	0.0755452
KY.Chr10.1347.v1.nonSL6-1	21	15	98	40	43	56	40	19	53	54	59	0.256754	0.226292	1.46337	0.551545	0.662742	0.817693	0.593228	0.230742	0.755342	0.693968	0.782556
KY.Chr11.1094.v2.nonSL2-1	19	21	97	57	84	242	61	73	65	122	94	0.205998	0.280937	1.28443	0.696957	1.14806	3.13349	0.802236	0.786153	0.82147	1.39032	1.10561
KY.Chr8.287.v1.SL3-1	29	31	103	46	53	94	86	68	84	118	134	0.932352	1.22977	4.04435	1.66787	2.148	3.60922	3.35385	2.17153	3.14797	3.9876	4.6736
KY.Chr11.1220.v1.SL3-1	11	1	11	16	27	1	310	178	6	7	9	1.35053	0.151492	1.64943	2.2154	4.1788	0.146627	46.1674	21.7073	0.858679	0.90335	1.19872
KY.Chr5.307.v1.SL1-1	121	110	226	75	184	77	255	148	62	122	105	1.91365	2.1466	4.36531	1.33771	3.66836	1.45436	4.89194	2.32495	1.14298	2.02808	1.80149
KY.Chr9.996.v1.SL2-1	50	26	179	71	136	272	78	117	77	139	126	1.14404	0.734049	5.00212	1.83211	3.92273	7.43266	2.16486	2.65909	2.05368	3.34298	3.12757
KY.Chr12.755.v1.nonSL14-1	11	6	48	12	33	55	20	32	23	29	32	0.387601	0.26087	2.06568	0.476865	1.46583	2.31451	0.854842	1.12	0.944691	1.07408	1.22323
KY.Chr12.5.v2.SL5-1	19	13	45	29	26	28	47	33	22	48	36	0.197665	0.166879	0.571767	0.340249	0.340979	0.347888	0.593114	0.341009	0.26679	0.524887	0.406298
KY.Chr7.946.v1.ND1-2	10	3	41	17	23	36	36	22	17	37	32	0.408776	0.151317	2.04691	0.783712	1.1852	1.75748	1.78505	0.89327	0.810034	1.58977	1.41906
KY.Chr2.81.v2.nonSL4-2	50	31	143	54	162	93	81	83	126	159	134	0.477977	0.365661	1.66956	0.582174	1.95222	1.06175	0.939259	0.788116	1.40403	1.59765	1.38965
KY.Chr1.620.v1.SL10-3	22	15	28	24	42	18	11	17	37	66	53	0.472973	0.39791	0.735192	0.581898	1.13826	0.462157	0.28686	0.363026	0.927224	1.49144	1.2361
KY.Chr11.234.v1.SL1-1	222	181	668	259	543	229	883	1473	412	582	684	6.32888	6.36697	23.2584	8.32714	19.5142	7.79674	30.535	41.7111	13.6912	17.4399	21.1541
KY.Chr1.566.v1.SL2-1	49	40	114	31	75	41	118	30	11	19	22	0.889077	0.895537	2.52626	0.634347	1.71546	0.888446	2.5971	0.540679	0.232651	0.362363	0.433043
KY.Chr12.528.v1.nonSL20-3	0	2	16	2	12	0	4	4	3	4	4	0	0.130762	1.03543	0.119515	0.801548	0	0.257095	0.210526	0.185294	0.222781	0.22993
KY.Chr11.1077.v1.ND1-2	22	15	60	33	37	45	35	16	41	64	70	0.533886	0.449156	1.77831	0.903154	1.13189	1.30419	1.03028	0.385674	1.15979	1.6325	1.84284
KY.Chr1.1938.v1.nonSL5-1	13	16	30	23	16	32	42	32	16	15	21	0.387542	0.588539	1.09226	0.773259	0.601274	1.13928	1.51875	0.947545	0.555986	0.470017	0.679139
KY.UAContig3.133.v2.ND1-2	0	0	2	8	2	0	7	1	2	13	10	0	0	0.185097	0.683678	0.19105	0	0.643429	0.0752687	0.17666	1.03545	0.822061
KY.Chr11.1368.v1.SL2-3	5	4	22	11	15	25	22	22	35	52	57	0.0841367	0.0830531	0.452135	0.208752	0.318188	0.502411	0.449057	0.367717	0.68652	0.919743	1.04053
KY.Chr4.827.v1.nonSL21-1	11	9	17	4	30	45	38	36	10	9	5	0.302813	0.305707	0.571559	0.124184	1.04107	1.47944	1.26891	0.984373	0.320887	0.260419	0.14932
KY.UAContig9.39.v1.ND1-1	0	0	0	0	1	4	0	0	1	3	5	0	0	0	0	0.0150778	0.0571378	0	0	0.0139421	0.0377162	0.0648775
KY.Chr10.1420.v1.nonSL14-2	13	13	60	21	65	14	48	35	36	41	25	0.182137	0.224739	1.02668	0.331815	1.14801	0.234254	0.815754	0.487077	0.587931	0.603789	0.379979
KY.Chr11.956.v1.nonSL9-1	34	35	120	55	50	46	37	67	57	87	70	0.944082	1.19917	4.0695	1.72233	1.75016	1.52543	1.24622	1.84791	1.84491	2.5392	2.1086
KY.Chr8.704.v1.SL5-3	37	34	89	52	88	118	72	117	45	74	78	0.667904	0.757307	1.96215	1.05862	2.0025	2.54389	1.57655	2.09784	0.946879	1.40408	1.52747
KY.Chr11.25.v1.nonSL2-1	2	5	132	51	9	9	60	74	107	161	154	0.0314331	0.0969632	2.53373	0.90396	0.17831	0.168929	1.14386	1.15522	1.96024	2.65968	2.62568
KY.Chr12.515.v1.ND1-1	1	1	8	3	3	0	26	6	5	5	2	0.0833013	0.102786	0.813901	0.281835	0.315029	0	2.62717	0.496453	0.485502	0.437794	0.180737
KY.Chr12.455.v1.SL1-1	9	14	52	44	13	34	27	37	19	48	28	0.138423	0.26569	0.976788	0.763207	0.252051	0.624525	0.503726	0.565254	0.340636	0.775989	0.467186
KY.Chr11.297.v1.nonSL29-1	4	4	33	13	14	10	38	10	26	29	24	0.179549	0.221546	1.80911	0.658095	0.792188	0.536076	2.06904	0.445859	1.3604	1.36826	1.16869
KY.Chr3.1244.v2.SL6-2	28	35	113	42	39	25	77	82	137	157	191	0.873116	1.34667	4.3035	1.47702	1.53305	0.931017	2.91251	2.53982	4.97971	5.14589	6.46118
KY.Chr12.450.v1.nonSL4-1	105	55	146	89	81	93	164	186	112	122	189	3.76765	2.43514	6.39828	3.60158	3.6639	3.98536	7.13819	6.62932	4.68455	4.60138	7.35711
KY.Chr5.896.v2.SL3-1	4	53	141	54	2	0	226	0	0	0	1	0.141512	2.3136	6.0923	2.15451	0.089195	0	9.69851	0	0	0	0.0383794
KY.Chr11.1314.v2.nonSL3-5	1	4	13	3	7	121	9	6	29	41	49	0.0173921	0.0858407	0.276138	0.0588432	0.153472	2.51329	0.189871	0.103652	0.587923	0.749521	0.924515
KY.UAContig47.4.v1.ND1-1	20854	15249	342	256	1788	10160	2584	188	5695	95	17	1636.57	1476.62	32.7794	22.6573	176.885	952.234	245.981	14.6548	520.966	7.83641	1.4473
KY.Chr1.829.v1.nonSL5-1	1	1	11	3	2	26	9	9	15	22	27	0.0265335	0.0327397	0.356465	0.0897713	0.0668962	0.823894	0.289668	0.237198	0.463933	0.61357	0.777182
KY.Chr12.764.v1.nonSL12-2	22	12	57	21	42	75	50	44	21	46	34	0.620658	0.417726	1.96397	0.668146	1.49368	2.52694	1.71105	1.23298	0.690587	1.36407	1.04058
KY.Chr11.1343.v1.nonSL24-1	30	20	105	36	147	209	86	144	261	334	322	0.586948	0.482824	2.50898	0.794334	3.62555	4.88347	2.04099	2.79844	5.95235	6.86867	6.83438
KY.Chr11.569.v3.SL3-4	128	110	187	152	1812	255	164	243	220	294	304	1.44653	1.53387	2.581	1.93723	25.8138	3.4416	2.24814	2.72771	2.89807	3.49229	3.72696
KY.Chr2.2322.v2.nonSL12-1	69	58	259	80	137	100	135	201	68	99	81	1.26106	1.30796	5.78115	1.64891	3.15634	2.18268	2.99283	3.64885	1.44865	1.90181	1.60596
KY.Chr8.1342.v1.nonSL8-1	13	15	65	26	34	52	32	40	63	96	87	0.283111	0.403075	1.72885	0.638571	0.933405	1.35245	0.845332	0.865264	1.59928	2.19752	2.05541
KY.Chr2.2072.v2.nonSL4-1	241	176	843	769	1113	179	836	423	178	230	303	3.54424	3.19373	15.1413	12.7542	20.6337	3.14385	14.9134	6.17904	3.05137	3.55534	4.83407
KY.Chr12.450.v1.nonSL16-1	113	75	137	72	100	82	158	163	100	125	162	4.09221	3.35136	6.0594	2.94059	4.56517	3.54648	6.94065	5.8633	4.22133	4.75814	6.36443
KY.Chr2.2101.v1.SL1-2	16	17	174	50	13	10	128	88	71	88	78	0.658626	0.863471	8.74777	2.32119	0.674589	0.491612	6.39134	3.59812	3.4068	3.80758	3.4832
KY.Chr2.1550.v1.nonSL4-1	14	9	28	8	16	21	19	10	33	33	59	0.266799	0.211631	0.651693	0.171936	0.384373	0.477946	0.43921	0.189291	0.733059	0.661023	1.21975
KY.Chr3.584.v1.SL2-2	27	23	142	84	46	391	79	59	142	187	197	0.811762	0.853243	5.21414	2.84817	1.74341	14.0393	2.88108	1.76194	4.97648	5.90954	6.42533
KY.Chr1.1398.v1.SL1-1	79	73	353	511	88	1022	158	572	1291	1612	1744	3.1454	3.58635	17.1654	22.9452	4.41681	48.5964	7.63079	22.6214	59.9163	67.4623	75.3287
KY.Chr2.2152.v1.nonSL2-1	9	4	24	18	16	39	11	18	38	52	68	0.226844	0.124401	0.738798	0.511658	0.508373	1.17396	0.336311	0.450643	1.11645	1.37764	1.85934
KY.Chr3.325.v1.nonSL3-1	3	2	193	70	11	15	140	116	568	791	834	0.0498159	0.0409786	3.91412	1.31089	0.230259	0.297469	2.81993	1.91329	10.9942	13.8061	15.0237
KY.Chr3.1251.v1.nonSL3-1	5	1	43	12	21	46	7	15	43	61	71	0.139055	0.034316	1.46054	0.376374	0.736228	1.52784	0.236144	0.414364	1.39397	1.78317	2.1421
KY.Chr1.585.v1.SL30-2	1	2	7	1	0	1	1	1	7	8	7	0.0211503	0.0521949	0.180819	0.0238528	0	0.0252593	0.0256555	0.0210084	0.172578	0.17785	0.160613
KY.UAContig1.6.v3.ND2-3	0	0	0	0	0	0	0	0	1	0	1	0	0	0	0	0	0	0	0	0.102941	0	0.0958041
KY.Chr7.155.v2.SL11-3	61	46	172	64	91	91	199	181	134	167	177	1.10227	1.02564	3.79591	1.30425	2.07289	1.96383	4.36189	3.24871	2.82249	3.17191	3.46973
KY.Chr1.1815.v1.SL1-2	122	114	362	177	484	317	287	709	280	379	332	1.84421	2.12635	6.68326	3.01749	9.22301	5.72286	5.26254	10.6456	4.93375	6.02194	5.44444
KY.Chr2.246.v1.nonSL6-3	6	1	15	4	6	6	5	8	7	14	17	0.2085	0.042878	0.636612	0.15676	0.262835	0.249006	0.21076	0.276134	0.283545	0.511364	0.640867
KY.Chr7.414.v1.SL3-1	382	307	1977	933	1300	653	2137	1557	562	1001	736	3.27661	3.24923	20.7109	9.02539	14.0567	6.68927	22.2346	13.2656	5.61911	9.02492	6.84864
KY.Chr1.711.v2.nonSL13-1	446	312	302	156	128	17	296	688	24	175	50	45.2895	39.0929	37.4541	17.8653	16.3851	2.06165	36.4601	69.3947	2.84082	18.6788	5.50805
KY.Chr8.294.v1.ND1-1	0	0	0	0	0	0	0	0	0	0	0	0	0	0	0	0	0	0	0	0	0	0
KY.Chr1.2185.v1.nonSL1-1	10	10	35	22	36	59	24	27	29	33	39	0.219405	0.270724	0.937874	0.544367	0.995696	1.54598	0.638736	0.588417	0.741676	0.761041	0.928274
KY.Chr1.1257.v1.nonSL4-1	29	32	173	50	68	130	52	34	68	109	99	0.343597	0.467823	2.50338	0.668103	1.01564	1.8395	0.74734	0.400134	0.939139	1.35745	1.27248
KY.Chr1.1066.v1.SL3-1	14	6	35	31	37	73	30	113	31	41	61	0.673921	0.35638	2.05768	1.68293	2.24523	4.1967	1.75173	5.403	1.73945	2.0745	3.18549
KY.Chr1.1703.v1.nonSL1-1	136	78	492	261	12	2	419	35	10	22	22	6.01275	4.25509	26.5662	13.0136	0.668794	0.105601	22.4704	1.53701	0.515351	1.02236	1.05517
KY.Chr3.133.v1.nonSL34-1	40	34	121	30	51	208	102	83	137	162	176	3.07742	3.22765	11.3695	2.60298	4.94623	19.1115	9.51898	6.34278	12.2862	13.1005	14.6894
KY.Chr8.1244.v2.nonSL5-1	16	18	88	34	32	19	33	19	68	82	92	0.453202	0.629107	3.04428	1.08611	1.14261	0.642731	1.13383	0.534565	2.24518	2.44137	2.82699
KY.Chr2.220.v1.SL1-2	0	1	12	12	22	168	1	21	239	317	315	0	0.0260349	0.309234	0.285548	0.585162	4.2334	0.0255941	0.440119	5.87818	7.03044	7.21027
KY.Chr7.390.v1.nonSL3-3	4	7	14	11	4	11	10	10	7	21	18	0.171259	0.369803	0.732066	0.531138	0.215889	0.562457	0.519345	0.425273	0.349349	0.945059	0.836045
KY.Chr9.1144.v1.nonSL1-3	1	2	4	5	4	8	4	4	3	8	6	0.0292419	0.0721632	0.142855	0.164891	0.147449	0.279382	0.141882	0.116182	0.102258	0.245891	0.190336
KY.Chr7.1110.v1.nonSL3-1	12	5	32	16	30	8	30	20	11	12	9	0.368005	0.189201	1.19854	0.553369	1.15977	0.292999	1.11598	0.609224	0.393219	0.386813	0.299419
KY.Chr8.704.v2.SL4-2	40	25	81	41	69	95	74	109	89	85	102	0.660168	0.509114	1.63271	0.763134	1.43556	1.8725	1.48146	1.78688	1.7122	1.47455	1.82625
KY.Chr9.866.v1.ND1-1	0	0	162	125	17	2	102	294	2625	3599	3532	0	0	2.53977	1.8096	0.275091	0.0306608	1.58823	3.74863	39.2779	48.5601	49.1853
KY.Chr8.373.v1.ND1-1	92	81	326	108	186	234	270	253	123	170	168	3.5429	3.8489	15.3327	4.69048	9.02946	10.762	12.6124	9.67758	5.52136	6.88125	7.01852
KY.Chr3.480.v1.ND1-1	4	12	280	102	117	32	104	446	244	502	382	0.0596975	0.220983	5.10369	1.7168	2.2012	0.570362	1.88275	6.61159	4.24478	7.87494	6.18478
KY.Chr13.15.v1.ND1-1	0	0	0	0	0	1	0	1	0	1	0	0	0	0	0	0	0.0326977	0	0.027195	0	0.028778	0
KY.Chr7.390.v1.nonSL14-2	4	2	25	6	4	7	17	10	15	13	23	0.160714	0.0991524	1.22677	0.271873	0.202596	0.335888	0.828524	0.399087	0.702511	0.549014	1.0025
KY.Chr11.1354.v1.nonSL8-2	14	10	34	9	33	23	19	25	16	27	16	0.754297	0.664806	2.23729	0.546864	2.24133	1.47995	1.24174	1.33792	1.00486	1.52906	0.935189
KY.Chr10.657.v2.nonSL9-1	292	195	299	115	137	166	305	314	182	200	267	24.674	20.3316	30.8572	10.9591	14.5933	16.7521	31.2622	26.3549	17.9266	17.7637	24.4755
KY.Chr1.1422.v1.SL3-1	123	144	350	216	285	183	235	221	117	168	195	1.14205	1.64977	3.96897	2.26181	3.33582	2.02925	2.64674	2.0382	1.2663	1.6396	1.96417
KY.Chr4.935.v2.SL3-1	96	101	452	356	235	33	340	474	184	253	148	1.30254	1.69092	7.49011	5.44744	4.01944	0.534735	5.59581	6.38813	2.9101	3.60818	2.17845
KY.Chr10.617.v1.ND1-1	2	0	8	5	2	2	0	0	0	4	0	0.0460607	0	0.22502	0.129865	0.0580642	0.0550091	0	0	0	0.0968296	0
KY.Chr9.107.v1.nonSL1-1	10649	13848	7782	175	70488	12	78	21	10	15	16	188.276	302.101	168.037	3.48936	1571.01	0.253379	1.6728	0.36879	0.206089	0.278756	0.306881
KY.Chr4.269.v2.nonSL5-2	1	0	6	2	0	2	1	1	18	16	23	0.0217107	0	0.159094	0.0489695	0	0.051857	0.0263352	0.021565	0.455529	0.365125	0.54171
KY.Chr1.1323.v1.nonSL13-3	2	3	16	3	7	32	8	5	30	39	34	0.062476	0.115634	0.610426	0.105688	0.27565	1.19382	0.303135	0.155142	1.09238	1.28055	1.1522
KY.Chr4.278.v2.nonSL12-2	17	11	63	14	17	48	32	41	51	36	46	0.35092	0.280177	1.58829	0.325919	0.442369	1.18332	0.801258	0.840655	1.22715	0.781104	1.0301
KY.Chr9.861.v1.SL1-1	5	4	221	63	449	12	31	9	83	134	200	0.0281666	0.0278039	1.5205	0.400247	3.18852	0.0807328	0.211831	0.0503596	0.54502	0.793446	1.22225
KY.Chr10.1423.v1.ND1-1	0	1	6	4	5	1	10	1	2	6	3	0	0.0414079	0.245914	0.151386	0.21152	0.0400781	0.407068	0.0333333	0.0782352	0.211642	0.109217
KY.Chr7.1166.v2.SL7-5	43	32	254	28	64	102	73	69	132	167	171	1.79949	1.65238	12.9821	1.32148	3.37627	5.09782	3.70567	2.86817	6.43908	7.34588	7.76321
KY.Chr2.411.v2.ND2-5	412	328	853	399	979	1078	765	627	350	543	482	4.06993	3.99801	10.2912	4.44513	12.1913	12.7178	9.16672	6.15222	4.0302	5.63815	5.16537
KY.Chr13.81.v3.nonSL2-2	3248	1781	59	1	12	2	0	1	0	0	1	36.6	24.7633	0.811981	0.0127083	0.17046	0.0269152	0	0.0111928	0	0	0.0122244
KY.Chr5.429.v1.SL4-1	0	0	0	0	0	0	0	485	40	132	96	0	0	0	0	0	0	0	28.5774	2.76589	8.23052	6.17792
KY.Chr6.661.v2.SL2-3	41	28	81	47	74	54	78	71	38	45	50	1.76182	1.48463	4.25102	2.27771	4.00855	2.77125	4.06571	3.03048	1.90341	2.03254	2.33084
KY.Chr2.472.v1.nonSL7-1	212	181	416	242	188	145	515	368	274	321	268	3.86253	4.06907	9.25675	4.97248	4.31789	3.15506	11.3817	6.65976	5.8191	6.14735	5.29707
KY.Chr8.1055.v1.SL2-1	588	339	21	24	5	50	2	0	1	2	0	4.80943	3.42134	0.209781	0.221386	0.0515542	0.488417	0.0198431	0	0.00953424	0.0171947	0
KY.Chr3.782.v1.SL4-1	135	95	496	257	244	485	290	205	447	574	610	2.94912	2.56072	13.2333	6.3316	6.71932	12.6533	7.68457	4.44823	11.3824	13.1801	14.4561
KY.Chr1.2416.v2.SL2-1	129	125	1210	292	138	157	405	62	289	419	443	1.44854	1.73193	16.5941	3.69781	1.95342	2.10544	5.51643	0.691522	3.78274	4.94539	5.39645
KY.Chr12.237.v1.ND1-1	1	2	1	3	3	0	15	5	1	1	1	0.0176801	0.043631	0.0215931	0.0598175	0.0668627	0	0.321692	0.0878072	0.0206089	0.0185837	0.0191801
KY.Chr1.2018.v1.ND1-1	0	0	0	0	0	2	0	0	1	0	0	0	0	0	0	0	0.170372	0	0	0.0831447	0	0
KY.Chr10.613.v1.nonSL5-1	11	6	51	21	39	71	22	23	93	114	133	0.280059	0.18849	1.58583	0.602973	1.25169	2.15883	0.679426	0.581646	2.76	3.05076	3.67344
KY.Chr5.592.v1.ND1-1	1	1	4	1	5	6	7	6	7	8	17	0.00916661	0.0113107	0.0447815	0.0103379	0.0577772	0.0656847	0.0778342	0.0546305	0.0747957	0.0770808	0.169053
KY.Chr2.223.v1.SL4-1	6	7	43	15	19	25	15	7	35	45	57	0.280025	0.40311	2.451	0.789512	1.11783	1.39344	0.849181	0.324503	1.90407	2.20752	2.88593
KY.Chr5.267.v1.SL3-1	102	116	653	380	339	425	430	270	398	623	645	1.16465	1.63431	9.10624	4.8933	4.87948	5.79548	5.95564	3.06221	5.29723	7.47708	7.98952
KY.Chr2.530.v1.ND1-2	0	0	0	0	0	1	0	1222	55	1245	429	0	0	0	0	0	0.0227716	0	23.1439	1.22243	24.9521	8.87386
KY.Chr2.1124.v1.SL1-1	1027	935	2137	3277	6468	225	3502	86	420	707	685	3.56039	3.99963	9.04819	12.8123	28.2667	0.931567	14.7268	0.296143	1.69725	2.57629	2.57622
KY.Chr11.1005.v1.nonSL9-1	2	1	21	0	2	0	2	2	0	2	1	0.0594207	0.0366596	0.762003	0	0.0749057	0	0.0720777	0.0590218	0	0.0624576	0.0322309
KY.Chr5.225.v2.nonSL25-2	2	0	5	4	1	4	2	0	2	0	1	0.105498	0	0.322118	0.237957	0.0664957	0.251988	0.12797	0	0.122975	0	0.0572243
KY.Chr2.2271.v2.SL3-7	30	26	107	87	60	85	100	152	44	69	63	0.536052	0.573243	2.33506	1.75318	1.35149	1.81388	2.16745	2.69776	0.916447	1.29593	1.22121
KY.Chr7.155.v2.nonSL2-3	61	49	149	89	104	98	237	190	143	164	199	1.09833	1.08862	3.27655	1.80723	2.36054	2.10732	5.17623	3.39805	3.00128	3.10379	3.88704
KY.Chr14.989.v1.ND1-1	6	3	581	346	26	2	657	192	32	86	124	0.0820407	0.050615	9.7025	5.33551	0.448155	0.0326597	10.897	2.60768	0.510032	1.23601	1.83935
KY.Chr5.100.v1.SL10-1	13	8	102	38	25	834	34	32	376	564	564	0.271854	0.206425	2.60509	0.896186	0.659037	20.8287	0.862452	0.664687	9.16536	12.3971	12.7949
KY.Chr4.1014.v1.SL7-1	56	52	14	0	50	0	3	421	27	195	66	2.0771	2.37987	0.6342	0	2.33785	0	0.134975	15.5105	1.16735	7.6024	2.65569
KY.Chr1.2297.v1.nonSL1-1	90	77	423	126	294	299	204	157	356	517	507	1.2731	1.34397	7.30783	2.01007	5.24256	5.05119	3.50036	2.20594	5.87	7.68699	7.78021
KY.Chr1.1461.v3.ND3-1	1	0	2	2	3	3	5	8	19	35	19	0.0244189	0	0.0596466	0.055078	0.0923474	0.0874885	0.148101	0.19404	0.540815	0.898341	0.50332
KY.Chr11.1344.v1.SL11-1	10	9	38	17	42	36	40	53	18	37	31	0.633749	0.703786	2.94124	1.21503	3.3554	2.72473	3.07497	3.33633	1.32972	2.46471	2.1313
KY.Chr1.2113.v1.ND1-1	1	0	1	0	6	0	0	0	1	0	0	0.0201121	0	0.0245634	0	0.15212	0	0	0	0.0234438	0	0
KY.Chr9.304.v1.SL3-1	166	210	2383	777	1740	150	1465	1526	869	2035	1196	1.0852	1.69396	19.0264	5.72858	14.3394	1.17111	11.6173	9.90907	6.62205	13.9835	8.48203
KY.Chr9.937.v1.nonSL19-1	66	48	140	69	68	48	154	186	103	139	128	4.03751	3.62319	10.4599	4.76038	5.24392	3.50683	11.4276	11.3021	7.34474	8.93783	8.49463
KY.Chr5.67.v2.SL4-1	12	17	64	33	37	50	52	61	51	65	67	0.218634	0.382178	1.42412	0.678066	0.849797	1.08795	1.14922	1.10393	1.08312	1.24479	1.32427
KY.Chr14.40.v1.nonSL1-1	18	35	342	129	195	46	166	56	67	139	181	0.181216	0.434783	4.20513	1.46466	2.47478	0.553078	2.0272	0.559999	0.786264	1.47091	1.97682
KY.Chr3.362.v2.nonSL2-1	92	58	619	317	542	959	307	408	1256	1620	1594	1.82634	1.4207	15.0077	7.09701	13.5635	22.7361	7.39258	8.04506	29.0638	33.8031	34.3279
KY.Chr11.328.v1.SL1-1	17	19	298	41	52	219	87	74	780	1100	1082	0.327512	0.451661	7.01172	0.890809	1.26287	5.03879	2.03311	1.41607	17.5163	22.275	22.6137
KY.Chr4.394.v1.SL3-1	0	0	56	13	1	1	45	34	495	643	758	0	0	1.28875	0.276259	0.0237535	0.0225037	1.02855	0.636363	10.8724	12.7353	15.4948
KY.Chr3.1105.v1.SL1-2	41	36	126	82	125	148	92	70	97	147	155	0.867164	0.939507	3.25475	1.95593	3.33277	3.73838	2.36031	1.47059	2.39143	3.268	3.55643
KY.Chr6.679.v1.nonSL5-6	53	20	212	78	184	262	134	193	583	781	732	1.82555	0.850016	8.9183	3.02994	7.98936	10.7776	5.59867	6.60312	23.4075	28.2758	27.3522
KY.Chr14.631.v1.ND1-1	71	58	748	249	327	1206	391	359	576	934	812	0.77623	0.782421	9.98765	3.07011	4.50668	15.7465	5.18528	3.89854	7.34047	10.7331	9.63059
KY.Chr9.814.v3.nonSL5-1	1958	1840	4772	2344	2356	1172	4110	4733	2941	3270	3343	99.1279	114.943	295.062	133.833	150.361	70.8622	252.399	238.01	173.559	174.012	183.605
KY.Chr14.15.v2.SL3-2	133	142	186	209	246	110	154	120	112	195	184	1.06559	1.4038	1.82003	1.88845	2.48456	1.05253	1.49665	0.954978	1.04598	1.64217	1.59926
KY.Chr1.1070.v1.SL1-2	26	20	170	84	57	155	114	85	149	233	227	0.720242	0.683621	5.75153	2.62426	1.99048	5.12791	3.83066	2.33883	4.81128	6.78435	6.82175
KY.UAContig49.10.v1.ND1-1	0	0	8	3	0	8	1	4	13	16	7	0	0	0.100256	0.0347165	0	0.0980361	0.0124467	0.0407687	0.155491	0.172568	0.0779211
KY.Chr13.301.v3.SL2-3	0	0	14	2	0	0	8	12	2	3	4	0	0	1.16536	0.153728	0	0	0.661386	0.812378	0.158892	0.214917	0.295751
KY.Chr1.2350.v1.ND1-1	0	0	0	1	0	16	0	1	1	5	7	0	0	0	0.0316392	0	0.536076	0	0.0278662	0.0327018	0.147442	0.213042
KY.Chr8.797.v5.SL2-1	75	52	187	128	119	85	152	210	126	166	152	1.2904	1.10394	3.92947	2.48367	2.58099	1.74657	3.17226	3.58886	2.52698	3.00205	2.83707
KY.Chr3.1134.v2.SL3-2	38	37	207	74	175	116	92	119	49	64	78	0.676255	0.812474	4.49911	1.48519	3.92593	2.46541	1.986	2.10353	1.01647	1.19717	1.50587
KY.Chr7.305.v1.nonSL23-1	524	373	762	400	311	169	906	717	426	530	704	20.1571	17.7046	35.7999	17.3532	15.0812	7.76403	42.2755	27.3962	19.1019	21.4299	29.3788
KY.Chr5.845.v1.SL3-1	16	18	109	48	47	86	75	52	83	107	108	0.187179	0.259831	1.55738	0.633287	0.693127	1.20154	1.0643	0.604249	1.13184	1.31574	1.37065
KY.Chr1.1658.v1.nonSL4-1	61	37	151	74	137	180	107	116	283	362	401	0.868805	0.650242	2.62663	1.18863	2.45975	3.06175	1.84859	1.64106	4.69838	5.41937	6.19586
KY.Chr9.1144.v1.nonSL8-2	3	2	3	2	2	7	3	4	2	3	5	0.0898126	0.0738799	0.10969	0.0675255	0.0754785	0.250275	0.108943	0.118946	0.0697935	0.0944027	0.162387
KY.Chr4.916.v1.nonSL5-1	15	13	57	17	42	50	45	34	67	67	86	0.585972	0.626628	2.71951	0.748957	2.0683	2.3327	2.13237	1.31929	3.05091	2.75111	3.64459
KY.Chr7.143.v1.nonSL12-8	18	11	71	23	35	26	50	88	89	77	89	0.469472	0.354006	2.26165	0.67653	1.15075	0.809868	1.58187	2.27979	2.7058	2.11094	2.51821
KY.Chr12.951.v1.SL1-1	10	5	101	31	56	80	47	52	171	272	274	0.307205	0.189531	3.78948	1.07402	2.16867	2.9351	1.75142	1.58675	6.12343	8.78305	9.13155
KY.Chr6.651.v1.SL2-1	156	80	34	13	28	16	10	16	63	108	139	4.10829	2.5996	1.09357	0.386102	0.929548	0.503223	0.319448	0.418534	1.93395	2.98956	3.97115
KY.Chr7.1240.v1.nonSL1-1	335	342	595	179	3293	188	93	81	232	298	292	8.24317	10.3838	17.8812	4.96735	102.145	5.52473	2.77585	1.97975	6.65437	7.70749	7.79466
KY.Chr3.1504.v3.nonSL5-4	279	344	403	489	645	33	632	224	71	81	89	1.06731	1.62377	1.88287	2.10968	3.11045	0.150766	2.93269	0.851155	0.316602	0.3257	0.369352
KY.Chr2.1120.v2.ND1-1	4	6	1	0	3	3	1	28	338	455	451	0.0583385	0.107976	0.0178125	0	0.0551562	0.0522541	0.0176913	0.405628	5.74621	6.97516	7.1357
KY.Chr11.351.v2.SL27-2	11490	8206	21767	4016	20762	2405	10784	15078	5387	4787	5229	238.578	210.243	551.999	94.043	543.447	59.6389	271.615	310.978	130.385	104.477	117.786
KY.Chr14.1184.v1.nonSL3-3	17	14	57	23	62	36	42	40	16	22	13	0.518632	0.52701	2.12381	0.791335	2.3844	1.31165	1.55426	1.21212	0.568984	0.705473	0.430248
KY.Chr3.368.v4.SL4-1	77	62	369	148	269	601	224	250	356	455	465	0.901698	0.895864	5.27747	1.95458	3.971	8.40521	3.18186	2.90794	4.85948	5.60053	5.90728
KY.Chr8.252.v1.nonSL7-1	4	8	34	26	31	27	11	43	48	67	46	0.195216	0.481754	2.02658	1.43104	1.90719	1.5737	0.651195	2.08448	2.73065	3.43698	2.43544
KY.Chr4.917.v1.SL1-3	33	18	117	47	93	92	37	38	201	251	289	0.845675	0.569171	3.66189	1.35834	3.00435	2.81567	1.15015	0.967271	6.0042	6.761	8.03438
KY.Chr5.420.v1.nonSL3-1	124	119	549	260	460	142	383	523	191	291	280	2.48822	2.94642	13.4546	5.88387	11.636	3.40299	9.32245	10.4242	4.46756	6.13774	6.09524
KY.Chr9.860.v1.SL2-1	1	1	22	18	10	15	6	9	18	20	26	0.0188632	0.0232753	0.506836	0.382922	0.23779	0.337917	0.137287	0.168629	0.395783	0.396545	0.532051
KY.Chr4.1354.v1.nonSL7-1	0	0	4	1	931	0	0	1	2	6	2	0	0	0.219847	0.050752	52.815	0	0	0.0446998	0.104913	0.283811	0.0976395
KY.Chr3.680.v1.nonSL7-1	260	330	973	347	420	80	1326	140	31	60	72	2.50109	3.91697	11.4314	3.7645	5.0931	0.919071	15.4726	1.3377	0.347605	0.606672	0.751368
KY.Chr12.975.v2.ND1-2	0	0	5	3	0	66	12	3	0	0	0	0	0	0.182043	0.10086	0	2.34976	0.43393	0.0888323	0	0	0
KY.Chr9.477.v2.SL2-2	48	40	149	101	105	104	92	38	57	82	108	0.385449	0.396338	1.46131	0.91468	1.0629	0.997385	0.896142	0.303099	0.533544	0.692129	0.940837
KY.Chr8.154.v1.SL1-1	0	0	0	0	0	74	0	0	7	18	24	0	0	0	0	0	2.66615	0	0	0.24616	0.570781	0.785463
KY.Chr1.1134.v2.nonSL7-1	5	12	24	4	20	70	46	37	5	3	7	0.0941648	0.278856	0.552026	0.0849573	0.474817	1.57442	1.05085	0.692142	0.109763	0.0593864	0.143015
KY.Chr3.705.v1.nonSL9-1	84	82	516	177	515	159	134	188	119	264	192	0.762458	0.918398	5.72026	1.81189	5.8928	1.72361	1.47538	1.695	1.25908	2.51877	1.89061
KY.Chr1.2434.v1.nonSL2-1	83	70	322	156	277	397	230	955	369	567	423	2.0801	2.16464	9.85581	4.40914	8.75113	11.8823	6.99195	23.7731	10.7796	14.9361	11.5004
KY.Chr3.387.v1.nonSL1-1	13	8	61	29	26	180	47	38	232	332	333	0.141163	0.107188	0.808979	0.355139	0.3559	2.33429	0.619069	0.409861	2.93653	3.78934	3.92271
KY.Chr8.1252.v2.ND3-2	1	3	27	0	10	0	15	1	7	22	1	0.0236804	0.0876579	0.780877	0	0.298515	0	0.430868	0.0235215	0.193222	0.547595	0.0256894
KY.Chr8.879.v1.SL3-1	15	13	67	27	17	97	46	11	58	85	90	0.679366	0.726501	3.7061	1.37911	0.970597	5.24673	2.52717	0.494858	3.06203	4.04649	4.42201
KY.Chr13.301.v1.SL1-1	1	0	258	76	2	9	93	178	16	71	91	0.0141115	0	4.44655	1.20951	0.035578	0.151677	1.59192	2.49499	0.263186	1.05312	1.39309
KY.Chr8.844.v2.nonSL3-1	12	14	69	30	47	29	38	20	31	49	50	0.220343	0.317195	1.54738	0.621242	1.08791	0.635945	0.846378	0.364773	0.663511	0.945716	0.995984
KY.Chr8.261.v1.nonSL17-1	42	27	184	17	16	6	15	4	1	3	4	1.64987	1.30871	8.82769	0.753132	0.792314	0.281485	0.714751	0.156076	0.0457899	0.123871	0.170461
KY.Chr2.419.v1.nonSL12-1	38	28	129	85	65	71	53	63	62	90	76	0.329799	0.29985	1.36737	0.83197	0.711143	0.735917	0.557963	0.543103	0.627231	0.821025	0.715558
KY.Chr8.920.v1.nonSL2-1	21	23	157	39	64	120	58	54	54	75	99	0.448192	0.605694	4.09237	0.938711	1.72188	3.05865	1.50154	1.14476	1.34341	1.6825	2.29216
KY.Chr3.1504.v2.SL1-2	105	110	223	173	214	15	262	106	32	42	33	0.839535	1.08523	2.17763	1.55997	2.15695	0.143233	2.54105	0.841841	0.298242	0.352977	0.286238
KY.Chr1.226.v1.nonSL29-1	123	92	404	143	556	2658	546	593	1144	1631	1961	5.69525	5.25625	22.8464	7.46734	32.4534	146.983	30.6665	27.2733	61.7452	79.3796	98.5031
KY.Chr7.143.v1.nonSL3-10	18	21	59	23	37	21	45	71	78	82	78	0.457947	0.659238	1.83326	0.659922	1.18665	0.638066	1.38873	1.79422	2.31316	2.19282	2.15279
KY.Chr3.1112.v1.nonSL16-1	5	1	17	9	8	12	9	12	11	33	35	0.200207	0.0494072	0.831358	0.406419	0.40381	0.573845	0.437135	0.477272	0.513419	1.3889	1.52035
KY.Chr14.194.v1.ND1-1	36188	23517	51177	48031	102806	61932	53969	108431	94980	118175	116074	613.342	491.813	1059.36	918.083	2196.51	1253.59	1109.55	1825.43	1876.46	2105.28	2134.21
KY.Chr9.803.v1.nonSL8-1	13	13	52	22	28	73	42	27	37	50	49	0.206992	0.255408	1.01122	0.395053	0.562013	1.38815	0.811192	0.427021	0.686724	0.836813	0.846393
KY.Chr11.974.v1.ND1-2	65	47	278	101	131	231	145	62	125	154	172	0.913226	0.814785	4.77023	1.60033	2.32014	3.87597	2.47113	0.86523	2.04712	2.27422	2.62155
KY.Chr7.973.v1.ND1-2	7	9	33	20	26	57	10	10	31	65	56	0.405017	0.642537	2.33195	1.30505	1.89638	3.93871	0.701841	0.574712	2.09077	3.95308	3.51502
KY.Chr3.954.v1.nonSL1-1	0	1	41	0	12	3968	2	1	0	0	0	0	0.0133328	0.541072	0	0.163456	51.2056	0.0262141	0.0107329	0	0	0
KY.Chr3.773.v2.SL7-4	2	1	23	25	4	3	19	9	30	37	29	0.0911681	0.0562462	1.28047	1.28521	0.229853	0.163319	1.05058	0.407503	1.59406	1.77281	1.43409
KY.Chr7.1193.v2.SL3-1	27	17	164	57	107	171	89	232	294	353	324	0.747944	0.581078	5.54854	1.78075	3.73651	5.65725	2.9906	6.38364	9.4934	10.2784	9.73677
KY.Chr4.424.v2.ND3-1	239	167	768	341	1646	451	394	2926	1086	1614	1716	3.82622	3.2989	15.0163	6.15671	33.2185	8.62289	7.65124	46.5288	20.2662	27.1596	29.8026
KY.Chr2.534.v1.nonSL1-1	28	17	60	34	23	18	60	68	37	50	50	2.09919	1.57262	5.49383	2.87472	2.1737	1.61165	5.45644	5.06382	3.23345	3.94014	4.06658
KY.Chr10.1358.v1.SL2-1	29	15	75	29	55	483	57	31	299	480	457	0.31953	0.203932	1.00926	0.360358	0.763931	6.35572	0.76182	0.339274	3.84021	5.55907	5.46254
KY.Chr13.358.v1.nonSL1-3	8	8	20	6	20	26	12	19	11	25	28	0.156173	0.192702	0.476842	0.132096	0.492178	0.606167	0.284158	0.36842	0.250309	0.512982	0.592977
KY.Chr12.1005.v1.nonSL12-1	13	14	42	10	21	23	31	16	42	49	52	0.314611	0.418061	1.24139	0.272931	0.64066	0.664757	0.910031	0.384615	1.18481	1.24645	1.36521
KY.Chr1.1778.v1.SL2-1	47	37	106	81	44	97	102	99	90	162	183	0.531828	0.516602	1.4649	1.03367	0.62763	1.31084	1.40003	1.11271	1.1871	1.9268	2.24641
KY.Chr3.381.v1.ND1-1	0	0	0	0	0	0	0	2	5	12	5	0	0	0	0	0	0	0	0.0365344	0.107186	0.231967	0.0997543
KY.Chr11.1061.v1.nonSL2-1	67	60	466	175	112	387	165	123	405	535	651	0.632256	0.698634	5.37073	1.86242	1.33234	4.36147	1.88871	1.15292	4.45495	5.30663	6.66444
KY.Chr9.492.v1.SL1-1	2	0	4	0	2	79	6	0	0	1	0	0.056833	0	0.138823	0	0.0716437	2.68103	0.206817	0	0	0.0298688	0
KY.Chr12.1072.v1.nonSL11-1	50	42	268	79	122	194	168	220	508	734	639	0.67477	0.699383	4.41723	1.20236	2.0755	3.12674	2.75016	2.94906	7.99132	10.4119	9.35516
KY.Chr3.258.v1.SL12-5	14	4	19	4	7	21	22	47	34	19	12	0.816739	0.287936	1.35375	0.263171	0.514791	1.46312	1.55683	2.72351	2.31208	1.16508	0.759454
KY.Chr4.559.v1.SL1-1	202	191	882	189	299	288	453	863	228	245	328	5.88732	6.86878	31.3953	6.21227	10.9854	10.0245	16.015	24.9834	7.74587	7.5055	10.3706
KY.UAContig6.46.v1.ND1-1	0	0	0	0	0	0	0	0	3	0	3	0	0	0	0	0	0	0	0	0.354082	0	0.329533
KY.Chr5.225.v1.nonSL19-1	2	2	12	7	2	5	5	9	3	5	12	0.0686202	0.0846705	0.502843	0.270858	0.0865026	0.204878	0.208092	0.306718	0.119981	0.180318	0.446651
KY.Chr3.845.v1.SL1-1	98	84	531	219	337	566	242	287	1077	1546	1650	2.3507	2.48617	15.5559	5.9243	10.1901	16.214	7.04124	6.83797	30.1131	38.9787	42.9358
KY.Chr3.14.v1.nonSL1-1	54	42	227	72	116	476	121	185	132	204	163	1.09166	1.04767	5.60467	1.64153	2.95618	11.4923	2.96718	3.71485	3.11056	4.33483	3.57476
KY.Chr14.459.v1.ND1-1	5	4	14	0	0	1	0	0	1	1	0	0.136894	0.135131	0.468135	0	0	0.0326977	0	0	0.0319141	0.028778	0
KY.Chr7.398.v1.ND1-1	4	6	3	2	2	3	19	8	2	1	1	0.247273	0.457666	0.2265	0.139434	0.155856	0.221484	1.42474	0.491227	0.144118	0.0649778	0.0670629
KY.Chr1.1586.v1.nonSL5-1	39	32	119	79	110	111	77	73	47	80	64	0.468698	0.474525	1.74665	1.07072	1.66647	1.59314	1.12249	0.871417	0.658409	1.01057	0.834398
KY.Chr5.338.v2.nonSL1-1	103	58	105	197	145	156	225	395	117	150	164	1.68416	1.17018	2.09683	3.63273	2.98876	3.04631	4.46263	6.4153	2.22998	2.578	2.90907
KY.Chr5.764.v1.SL1-1	169	127	432	257	379	1459	535	395	2744	3665	4064	1.47803	1.3705	4.61433	2.53484	4.17842	15.2389	5.67561	3.43137	27.9736	33.6912	38.5579
KY.Chr9.987.v1.SL3-1	99	114	865	34	178	279	154	152	109	148	168	2.05927	2.92593	21.9748	0.797591	4.66741	6.93086	3.88564	3.14049	2.64286	3.23585	3.79099
KY.UAContig8.29.v2.SL2-1	95	80	494	247	196	71	222	87	153	235	280	1.66956	1.7348	10.6031	4.8955	4.34222	1.49019	4.73254	1.5187	3.13429	4.34103	5.33827
KY.Chr12.183.v1.SL1-6	15	16	86	40	67	385	59	103	125	190	215	0.31091	0.409208	2.17706	0.93503	1.75064	9.53033	1.4834	2.12058	3.02011	4.13947	4.83445
KY.Chr9.17.v1.nonSL4-1	11	14	61	19	31	38	23	34	101	117	99	0.371621	0.583602	2.51691	0.723909	1.32022	1.53319	0.942539	1.14094	3.9774	4.15471	3.62834
KY.Chr12.451.v1.nonSL1-1	0	2	26	27	15	41	10	14	190	263	305	0	0.050615	0.651286	0.624533	0.387827	1.00428	0.24879	0.285215	4.54247	5.66986	6.78631
KY.Chr10.693.v1.nonSL4-1	45	39	360	130	216	305	161	173	347	547	490	1.19311	1.27589	11.6573	3.88716	7.21936	9.65764	5.17794	4.55605	10.7242	15.2441	14.0938
KY.Chr3.1732.v2.nonSL36-6	39	34	131	45	69	37	158	108	118	169	186	1.71136	1.84092	7.02065	2.22696	3.81683	1.93902	8.41003	4.70734	6.03571	7.79491	8.85431
KY.Chr1.1216.v2.nonSL5-1	2	4	14	10	10	9	13	14	23	32	35	0.0450019	0.111056	0.384732	0.25376	0.283647	0.24185	0.354819	0.312899	0.603251	0.756829	0.854345
KY.Chr6.276.v1.SL3-1	17	20	92	38	19	149	37	33	95	124	151	0.556193	0.807397	3.67616	1.40211	0.783624	5.82193	1.46839	1.07242	3.62301	4.26428	5.35943
KY.Chr7.388.v4.ND4-6	184	221	248	309	425	714	366	192	510	785	894	2.3854	3.53521	3.92667	4.51776	6.94559	11.0546	5.75556	2.4724	7.70695	10.6969	12.5732
KY.Chr12.56.v1.nonSL12-1	8	5	47	12	28	27	34	50	19	34	38	0.364201	0.280868	2.61324	0.616105	1.60689	1.46798	1.87756	2.26098	1.00826	1.62696	1.87672
KY.Chr1.2380.v1.SL2-1	1365	899	36	0	1	0	0	0	0	0	0	18.212	14.8001	0.586619	0	0.016819	0	0	0	0	0	0
KY.Chr3.1512.v1.SL1-1	29	64	762	204	280	17	476	73	61	83	76	0.530284	1.44401	17.0175	4.20691	6.45425	0.371247	10.558	1.32589	1.3002	1.59528	1.50761
KY.Chr3.664.v2.nonSL7-2	6	1	20	10	4	8	8	2	21	23	22	0.305961	0.0629209	1.24559	0.575091	0.257129	0.487201	0.494843	0.101302	1.24825	1.23279	1.21703
KY.Chr9.224.v1.nonSL8-1	54	43	826	246	430	23	465	505	220	379	244	0.751786	0.738667	14.0446	3.8624	7.54651	0.382412	7.85266	6.98339	3.5702	5.54609	3.68515
KY.Chr11.795.v1.nonSL10-1	8	5	127	17	28	14	42	8	7	7	5	0.375355	0.289469	7.27756	0.899546	1.6561	0.784484	2.39037	0.372836	0.382842	0.345221	0.2545
KY.Chr3.300.v1.nonSL9-1	28	15	136	38	98	68	70	52	111	157	153	0.528736	0.349504	3.13653	0.809257	2.33284	1.53353	1.6034	0.975347	2.44328	3.11622	3.13427
KY.Chr8.329.v1.nonSL4-1	565	881	947	19	2261	6	6	2	0	0	0	24.518	47.1729	50.1898	0.929848	123.684	0.310951	0.315828	0.0862068	0	0	0
KY.Chr4.3.v2.ND2-2	1	1	8	2	6	2	3	12	183	254	319	0.0554032	0.0683621	0.541321	0.124965	0.419048	0.132333	0.201614	0.660376	11.8183	14.7916	19.173
KY.Chr6.617.v2.nonSL4-2	17	10	29	23	36	45	39	34	26	32	36	0.408608	0.296578	0.851306	0.62346	1.09078	1.29174	1.13707	0.811731	0.728452	0.808455	0.938698
KY.Chr3.1707.v1.nonSL7-1	67	50	59	19	15	266	26	19	2	5	2	3.52365	3.24465	3.78965	1.12692	0.994457	16.7072	1.65865	0.992536	0.122607	0.276398	0.114107
KY.Chr4.46.v1.SL3-1	28	19	10	33	112	36	110	4	1	7	6	0.468926	0.392627	0.204539	0.623279	2.36451	0.720034	2.23462	0.0665398	0.0195216	0.123223	0.109009
KY.Chr1.2288.v1.nonSL5-2	13	12	25	31	15	10	22	15	6	13	14	0.406094	0.462535	0.95379	1.09211	0.59068	0.373067	0.833622	0.465425	0.218476	0.426849	0.474434
KY.Chr13.79.v1.nonSL2-1	18	8	208	3	18	35	9	0	0	2	0	0.83675	0.458874	11.8091	0.157278	1.05481	1.9431	0.507492	0	0	0.0977238	0
KY.Chr4.60.v1.nonSL1-1	1	2	40	3	8	66	6	4	20	30	47	0.0294127	0.0725848	1.43689	0.0995128	0.296622	2.31837	0.214067	0.116861	0.685701	0.927479	1.49968
KY.Chr2.2080.v1.nonSL3-1	2	1	66	57	9	23	41	22	80	96	105	0.0490076	0.0302353	1.97518	1.57518	0.278005	0.673078	1.21865	0.535465	2.28503	2.47259	2.79118
KY.Chr1.182.v1.ND1-1	586	511	1670	1157	1503	1904	1819	1019	1090	1621	1634	3.53148	3.7998	12.2915	7.86348	11.4181	13.7035	13.2971	6.0997	7.65694	10.2681	10.6826
KY.Chr13.252.v1.nonSL32-2	0	4	14	3	1	8	2	32	8	12	14	0	0.102907	0.356503	0.0705422	0.0262835	0.199205	0.0505824	0.662721	0.194431	0.262987	0.316664
KY.Chr5.703.v1.nonSL1-1	13	9	67	24	34	48	29	29	86	137	147	0.413798	0.353482	2.60465	0.861545	1.36427	1.82469	1.11971	0.916891	3.1909	4.58366	5.07606
KY.Chr2.924.v1.nonSL22-8	1	4	2	3	1	3	5	0	6	3	7	0.0238891	0.117907	0.0583525	0.0808246	0.0301146	0.0855905	0.144888	0	0.167079	0.0753302	0.181411
KY.Chr14.492.v1.SL1-1	487	725	3374	2073	361	237	4721	348	273	354	276	6.28808	11.5507	53.2063	30.1863	5.87589	3.65461	73.9412	4.46317	4.10886	4.8044	3.86601
KY.Chr2.1472.v1.SL2-1	21	17	92	45	56	134	52	19	150	227	235	0.242294	0.242021	1.2964	0.585542	0.814496	1.84643	0.727763	0.217747	2.01736	2.75294	2.94141
KY.Chr5.811.v1.nonSL49-1	160	114	339	107	444	1124	321	274	66	116	75	4.47092	3.93063	11.5693	3.37197	15.64	37.51	10.8804	7.60506	2.14976	3.40708	2.27354
KY.Chr1.984.v1.nonSL2-1	10	24	262	38	0	10	194	107	2	22	23	0.136788	0.405077	4.37701	0.586209	0	0.163362	3.21893	1.4538	0.0318894	0.316313	0.341302
KY.Chr9.667.v1.ND1-1	0	0	2	0	0	0	0	2	0	0	0	0	0	0.0340063	0	0	0	0	0.027657	0	0	0
KY.Chr12.764.v1.nonSL8-2	15	15	59	20	53	72	59	42	34	43	49	0.435018	0.536769	2.08977	0.654136	1.93762	2.49375	2.07554	1.20987	1.14938	1.31079	1.54162
KY.Chr9.1096.v1.SL2-2	65	51	247	93	147	173	159	78	77	123	114	1.06183	1.028	4.92798	1.71336	3.02717	3.37514	3.15067	1.26564	1.46623	2.112	2.02028
KY.Chr9.154.v3.nonSL77-6	0	0	12	10	10	11	10	7	9	10	15	0	0	0.238862	0.183806	0.205454	0.214108	0.197697	0.113321	0.170981	0.171311	0.265212
KY.Chr1.2243.v1.nonSL1-1	1830	1460	1090	400	301	17	1659	34	9	14	11	21.5014	21.1665	15.6413	5.30027	4.4582	0.238544	23.6443	0.396798	0.123262	0.172899	0.140208
KY.Chr1.1013.v1.nonSL2-1	7	5	408	70	102	13	118	187	237	296	275	0.150125	0.132314	10.6867	1.69307	2.75761	0.332968	3.06973	3.98356	5.92478	6.67258	6.39812
KY.Chr8.547.v1.ND1-1	11	31	781	782	694	5	1306	55	45	130	114	0.136624	0.475089	11.8471	10.9537	10.866	0.0741663	19.6761	0.678533	0.651501	1.69716	1.53604
KY.Chr3.1599.v1.nonSL29-1	13	19	130	76	49	33	51	167	73	87	107	0.40288	0.726551	4.92045	2.65624	1.91428	1.22138	1.91719	5.14071	2.63708	2.83399	3.59733
KY.Chr11.1157.v1.ND1-1	2	32	128	30	4	0	175	156	13	17	4	0.0558865	1.10334	4.36834	0.945411	0.140901	0	5.93169	4.32989	0.423438	0.499314	0.121256
KY.Chr10.1011.v1.nonSL13-2	20	23	181	73	254	1461	177	204	691	933	881	0.32506	0.461255	3.59287	1.33807	5.20408	28.3588	3.48955	3.29335	13.0912	15.939	15.5337
KY.Chr9.1146.v1.SL1-1	136	67	268	202	229	401	227	282	292	339	378	2.11481	1.28555	5.08975	3.54247	4.48896	7.44699	4.28175	4.35569	5.29279	5.54089	6.3766
KY.Chr2.865.v1.nonSL7-1	417	268	530	343	296	208	745	691	378	512	583	23.7377	18.8242	36.8474	22.02	21.2408	14.1406	51.4424	39.071	25.082	30.6351	36.0027
KY.Chr3.1482.v1.ND1-1	73	75	298	809	2030	41	134	123	18	79	33	1.78753	2.26607	8.91204	22.341	62.6621	1.199	3.98015	2.99166	0.513776	2.03332	0.876618
KY.Chr2.498.v1.nonSL15-1	6	11	28	7	18	62	20	12	40	48	46	0.0687541	0.155532	0.391863	0.0904623	0.260014	0.848482	0.277997	0.136585	0.534289	0.578144	0.571834
KY.Chr5.372.v1.SL4-1	3	6	12	12	12	13	5	21	4	14	18	0.0684646	0.168957	0.334469	0.308851	0.345226	0.354317	0.138414	0.476035	0.106408	0.335831	0.445638
KY.Chr4.529.v1.nonSL3-1	4	1	13	4	5	12	3	16	4	5	10	0.566048	0.174612	2.24681	0.638374	0.89195	2.02805	0.514965	2.24899	0.659815	0.743721	1.53517
KY.Chr7.155.v3.SL11-3	64	64	168	85	85	94	202	179	128	161	197	1.25704	1.55107	4.03003	1.88283	2.10458	2.20496	4.81265	3.49219	2.93055	3.32386	4.1976
KY.Chr11.1362.v2.nonSL26-3	0	0	6	2	1	3	0	1	2	1	7	0	0	0.419854	0.129232	0.0722262	0.205278	0	0.0569105	0.133572	0.0602233	0.435091
KY.Chr9.1012.v2.SL2-1	6	8	43	25	41	47	10	36	23	33	47	0.136048	0.223827	1.1908	0.639298	1.17193	1.27275	0.275046	0.810809	0.607909	0.786507	1.15612
KY.Chr8.979.v1.nonSL9-1	0	3	6	5	473	39	4	3	4	2	2	0	0.064317	0.127322	0.0979753	10.3601	0.809269	0.0843039	0.0517751	0.0810128	0.036526	0.0376981
KY.Chr11.1251.v1.SL6-1	0	1	0	0	0	1	1	3	43	69	69	0	0.0353195	0	0	0	0.0341852	0.0347214	0.0852964	1.43474	2.07602	2.14263
KY.Chr11.599.v2.ND2-1	6	1	1272	451	30	52	1104	593	2622	3305	3102	0.160775	0.0330634	41.6278	13.629	1.01336	1.66408	35.8839	15.7832	81.8971	93.0862	90.1723
KY.Chr12.847.v1.nonSL47-1	12	7	35	16	32	64	41	50	61	68	76	0.702388	0.505562	2.50204	1.05618	2.36115	4.47383	2.91101	2.90697	4.16193	4.18362	4.82585
KY.Chr13.291.v1.nonSL2-1	152	147	233	159	188	277	432	281	36	64	63	1.66541	1.98735	3.1179	1.9647	2.59664	3.6246	5.74147	3.05814	0.459778	0.737061	0.748827
KY.Chr8.1085.v2.ND2-2	0	0	7	1	21	2	1	250	3710	4791	4874	0	0	0.111655	0.014729	0.345738	0.0311949	0.0158421	3.24314	56.4799	65.7694	69.0559
KY.Chr13.372.v2.nonSL2-1	229	220	470	96	89	40	647	18	15	15	31	3.9038	4.62759	9.78541	1.84563	1.91258	0.814359	13.3789	0.304789	0.298066	0.268776	0.573295
KY.Chr3.1432.v2.nonSL7-1	26	18	149	45	62	61	81	49	80	104	110	0.426711	0.364513	2.98659	0.832904	1.28271	1.19562	1.61253	0.798788	1.53045	1.79408	1.95847
KY.Chr12.480.v1.SL4-1	600	518	475	441	796	537	594	339	700	1025	1033	2.5611	2.72826	2.47627	2.12293	4.28317	2.7375	3.07557	1.43731	3.48291	4.59882	4.78344
KY.Chr4.944.v2.nonSL4-1	11	9	135	71	49	64	123	158	56	125	74	0.144681	0.146064	2.16862	1.05317	0.812443	1.00532	1.9624	2.0642	0.858573	1.72813	1.05588
KY.Chr3.599.v1.ND1-1	17	7	152	51	35	56	52	42	77	124	93	0.400414	0.203441	4.37254	1.35473	1.03922	1.57526	1.48569	0.982619	2.11408	3.06994	2.37634
KY.Chr9.312.v2.ND2-1	0	0	1654	217	0	0	1852	0	0	0	0	0	0	24.7668	3.00046	0	0	27.5429	0	0	0	0
KY.Chr14.951.v2.nonSL1-1	39	27	58	41	149	18	55	50	10	11	18	0.647302	0.552951	1.17571	0.767447	3.1175	0.356795	1.10731	0.824304	0.193469	0.191903	0.3241
KY.Chr3.1002.v1.SL1-1	182	157	1237	671	1355	507	879	803	1551	1974	1885	5.18016	5.51381	43.0002	21.5385	48.617	17.2339	30.3476	22.7019	51.458	59.0563	58.2033
KY.Chr13.478.v3.nonSL6-1	1554	1023	2620	1453	1636	1132	2968	3104	1931	2374	2340	33.6555	27.3376	69.3004	35.4889	44.6648	29.2789	77.9708	66.7731	48.748	54.0422	54.9776
KY.Chr9.247.v2.nonSL10-1	85	47	114	68	67	143	110	155	53	58	45	4.13688	2.82249	6.77623	3.73237	4.11061	8.31177	6.49396	7.49308	3.00676	2.96708	2.37592
KY.Chr3.1486.v4.nonSL5-3	163	157	137	306	594	1005	413	237	862	1106	1112	1.19607	1.42151	1.22778	2.53229	5.49457	8.80725	3.67607	1.7274	7.37304	8.53046	8.85197
KY.Chr11.320.v1.nonSL2-1	32	24	100	63	101	24	55	76	52	74	84	0.343456	0.317843	1.31084	0.762578	1.36653	0.307636	0.716057	0.810233	0.65057	0.834835	0.97806
KY.Chr5.522.v2.nonSL19-1	20	12	38	15	21	76	49	55	78	114	108	1.0273	0.760554	2.38386	0.868924	1.35977	4.66214	3.05301	2.80612	4.67016	6.15489	6.01806
KY.Chr4.754.v2.nonSL11-1	192	171	926	371	510	127	487	315	221	254	270	3.04748	3.34901	17.9506	6.64103	10.2044	2.40739	9.37631	4.96621	4.08885	4.2376	4.64909
KY.Chr1.1656.v1.nonSL8-1	187	123	321	74	4485	40	134	16	25	32	46	2.15828	1.75166	4.52481	0.963207	65.2537	0.551353	1.876	0.183426	0.336337	0.388207	0.575954
KY.Chr10.686.v1.nonSL17-1	18	19	142	63	77	83	67	46	75	89	108	0.174871	0.227761	1.68486	0.690252	0.943003	0.963001	0.789556	0.443892	0.849328	0.908829	1.13824
KY.Chr8.389.v1.ND1-1	1	7	4	2	8	0	1	2	0	2	1	0.0607525	0.524738	0.296793	0.13703	0.612677	0	0.0736933	0.120689	0	0.127715	0.0659066
KY.Chr14.911.v2.ND2-2	0	0	1	0	0	1	0	34	0	0	1	0	0	0.0551731	0	0	0.0539513	0	1.52564	0	0	0.0490075
KY.Chr8.726.v2.nonSL2-4	70	57	129	79	65	72	143	118	91	131	157	1.09673	1.10194	2.46844	1.39589	1.28379	1.34722	2.71771	1.83637	1.66193	2.15735	2.6685
KY.Chr5.319.v1.nonSL5-2	3	0	24	9	3	6	12	5	17	17	28	0.108979	0	1.06478	0.36871	0.137379	0.260301	0.528768	0.180412	0.719845	0.649108	1.10343
KY.Chr12.788.v1.nonSL5-3	1	0	6	2	4	8	6	3	3	1	1	0.0681556	0	0.499439	0.153728	0.343668	0.651172	0.49604	0.203094	0.238338	0.0716389	0.0739378
KY.Chr9.135.v1.nonSL2-1	0	1	19	14	16	12	8	23	13	29	30	0	0.0854191	1.60641	1.09301	1.39628	0.99211	0.671781	1.58153	1.04903	2.11018	2.253
KY.Chr1.1663.v1.ND1-1	1	0	0	0	0	0	0	0	0	0	0	0.0987016	0	0	0	0	0	0	0	0	0	0
KY.Chr11.626.v1.SL1-1	66	53	194	145	425	27	232	18	4	11	9	1.54731	1.53317	5.55475	3.83375	12.5603	0.755964	6.59758	0.419161	0.109311	0.271065	0.228897
KY.Chr8.523.v1.SL2-1	76	67	297	102	118	129	158	230	134	261	195	1.82922	1.98979	8.73046	2.76869	3.58023	3.70804	4.61288	5.49862	3.75946	6.60297	5.09156
KY.Chr12.583.v1.nonSL2-4	311	167	250	213	418	102	134	25	3	8	4	7.03372	4.66038	6.90549	5.43284	11.9173	2.75505	3.67615	0.561617	0.0790889	0.190179	0.0981408
KY.Chr2.1570.v1.SL1-1	22	20	310	203	45	50	159	166	180	270	334	0.250065	0.280505	4.3035	2.60225	0.644793	0.678742	2.19226	1.87419	2.38491	3.22583	4.11853
KY.Chr3.251.v1.SL6-5	3	3	8	8	3	13	12	13	2	3	6	0.0785943	0.0969776	0.25597	0.236365	0.0990761	0.40674	0.381342	0.338289	0.0610758	0.0826111	0.170524
KY.Chr2.1603.v1.nonSL1-1	17	27	76	93	42	4	36	49	7	25	19	0.153516	0.300849	0.838201	0.947131	0.478114	0.0431389	0.39434	0.439517	0.0736839	0.237297	0.186133
KY.Chr4.246.v1.SL5-2	62	53	46	10	55	3	24	7	1	3	3	1.62308	1.712	1.47074	0.295236	1.81504	0.0937934	0.762118	0.18202	0.0305152	0.0825498	0.0851988
KY.Chr3.1643.v1.nonSL30-2	1	14	491	45	7	0	271	5	0	0	0	0.0621454	1.07354	37.2666	3.15387	0.548384	0	20.4288	0.308641	0	0	0
KY.Chr3.489.v3.nonSL15-2	146	112	273	172	226	460	282	438	105	107	138	2.40174	2.27338	5.48485	3.19098	4.68661	9.03721	5.62711	7.15685	2.01341	1.85014	2.46273
KY.Chr3.423.v1.nonSL7-1	22	17	129	57	70	54	60	62	95	136	116	0.502725	0.479333	3.6002	1.46894	2.01643	1.47369	1.66312	1.40726	2.53047	3.26659	2.87562
KY.Chr5.201.v3.SL8-5	21	17	94	74	40	32	49	62	31	49	61	0.567024	0.566384	3.09984	2.25339	1.3615	1.0319	1.60488	1.66283	0.975692	1.39067	1.7868
KY.Chr3.1217.v1.nonSL2-1	4	2	27	4	5	2	18	10	5	6	1	0.395915	0.24426	3.26389	0.446503	0.623864	0.236416	2.16112	0.983144	0.576875	0.624225	0.107376
KY.Chr12.528.v1.nonSL8-2	1	1	24	4	18	0	9	7	1	3	1	0.0407829	0.0503221	1.19542	0.183976	0.925398	0	0.44523	0.283564	0.0475388	0.128602	0.0442429
KY.Chr9.937.v4.nonSL23-3	54	36	75	46	44	26	101	101	74	100	99	2.33755	1.92287	3.96514	2.24568	2.40103	1.34414	5.30338	4.34274	3.73395	4.55004	4.64909
KY.Chr2.541.v1.nonSL2-1	36	54	82	15	421	14	18	18	116	140	184	1.02714	1.90108	2.85738	0.482657	15.1421	0.477043	0.622962	0.510121	3.85792	4.19856	5.69519
KY.Chr3.819.v1.SL2-1	522	506	974	636	196	64	564	1129	214	581	323	7.25293	8.67509	16.5284	9.96604	3.43302	1.06201	9.50573	15.5816	3.46598	8.48529	4.86867
KY.Chr7.390.v1.nonSL10-3	2	1	14	6	14	12	8	10	11	17	20	0.0787407	0.0485791	0.673173	0.266405	0.694824	0.564228	0.382052	0.391061	0.504814	0.703502	0.854209
KY.Chr3.763.v1.SL18-1	15	16	178	56	24	12	217	101	496	567	608	0.311093	0.409448	4.50867	1.30981	0.627462	0.297224	5.45911	2.08063	11.9909	12.3603	13.6794
KY.Chr11.1217.v1.SL2-1	36	47	180	93	164	99	153	179	60	129	124	0.812108	1.30825	4.95922	2.36601	4.66372	2.66717	4.18665	4.01088	1.57773	3.05878	3.03457
KY.Chr2.2260.v1.ND1-1	0	0	2	0	0	2	0	0	0	2	0	0	0	0.0927479	0	0	0.0906939	0	0	0	0.0798218	0
KY.Chr10.1257.v1.nonSL11-1	1	3	23	7	2	9	3	8	8	10	10	0.0417	0.154361	1.17137	0.329197	0.105134	0.448211	0.151747	0.33136	0.388862	0.438312	0.452377
KY.Chr9.937.v4.nonSL10-2	47	34	94	44	60	40	111	114	69	75	100	2.07014	1.84783	5.05661	2.18563	3.33143	2.1041	5.93047	4.98749	3.54259	3.47225	4.77823
KY.UAContig32.26.v1.ND1-1	12	10	0	0	1	3	0	1	15	0	0	0.468259	0.481487	0	0	0.0491906	0.139807	0	0.0387596	0.682284	0	0
KY.Chr2.43.v1.ND1-1	0	0	0	0	0	0	0	0	0	0	0	0	0	0	0	0	0	0	0	0	0	0
KY.Chr2.1273.v1.ND1-1	6	39	485	202	7934	8	181	33	5	2	7	0.113788	0.912623	11.2336	4.32036	189.678	0.181193	4.16379	0.621635	0.110531	0.039868	0.144016
KY.Chr14.342.v2.SL2-2	54	58	207	99	165	264	231	115	316	460	546	1.07259	1.4215	5.02156	2.21767	4.13143	6.26248	5.56563	2.26888	7.31636	9.60382	11.7651
KY.Chr10.761.v1.SL2-1	3	3	8	2	5	0	8	56	3	15	3	0.112218	0.138466	0.365478	0.0843711	0.23577	0	0.36299	2.08068	0.130807	0.589766	0.121738
KY.Chr2.164.v2.SL2-2	212	177	594	921	549	1045	549	717	304	493	418	3.53365	3.64033	12.0921	17.3129	11.5355	20.8021	11.1	11.8708	5.9065	8.63737	7.55838
KY.Chr8.1153.v2.SL2-1	151	108	363	178	295	654	329	217	309	428	429	2.31134	2.03982	6.78615	3.07276	5.69228	11.9555	6.10867	3.2993	5.51334	6.88618	7.12376
KY.Chr7.723.v1.nonSL6-1	32	21	134	68	52	53	75	55	40	82	68	0.61582	0.498659	3.14948	1.47583	1.26149	1.2181	1.75077	1.05134	0.897291	1.65869	1.41964
KY.Chr2.540.v1.nonSL13-1	8	10	42	13	33	18	20	20	53	46	76	0.267196	0.412117	1.71324	0.489672	1.38941	0.717986	0.810277	0.663506	2.06341	1.6149	2.75371
KY.Chr10.1419.v1.ND1-1	212	171	1281	573	599	2206	853	896	1639	2266	2317	7.87988	7.84261	58.1517	24.0193	28.0665	97.925	38.4589	33.0801	71.0121	88.5302	93.4275
KY.Chr4.472.v3.SL1-3	169	146	265	236	326	207	401	279	201	292	287	0.793889	0.846265	1.52037	1.25028	1.93049	1.16131	2.28497	1.30182	1.10062	1.44179	1.46258
KY.Chr5.359.v1.ND1-1	0	1	83	102	39	1	130	26	15	10	20	0	0.0454319	3.7324	4.23548	1.81018	0.0439728	5.80614	0.950887	0.643785	0.387015	0.798868
KY.Chr6.548.v1.ND1-1	0	0	0	0	0	0	1	11	1	1	2	0	0	0	0	0	0	0.0281568	0.253623	0.0270576	0.0243988	0.0503634
KY.Chr1.1694.v1.SL3-1	141	107	495	212	172	152	217	166	266	325	320	1.91754	1.79552	8.22166	3.25149	2.9487	2.46872	3.57971	2.24237	4.21673	4.64575	4.72106
KY.Chr12.71.v1.nonSL2-1	12	4	11	9	23	190	79	38	4	9	7	0.415361	0.170838	0.465015	0.351325	1.00357	7.8542	3.31692	1.30648	0.161389	0.327442	0.26285
KY.Chr5.134.v2.SL3-2	23	31	158	80	88	202	96	50	219	342	378	0.409726	0.681409	3.43758	1.60723	1.97618	4.29755	2.07444	0.884731	4.54757	6.40383	7.30504
KY.Chr11.1139.v1.nonSL2-1	170	118	486	112	261	48	340	278	47	69	64	3.62822	3.10747	12.6681	2.69579	7.02204	1.22346	8.80213	5.89339	1.16926	1.5479	1.4818
KY.Chr10.1426.v1.nonSL4-1	5	4	147	39	26	58	38	51	243	329	351	0.161487	0.159407	5.79848	1.42054	1.05857	2.23717	1.48873	1.63611	9.14836	11.1689	12.2981
KY.Chr8.902.v3.nonSL19-3	90	145	52	1	516	1	0	0	0	1	0	3.1275	6.21731	2.20692	0.0391901	22.6038	0.041501	0	0	0	0.036526	0
KY.Chr9.154.v1.nonSL31-2	24	22	110	39	54	48	88	59	46	88	72	0.895842	1.01327	5.01467	1.64175	2.54092	2.13976	3.98443	2.1875	2.00146	3.45263	2.91553
KY.Chr2.2245.v2.ND2-2	31	16	90	71	79	175	74	42	139	145	159	1.1462	0.729961	4.06417	2.9606	3.68217	7.72754	3.3189	1.54249	5.99078	5.63527	6.37766
KY.Chr8.797.v3.SL4-1	67	61	128	99	101	89	157	183	81	137	120	1.12959	1.26898	2.63564	1.88236	2.14657	1.79201	3.21077	3.06459	1.59184	2.42781	2.19479
KY.UAContig3.143.v1.ND1-1	1	0	0	1	2	0	2	2	0	0	0	0.0268775	0	0	0.0303118	0.0677637	0	0.0652053	0.0533943	0	0	0
KY.Chr2.18.v1.SL6-1	35	21	139	107	17	98	114	83	21	13	15	0.992976	0.735141	4.81632	3.42355	0.607991	3.32048	3.92319	2.33897	0.694479	0.387669	0.461665
KY.Chr12.1058.v3.ND2-1	71	72	279	147	138	285	194	124	203	300	297	0.960749	1.20217	4.61089	2.24332	2.35401	4.60575	3.18432	1.66666	3.20197	4.26697	4.35986
KY.Chr1.1768.v1.SL4-1	41	31	340	32	67	43	50	169	73	132	99	0.76197	0.71088	7.71725	0.670697	1.56966	0.954391	1.12716	3.11972	1.58142	2.57855	1.99597
KY.Chr3.90.v1.nonSL3-1	3	5	19	4	6	28	6	0	15	22	25	0.112697	0.231761	0.871711	0.169462	0.284131	1.25618	0.273404	0	0.656826	0.868679	1.01881
KY.Chr12.19.v1.nonSL7-3	13	14	5	4	7	33	6	23	3	13	12	0.241219	0.320535	0.11331	0.0837047	0.163735	0.731283	0.135046	0.423907	0.064887	0.253547	0.241554
KY.Chr10.1289.v1.nonSL4-1	3	4	20	24	40	107	395	272	13	13	22	0.0384958	0.0633333	0.313438	0.347316	0.647037	1.63976	6.14826	3.46686	0.194448	0.175341	0.306252
KY.Chr3.204.v1.ND1-1	0	0	0	0	0	0	0	0	0	1	0	0	0	0	0	0	0	0	0	0	0.0398251	0
KY.Chr11.634.v2.nonSL4-1	23	25	104	51	8	12	50	36	67	82	102	0.429031	0.575414	2.36932	1.07288	0.188117	0.267329	1.13134	0.667018	1.45682	1.60776	2.06407
KY.Chr10.709.v1.ND1-1	4	7	22	12	9	112	31	21	1	3	3	0.0787847	0.170122	0.529217	0.266554	0.223461	2.63453	0.74064	0.410843	0.0229589	0.0621084	0.0641015
KY.Chr8.538.v1.nonSL13-1	17	12	57	28	57	68	23	29	87	121	122	0.407774	0.355167	1.66984	0.757444	1.72355	1.94797	0.669209	0.690945	2.43254	3.05073	3.17465
KY.Chr1.228.v1.ND1-1	0	0	14	0	0	2	1	15	4	6	4	0	0	2.28216	0	0	0.318803	0.161902	1.98863	0.622326	0.841758	0.57918
KY.Chr1.162.v5.SL7-1	17	12	86	27	26	17	21	40	38	38	42	0.434387	0.378346	2.68384	0.778062	0.837488	0.518777	0.650895	1.01523	1.13183	1.02061	1.16424
KY.Chr10.1264.v1.SL1-2	1	0	6	3	0	1	2	0	5	3	6	0.074182	0	0.5436	0.250982	0	0.0885937	0.179967	0	0.432353	0.23392	0.482853
KY.Chr2.498.v2.nonSL11-1	5	5	25	11	14	57	19	16	27	53	62	0.056002	0.0691009	0.341982	0.138947	0.197669	0.762452	0.258137	0.178004	0.352506	0.62396	0.753338
KY.Chr14.407.v2.nonSL11-2	4	2	85	22	20	2	23	30	46	59	71	0.1214	0.074898	3.15071	0.753017	0.765187	0.0724927	0.846743	0.904391	1.62737	1.88217	2.33767
KY.Chr7.777.v2.nonSL6-1	1207	765	1667	789	782	524	1884	1659	1027	1224	1241	90.6832	70.9188	152.962	66.8527	74.0634	47.017	171.697	123.806	89.9413	96.6603	101.148
KY.Chr11.4.v1.nonSL11-1	0	4	6	78	15	17	7	12	5	15	16	0	0.215773	0.32036	3.84569	0.826658	0.887585	0.371209	0.521091	0.254798	0.68928	0.758826
KY.Chr3.626.v2.ND2-2	2	12	2	5	1	7	0	3	3	18	21	0.0242425	0.179477	0.0296078	0.0683502	0.01528	0.101333	0	0.0361196	0.0423875	0.229333	0.276141
KY.Chr8.1375.v3.nonSL2-1	150	101	231	89	171	3	222	8	11	15	15	1.98329	1.64777	3.73024	1.32711	2.85016	0.0473718	3.5605	0.105065	0.169534	0.208465	0.215155
KY.Chr7.1013.v1.ND1-1	186	166	819	310	498	609	350	375	407	593	539	4.28365	4.71725	23.0364	8.05165	14.458	16.7503	9.7776	8.57842	10.9261	14.355	13.4665
KY.Chr14.389.v1.nonSL4-1	4	4	23	7	11	12	8	8	22	32	30	0.175743	0.216849	1.23417	0.346847	0.60924	0.629656	0.426355	0.349127	1.1267	1.4778	1.42989
KY.Chr5.1080.v1.nonSL2-4	14	10	57	33	53	99	31	54	122	152	160	0.20632	0.181842	1.02593	0.548465	0.984614	1.74242	0.554163	0.790463	2.09576	2.35453	2.55798
KY.Chr4.63.v2.SL3-2	21	28	96	50	130	42	54	43	294	377	375	0.512797	0.843654	2.86304	1.37695	4.00172	1.22484	1.5995	1.04296	8.36841	9.67642	9.93395
KY.Chr6.585.v1.nonSL2-1	15	13	18	23	32	45	29	11	17	26	21	0.378074	0.404305	0.554099	0.653785	1.01675	1.35457	0.886639	0.275393	0.499463	0.68882	0.574208
KY.Chr6.679.v1.nonSL7-2	60	41	214	61	193	246	130	202	581	760	735	1.98143	1.67068	8.6312	2.27185	8.03457	9.70213	5.20757	6.62604	22.3652	26.3809	26.3318
KY.Chr3.1732.v1.nonSL22-5	2	0	7	2	6	1	4	4	2	4	8	0.0783033	0	0.334717	0.0883084	0.296127	0.0467578	0.189965	0.155555	0.0912744	0.16461	0.339785
KY.Chr9.543.v1.ND1-1	0	0	5	0	0	3	0	0	5	11	22	0	0	0.223442	0	0	0.131097	0	0	0.213258	0.423064	0.87328
KY.Chr5.211.v1.nonSL8-1	2	9	51	30	8	66	16	14	58	88	96	0.0491101	0.272686	1.52947	0.830776	0.247633	1.93548	0.476567	0.341463	1.66011	2.27128	2.55727
KY.Chr11.145.v1.ND1-1	0	0	77	17	1	5	123	15	0	1	1	0	0	1.48065	0.301859	0.0198477	0.0940169	2.3491	0.234584	0	0.0165493	0.0170804
KY.Chr7.199.v1.ND1-1	1	0	1	0	0	0	0	5	8	5	8	0.0512903	0	0.0626419	0	0	0	0	0.25473	0.478294	0.269558	0.445134
KY.Chr2.134.v2.nonSL45-1	100	66	157	84	63	50	151	172	101	145	146	6.40663	5.2174	12.2845	6.0692	5.08801	3.82564	11.7346	10.9454	7.54259	9.76439	10.1472
KY.Chr3.743.v2.SL6-5	11	9	72	35	46	113	35	19	37	45	47	0.164307	0.165877	1.31349	0.589596	0.866163	2.0158	0.634156	0.281899	0.644222	0.70652	0.7616
KY.Chr4.1045.v1.ND1-1	0	0	0	0	0	0	0	0	0	0	0	0	0	0	0	0	0	0	0	0	0	0
KY.Chr14.1013.v1.SL4-1	1	7	30	11	5	16	5	0	17	20	17	0.0312935	0.270291	1.14658	0.388212	0.197243	0.597968	0.189796	0	0.620115	0.657857	0.577122
[truncated: 65,711 more rows]

## Sheet: Gene of interest
Gene ID	Gene name	OS_Reads	AS_Reads	NC_Reads	Endostyle_Reads	Heart_Reads	Ovary_Reads	Pharynx_Reads	Stomch_Reads	IntP_Reads	IntM_Reads	IntD_Reads	OS_RPKM	AS_RPKM	NC_RPKM	Endostyle_RPKM	Heart_RPKM	Ovary_RPKM	Pharynx_RPKM	Stomch_RPKM	IntP_RPKM	IntM_RPKM	IntD_RPKM
Glutamate receptor candidates
KY.Chr2.1128.v1.ND1-2	AMPA-type glutamate receptor subunit 3	11	9	131	2	2	0	0	2	35	62	60	0.13833	0.139652	2.01199	0.0283646	0.0317053	0	0	0.0249821	0.513052	0.819527	0.818541
KY.Chr3.791.v1.ND1-1	AMPA-type glutamate receptor subunit 2	0	2	1	1	44	3	1	245	3230	4515	4579	0	0.030705	0.015196	0.0140321	0.690127	0.0445784	0.0150925	3.02789	46.8458	59.0479	61.8066
KY.Chr4.1146.v1.SL1-1	metabotropinc-type glutamate receptor 4	23	31	72	19	103	102	50	65	38	43	43	0.234774	0.390448	0.897601	0.218724	1.32537	1.24344	0.619092	0.659037	0.452142	0.461357	0.476162
KY.Chr12.932.v1.ND1-1	metabotropinc-type glutamate receptor 3	73	67	1404	371	78	30	1364	323	75	155	93	0.746882	0.845832	17.5439	4.2808	1.00601	0.366568	16.9281	3.28251	0.894458	1.66689	1.03223
KY.Chr6.541.v2.ND2-1	metabotropinc-type glutamate receptor 7	6	9	49	12	9	5	21	7	32	43	43	0.193784	0.358666	1.93283	0.43709	0.366427	0.19286	0.822717	0.224564	1.20472	1.45977	1.50661
Monoamine receptor candidates
KY.Chr2.1084.v1.ND1-1	CiHT1-a	0	0	7	118	0	0	5	44	59	110	118	0	0	0.15641	2.43467	0	0	0.110961	0.799583	1.25822	2.11532	2.34198
KY.Chr1.2020.v1.nonSL1-1	Ci5HT1-b	412	463	977	229	38	12	247	50	94	205	130	6.94614	9.6318	20.1173	4.35415	0.80762	0.241619	5.05134	0.837319	1.84732	3.63285	2.37768
KY.Chr1.3.v1.ND1-1	Ci5HT-2	28	20	549	155	46	3	273	420	72	177	131	0.667538	0.58834	15.9853	4.16746	1.38246	0.0854168	7.89485	9.94586	2.00087	4.43546	3.38808
KY.Chr8.581.v1.SL1-1	Ci5HT7-a	265	294	718	1200	154	28	736	287	8	19	44	2.82703	3.87	9.35487	14.4373	2.07101	0.356735	9.52412	3.04117	0.0994817	0.213052	0.509215
KY.Chr2.911.v1.ND1-1	CiADREbeta-a	5	1	27	2	26	15	3	8	6	11	7	0.0908156	0.0224115	0.598941	0.0409678	0.595308	0.325376	0.066096	0.14433	0.127031	0.210005	0.137928
KY.Chr8.547.v1.ND1-1	CiADREbeta-b	11	31	781	782	694	5	1306	55	45	130	114	0.136624	0.475089	11.8471	10.9537	10.866	0.0741663	19.6761	0.678533	0.651501	1.69716	1.53604
KY.Chr7.246.v1.ND1-1	CiADREalpha-2a	145	26	174	6	4	1	2	71	9	2	27	2.903	0.642293	4.2546	0.135473	0.100952	0.0239102	0.0485706	1.41193	0.210035	0.0420879	0.586419
Neuropeptides
KY.Chr1.2021.v1.nonSL1-1	CiGnrh-1	8	5	7222	0	99	6	2	1	3	1	2	0.233547	0.180109	257.497	0	3.64332	0.20919	0.0708237	0.0289975	0.102088	0.0306854	0.0633403
KY.Chr9.119.v1.SL2-1	CiGnrh-2	2	17	15	0	0	0	0	0	0	0	0	0.0752112	0.788827	0.688927	0	0	0	0	0	0	0	0
KY.Chr5.955.v1.SL2-1	CiGnrh-x	11	232	7321	6	0	1	11	0	2	4	2	0.515427	13.4135	418.962	0.317065	0	0.0559601	0.625217	0	0.109238	0.197007	0.101664
KY.Chr5.628.v1.SL3-1	CiTk	22	14	1725	122	4	12	28	0	12	2	12	0.884934	0.694859	84.7436	5.5344	0.202827	0.576466	1.36619	0	0.562651	0.0845601	0.523642
KY.Chr2.889.v1.nonSL13-1	CiNt-A	6	4	207	0	0	0	0	0	0	0	0	0.2502	0.205814	10.5423	0	0	0	0	0	0	0	0
KY.Chr2.888.v1.SL1-1	CiNt-B	413	240	28	1	1	2	3	3	6	7	8	17.1814	12.3197	1.42264	0.0469171	0.0524429	0.0993671	0.151389	0.123967	0.290957	0.306094	0.361047
KY.Chr2.2142.v1.SL1-1	CiYfv/l	585	312	8620	7	25	25	0	1	10	10	14	18.9287	12.4566	340.644	0.255438	1.01972	0.966069	0	0.0321395	0.377167	0.340104	0.491425
KY.Chr4.1062.v1.nonSL6-1	CiGalp	73	36	354	1	5	0	1	45	0	0	4	4.33771	2.63949	25.6904	0.0670131	0.374529	0	0.0720777	2.65598	0	0	0.257847
KY.Chr10.936.v1.ND1-1	CiLf	37	35	3177	0	1	0	1	0	0	0	0	1.33036	1.5528	139.512	0	0.0453256	0	0.0436144	0	0	0	0
KY.Chr9.639.v1.nonSL14-1	Cionin	1	0	375	0	1	0	0	1	1	0	0	0.0711848	0	32.6023	0	0.0897356	0	0	0.070707	0.0829768	0	0
KY.Chr6.330.v1.SL1-1	CiVp	127	50	442	0	1	5	2	0	0	1	1	6.1981	3.01096	26.3455	0	0.0615223	0.291426	0.118399	0	0	0.0512982	0.0529444
KY.Chr7.922.v1.SL1-1	CiCt	7	8	419	0	0	0	0	0	0	0	0	0.247397	0.348873	18.0859	0	0	0	0	0	0	0	0
KY.Chr2.1310.v1.SL1-1	Ci-Ins-l1	34	29	12	6	28	0	9	7	0	5	0	0.864387	0.909719	0.372597	0.172029	0.897356	0	0.277546	0.176767	0	0.133612	0
KY.Chr2.384.v1.SL1-1	Ci-Ins-l2	187	128	956	89	159	50	190	19	60	113	126	7.28896	6.15622	45.5105	3.91234	7.81265	2.32754	8.9834	0.735618	2.72612	4.62967	5.32794
KY.Chr2.385.v1.ND1-1	Ci-ins-l3	65	76	203	10	2	0	24	70	6	21	23	1.70161	2.45494	6.49042	0.295236	0.0660016	0	0.762118	1.8202	0.183091	0.577848	0.653191
KY.Chr12.971.v1.nonSL1-1	BR000880	205	224	1465	2705	1204	99	1128	937	139	123	123	5.18928	6.99651	45.2919	77.2223	38.42	2.9929	34.6358	23.5596	4.10145	3.2727	3.37772
KY.Chr1.1509.v1.SL1-1	BR000882	23	25	1036	4	7	0	27	7	1	2	1	1.11019	1.48898	61.0743	0.217747	0.425937	0	1.58087	0.335616	0.0562651	0.101472	0.0523642
KY.Chr4.240.v1.SL1-1	BR000878	371	171	366	90	209	2	215	49	32	29	38	13.1782	7.49475	15.8778	3.60533	9.35846	0.0848427	9.26366	1.72883	1.32495	1.08274	1.4643
KY.Chr11.261.v1.SL1-1	BR000883	193	235	4545	2	85	3	4	3	10	28	26	8.77502	13.1837	252.379	0.102552	4.87177	0.162898	0.220604	0.135484	0.529981	1.33812	1.28242
KY.Chr7.1181.v1.SL1-1	BR000884	192	92	495	40	45	3	183	23	2	5	1	10.9828	6.49351	34.5817	2.58044	3.2449	0.204945	12.6977	1.30682	0.133356	0.300628	0.062055
KY.Chr4.243.v1.ND1-1	BR000886	374	294	2850	21	13	0	1	1	0	5	1	8.98939	8.71939	83.6629	0.569246	0.393894	0	0.0291556	0.0238744	0	0.126321	0.0260749
Neuropeptide receptors
KY.Chr3.1064.v1.SL1-1	CiGnrhr1	538	229	231	218	8	49	181	15	2	2	2	9.28365	4.87587	4.86831	4.24244	0.174022	1.0098	3.7886	0.2571	0.0402287	0.0362755	0.0374396
KY.Chr3.1067.v1.SL1-1	CiGnrhr2	33	23	444	53	9	114	38	3	1	1	2	0.503596	0.433088	8.27525	0.912151	0.173136	2.07767	0.703421	0.0454742	0.0177884	0.0160404	0.0331103
KY.Chr3.1069.v1.SL1-1	CiGnrhr3	282	941	1277	726	314	341	1701	584	57	115	131	3.40181	14.0065	18.814	9.87688	4.77494	4.91269	24.8902	6.99759	0.801503	1.45816	1.71434
KY.Chr3.1669.v1.SL1-1	CiGnrhr4	226	282	682	67	136	99	76	31	124	53	184	4.81466	7.41287	17.7448	1.60973	3.65236	2.51881	1.96397	0.655984	3.07927	1.18681	4.25245
KY.Chr12.1048.v1.SL1-1	CiTkr	19	9	557	48	6	392	0	2	2	5	4	0.359363	0.21004	12.8666	1.02387	0.143057	8.85461	0	0.0375737	0.0440939	0.0994024	0.0820738
KY.Chr2.991.v1.nonSL1-1	Cior1	937	401	791	6	1	1	1	60	0	1	6	14.6156	7.71793	15.0689	0.105548	0.0196632	0.0186286	0.0189208	0.929613	0	0.0163955	0.101529
KY.Chr14.164.v1.ND1-1	Cior2	34	3	238	56	2	24	17	0	11	6	5	0.849674	0.092507	7.26406	1.57828	0.0630058	0.716289	0.51533	0	0.320432	0.157606	0.135553
KY.Chr9.1097.v1.SL1-1	CiVpr	893	859	1886	41	2320	13	42	77	14	18	18	17.6578	20.9584	45.5466	0.914304	57.8296	0.306995	1.00739	1.51234	0.322687	0.374114	0.38612
KY.Chr3.245.v1.SL1-1	CiGalpr	19	8	193	0	62	21	2	15	3	1	0	0.443373	0.230349	5.5005	0	1.82383	0.585246	0.056612	0.347682	0.081603	0.024528	0
KY.Chr9.681.v1.SL1-1	CiNtlp2r	38	38	39	42	126	6	68	82	19	28	26	0.656366	0.80989	0.822728	0.818151	2.74353	0.123771	1.42474	1.40686	0.382547	0.508356	0.487192
KY.Chr4.639.v1.SL1-1	CiLf1r	55	35	14	3	21	3	21	5	2	0	2	1.02377	0.803878	0.318273	0.0629775	0.492763	0.0666909	0.474159	0.0924457	0.0433951	0	0.0403865
KY.Chr2.2037.v1.ND1-1	CiLf2r	61	50	3	3	1	14	2	21	0	2	0	1.01868	1.03029	0.0611872	0.0565006	0.0210517	0.279217	0.0405138	0.348341	0	0.0351065	0
KY.Chr11.969.v1.ND1-1	CiLf5/6r	3	10	99	37	40	133	71	7	2	2	6	0.0634891	0.261131	2.55884	0.883084	1.06713	3.3615	1.82264	0.147147	0.0493375	0.0444893	0.137751
KY.Chr2.2040.v1.SL1-1	CiLf7r	18	15	0	3	11	0	1	1	2	0	1	0.317923	0.326905	0	0.0597576	0.244917	0	0.0214246	0.0175438	0.0411764	0	0.0191608
KY.Chr2.2043.v1.SL1-1	CiLf8r	58	75	83	19	46	317	257	184	25	124	42	0.911153	1.4538	1.59247	0.336619	0.910958	5.94739	4.89733	2.87115	0.457796	2.04754	0.715776
KY.Chr1.2421.v1.SL1-1	CiYfv1r	1	9	11	4	4	1	16	1	3	1	4	0.0218182	0.242294	0.293118	0.0984242	0.110016	0.026057	0.423451	0.0216718	0.0762975	0.0229333	0.094677
KY.Chr11.982.v1.ND1-1	CiYfv3r	1	1	38	1	4	0	8	0	0	1	0	0.0329005	0.040596	1.52692	0.0371044	0.165898	0	0.319269	0	0	0.034582	0
Immune-responsive genes
KY.Chr11.1089.v1.nonSL8-1	CiC3	8694	7345	2176	921	2520	105	1500	1213	380	667	566	57.3037	59.7359	17.5167	6.84613	20.9383	0.826526	11.9927	7.94144	2.91955	4.62101	4.04711
KY.Chr3.1442.v1.SL3-1	CiTNFa	35	58	1618	529	409	2	1274	308	73	189	89	1.02177	2.08926	57.689	17.4166	15.0517	0.0697299	45.1147	8.93122	2.48415	5.79955	2.81864
Endostyle-specific genes in the previous study
KY.Chr1.1785.v1.ND1-1	CiVWFL1	2	0	10	62569	6	9	0	4	5	1	8	0.0132692	0	0.0810299	468.163	0.0501816	0.071312	0	0.0263603	0.0386683	0.0069737	0.0575799
KY.Chr10.1161.v1.ND1-1	CiVWFL2	18	22	77	155079	479	613	132	29	151	193	185	0.00878678	0.0132514	0.0459069	85.3754	0.294761	0.357373	0.0781618	0.0140615	0.0859219	0.0990289	0.0979702
KY.Chr4.949.v1.SL1-1	CiLgals-a	1226	933	902	162	931	149	998	934	107	160	150	33.3333	31.3004	29.9518	4.96735	31.9091	4.83813	32.914	25.2237	3.3911	4.57251	4.42429
KY.Chr6.43.v1.SL1-1	CiLgals-b	12	18	421	77	77	2	264	1609	511	725	417	0.402319	0.744633	17.2386	2.9114	3.2543	0.0800799	10.7364	53.5822	19.9701	25.5491	15.1667
KY.Chr5.63.v2.ND2-1	Foxe	1	6	64	1284	74	0	23	1	1	0	3	0.013212	0.097814	1.03271	19.1318	1.23248	0	0.368604	0.0131233	0.0154006	0	0.0429987
KY.Chr3.324.v1.nonSL2-1	Foxq	29	0	1792	3397	3	0	2140	1	1	1	0	0.470902	0	35.5386	62.2086	0.0614089	0	42.1512	0.016129	0.0189279	0.0170679	0
Alpha-amylase
KY.Chr5.116.v1.nonSL1-1	KH.C5.659.	0	1	1	0	0	1	3	18131	31	26	272	0	0.0198169	0.0196149	0	0	0.0191805	0.0584441	289.236	0.580346	0.438911	4.73903
Lipase
KY.Chr5.452.v1.ND1-1	KH.C5.170.	0	0	2	1	1	4	0	1273	9	17	14	0	0	0.0714274	0.0329782	0.0368623	0.139691	0	36.975	0.306773	0.522518	0.444118
KY.Chr8.790.v1.SL2-1	KH.C8.235.	217	132	703	721	509	476	992	1366	1349	2073	1909	2.7416	2.05778	10.8475	10.2731	8.10661	7.18215	15.2026	17.1423	19.8667	27.529	26.1646
KY.Chr7.356.v1.ND1-1	KH.S1090.2.	2	7	1	2	5	0	0	17765	3	4	192	0.0476168	0.205641	0.0290777	0.0537011	0.150065	0	0	420.118	0.0832571	0.100101	4.95903
Phospholipase A2
KY.Chr3.752.v1.SL2-1	KH.C3.754.	52	45	173	126	122	57	209	358	168	274	254	1.28402	1.37108	5.21728	3.50882	3.79757	1.68092	6.26005	8.78064	4.83556	7.11158	6.80404
KY.Chr3.1435.v1.ND1-1	KH.C3.874.	2	2	9	3	6	22	74	16	4	2	6	0.0989788	0.12213	0.543982	0.167439	0.374318	1.30029	4.4423	0.786516	0.23075	0.104037	0.322128
KY.Chr10.265.v1.SL5-1	KH.C10.402.	6	44	479	239	72	2	783	20	7	11	13	0.174871	1.58234	17.0503	7.85572	2.64531	0.0696145	27.6816	0.57899	0.237812	0.336982	0.411031
KY.Chr14.46.v1.ND1-1	KH.L38.14.	40	45	173	21	67	53	72	54	11	19	19	1.05498	1.46446	5.57265	0.624637	2.2276	1.66942	2.30347	1.41467	0.33818	0.526729	0.543631
Trypsin
KY.Chr11.117.v1.ND1-1	KH.L97.6.	49	30	29	41	146	33	106	763999	36	48	9053	1.73178	1.30827	1.25177	1.63419	6.5047	1.39288	4.54429	26820.4	1.4831	1.78314	347.1
KY.Chr11.118.v1.nonSL1-1	KH.L97.10.	64	35	27	41	210	31	131	925468	43	59	10579	2.46194	1.66129	1.2685	1.7787	10.1834	1.42417	6.11268	35361.7	1.92812	2.38559	441.475
KY.Chr4.1293.v1.ND1-1	KH.L109.4.	9	8	8	46	139	9	17	15161	42	63	241	0.364935	0.400261	0.39618	2.10355	7.10501	0.435832	0.836151	610.626	1.98514	2.6851	10.6012
KY.Chr11.118.v1.nonSL1-1	KH.S1458.2.	64	35	27	41	210	31	131	925468	43	59	10579	2.46194	1.66129	1.2685	1.7787	10.1834	1.42417	6.11268	35361.7	1.92812	2.38559	441.475
Chymotrypsin
KY.Chr6.460.v2.SL2-1	KH.C6.269.	4	20	17	12	2	31	0	1	1	0	0	0.0890935	0.549663	0.462449	0.301432	0.0561556	0.824615	0	0.0221239	0.025963	0	0
KY.Chr9.835.v1.nonSL1-1	KH.C9.516.	5	3	1	2	38	5	25	118016	3	9	1539	0.202044	0.149581	0.0493521	0.091144	1.93569	0.241296	1.2254	4736.87	0.141308	0.382266	67.4651
KY.Chr14.129.v1.SL2-1	KH.C14.217.	814	370	61	0	0	0	0	0	0	0	0	21.4529	12.0321	1.96345	0	0	0	0	0	0	0	0
KY.Chr1.1849.v2.SL1-2	KH.L18.16.	128	331	7	95	36	36	18	5	0	10	1	2.96533	9.46175	0.198057	2.48204	1.05134	0.996023	0.505824	0.115056	0	0.243506	0.0251321
KY.Chr1.1832.v5.nonSL3-1	KH.L18.25.	5	4	23	18	5	2	25	18	101	113	127	0.218318	0.215506	1.22652	0.886367	0.275211	0.104292	1.3241	0.780668	5.14055	5.18614	6.01572
KY.Chr10.60.v1.SL1-1	KH.S425.3.	56	32	127	91	148	52	146	648674	58	94	5446	1.91021	1.34686	5.29085	3.50071	6.36401	2.11836	6.04099	21978.3	2.30616	3.37029	201.528
KY.Chr10.62.v1.ND1-1	KH.S425.7.	0	0	0	0	2	5	1	6411	0	2	56	0	0	0	0	0.0936124	0.221718	0.0450391	236.443	0	0.0780555	2.25569
KY.Chr10.63.v1.ND1-1	KH.S425.9.	34	22	24	26	107	30	92	546483	22	32	5905	1.21876	0.973065	1.0507	1.05108	4.83504	1.28429	4.00028	19457.7	0.919244	1.20569	229.627
KY.Chr10.64.v1.ND1-1	KH.S425.11.	6	4	4	7	33	7	33	151912	1	10	1836	0.251091	0.206548	0.204442	0.33037	1.74089	0.34985	1.67517	6314.62	0.0487809	0.439873	83.3523
KY.Chr10.61.v1.ND1-1	KH.S425.12.	30	10	10	11	69	14	50	335849	20	22	2719	1.26902	0.521949	0.516627	0.524762	3.67937	0.70726	2.56555	14111.3	0.986158	0.978177	124.773
KY.Chr11.228.v2.ND5-2	KH.S2308.1.	1	0	10836	3299	5	2	25707	0	1	0	1	0.0302719	0	400.625	112.627	0.190804	0.0723058	943.961	0	0.0352865	0	0.0328401
Carboxypeptidase
KY.Chr1.1614.v1.ND1-1	KH.C1.229.	8	5	14	8	26	3	26	134897	7	21	1219	0.203238	0.156735	0.434384	0.229207	0.832658	0.0910209	0.801222	3404.03	0.207292	0.560767	33.5958
KY.Chr7.284.v1.nonSL1-1	KH.C7.387.	1	4	81	13	425	27	106	37700	14	0	445	0.0195649	0.0965648	1.9355	0.286843	10.482	0.630879	2.51564	732.647	0.319283	0	9.44503
KY.Chr8.715.v1.nonSL1-1	KH.C8.638.	0	0	3	1	3	2	3	8703	0	0	203	0	0	0.0980296	0.0301737	0.101182	0.0639058	0.0973624	231.287	0	0	5.89206
KY.Chr12.113.v2.ND2-1	KH.C12.207.	5	1	3	2	16	4	5	55029	6	8	606	0.0704448	0.0173844	0.0516214	0.0317783	0.284169	0.0673043	0.08545	770.097	0.098537	0.118472	9.26224
KY.Chr1.2563.v1.nonSL2-1	KH.L132.6.	230	176	136	73	156	12	159	174	42	36	47	4.36659	4.12294	3.15343	1.563	3.7335	0.272082	3.66163	3.28124	0.929465	0.718396	0.968004
KY.Chr8.1333.v1.ND1-1	KH.S563.3.	0	0	0	0	0	1	0	118	4	20	14	0	0	0	0	0	0.0262357	0	2.57481	0.102428	0.461812	0.333642
Cathepsin D
KY.Chr1.911.v1.ND1-1	KH.C1.1105.	10	6	14	8	31	10	29	176974	8	23	1766	0.26434	0.195701	0.451981	0.238492	1.033	0.315694	0.929873	4646.72	0.246503	0.639054	50.6428
KY.Chr6.133.v1.nonSL6-1	KH.L153.21.	420	308	1124	239	657	726	275	215	121	219	139	4.88588	4.42104	15.9694	3.13555	9.63465	10.0863	3.88051	2.48431	1.64077	2.67784	1.75417
Supernumerary coronet cells
KY.Chr10.902.v1.SL1-1	Meis	36	15	216	37	1146	23	98	89	51	228	298	0.484535	0.249112	3.55063	0.561625	19.444	0.369704	1.59997	1.18984	0.800133	3.22556	4.35115																						0
KY.Chr11.543.v1.ND1-1	Ptf1a	0	0	12	0	0	0	0	0	2	4	0	0	0	0.288664	0	0	0	0	0	0.0459178	0.0828112	0
Decussating neurons
KY.Chr1.2439.v1.ND1-1	Dmbx	6	40	196	14	2	2	4	7	29	42	28	0.225393	1.85409	8.99239	0.593116	0.0947102	0.089727	0.182269	0.261194	1.26986	1.65839	1.14107
Posterior sensory vesicle neurons
KY.Chr6.330.v1.SL1-1	CiVp	127	50	442	0	1	5	2	0	0	1	1	6.1981	3.01096	26.3455	0	0.0615223	0.291426	0.118399	0	0	0.0512982	0.0529444
KY.Chr11.261.v1.SL1-1	NP	193	235	4545	2	85	3	4	3	10	28	26	8.77502	13.1837	252.379	0.102552	4.87177	0.162898	0.220604	0.135484	0.529981	1.33812	1.28242
Eminens neurons
KY.Chr11.1073.v1.ND1-1	Prop	0	0	0	1	0	1	0	0	0	0	0	0	0	0	0.0366256	0	0.0387852	0	0	0	0	0
KY.Chr7.805.v1.SL1-1	Znt3	349	296	344	44	292	573	161	264	60	89	95	4.38258	4.58645	5.27585	0.623131	4.62237	8.59336	2.45242	3.29294	0.878264	1.17474	1.29418
KY.Chr1.1135.v1.SL1-1	S39aa	30	28	400	120	135	169	160	169	220	312	311	0.407515	0.469311	6.63608	1.83834	2.31171	2.74166	2.63637	2.28026	3.48349	4.45476	4.58298
KY.Chr2.1186.v1.ND1-1	vGat	0	0	257	2	1	9	1	0	26	46	44	0	0	5.23922	0.0376493	0.0210417	0.179412	0.0202473	0	0.505879	0.807066	0.796749
KY.Chr1.2287.v1.ND1-1	Gad	0	0	1	1	0	0	0	0	0	0	0	0	0	0.0685271	0.0632783	0	0	0	0	0	0	0
Migration and axogenesis
KY.Chr2.2225.v3.SL3-1	Nav2	187	141	248	649	1054	133	173	398	111	220	256	1.23209	1.14631	1.99564	4.82245	8.75425	1.04654	1.38264	2.60471	0.852498	1.5236	1.82981
KY.Chr10.91.v1.SL1-1	Trim9	233	308	671	2243	686	280	1005	533	180	395	288	2.34507	3.825	8.24807	25.4596	8.70366	3.3656	12.2696	5.32847	2.11175	4.17873	3.14454
Cell-specification genes for sensory vesicle
KY.Chr14.1201.v1.nonSL1-1	FoxJ1	41	25	2455	886	74	59	1172	243	1002	1414	1396	0.760766	0.572384	55.635	18.5406	1.73092	1.30744	26.379	4.47867	21.6723	27.5781	28.1007
KY.Chr9.235.v3.SL2-3	Lhx2/9	2	3	132	86	1	26	35	10	10	11	9	0.0265635	0.0491651	2.14121	1.28818	0.016743	0.412413	0.56388	0.131926	0.154819	0.153566	0.129677
KY.Chr3.556.v1.SL1-1	Six1/2	544	386	1723	298	84	0	2928	5	1	0	1	8.87437	7.76974	34.3284	5.48248	1.72741	0	57.9393	0.0810184	0.0190155	0	0.0176972
KY.Chr10.279.v1.ND1-1	Six3/6	0	0	470	0	0	0	0	1	7	11	16	0	0	15.4518	0	0	0	0	0.0267379	0.219644	0.311238	0.467237
KY.Chr2.502.v1.ND1-1	Pitx	0	1	15	24	0	0	2	0	0	0	1	0	0.21004	3.11848	4.6074	0	0	0.412967	0	0	0	0.184666
KY.Chr14.946.v1.SL1-1	Otp	0	0	45	1	0	1	2	0	0	0	0	0	0	1.01979	0.0209262	0	0.0221601	0.0450154	0	0	0	0
KY.Chr4.867.v2.SL2-1	Otx	167	88	522	42	0	5	7	1	0	0	0	2.32865	1.51408	8.8897	0.660478	0	0.0832647	0.118399	0.0138504	0	0	0
Oocyte maturation and ovulation factors
KY.Chr6.139.v1.SL3-1	CiErk1/2	207	166	458	258	603	314	508	404	172	233	226	3.58601	3.54838	9.69028	5.04061	13.1685	6.49643	10.675	6.95181	3.47328	4.24272	4.24732
KY.Chr4.1303.v1.SL3-1	CiCcnb	68	54	199	69	142	97	113	106	102	145	169	2.4651	2.41546	8.81066	2.82096	6.48921	4.19954	4.96899	3.81687	4.31018	5.52512	6.64626
KY.UAContig35.3.v2.nonSL10-2	CiCdk1	7	9	44	24	36	68	21	67	43	59	49	0.053458	0.0848082	0.41039	0.206704	0.346573	0.620194	0.194535	0.508235	0.382783	0.473603	0.405953
KY.Chr3.680.v1.nonSL8-1	CiMmp2/9/13	265	341	1003	334	475	88	1376	110	36	58	33	2.52233	4.00489	11.6597	3.58529	5.69937	1.00033	15.8868	1.03998	0.399418	0.580272	0.340749
