# Supplementary material for: Comparative analysis of transcriptomic profiles among ascidians, zebrafish, and mice: Insights from tissue-specific gene expression
Source: PLoS One. 2021 Sep 24;16(9):e0254308. doi: 10.1371/journal.pone.0254308 (PMC8462739; doi:10.1371/journal.pone.0254308)
Supplement: S2 Table — (XLSX) [file pone.0254308.s009.xlsx]

## Sheet: mouse GO
Siphon Specific (RPKM>1)	RefSeq Accession	Uniprot Accession	Protein names	Gene names	Organism	Length	High expressions in mouse tissues	Highest expression in the mouse tissue	TSG in the mouse tissues
KY.Chr1.1423.v1.SL1-1	NP_032966	A0A0B6VRH9	Kallikrein h (Kallikrein related-peptidase 8)	Klk8 Klnh	Mus musculus (Mouse)	260	Stomach adult	Stomach adult	No	0
KY.Chr10.988.v1.ND1-1	XP_006513908	P69525	Transmembrane protease serine 9 (EC 3.4.21.-) (Polyserase-I) (Polyserine protease 1) (Polyserase-1) [Cleaved into: Serase-1; Serase-2; Serase-3]	Tmprss9	Mus musculus (Mouse)	1065	Stomach adult	Stomach adult	No	plasminogen activation [GO:0031639]; proteolysis [GO:0006508]
KY.Chr9.633.v2.ND3-1	NP_058618	Q9JHE4	Galactosylceramide sulfotransferase (GalCer sulfotransferase) (EC 2.8.2.11) (3'-phosphoadenosine-5'-phosphosulfate:GalCer sulfotransferase) (3'-phosphoadenylylsulfate:galactosylceramide 3'-sulfotransferase) (Cerebroside sulfotransferase)	Gal3st1 Cst Gcst	Mus musculus (Mouse)	423	Stomach adult	Stomach adult	No	galactosylceramide biosynthetic process [GO:0006682]; glycolipid biosynthetic process [GO:0009247]; myelination [GO:0042552]; spermatogenesis [GO:0007283]
KY.Chr11.47.v1.nonSL6-1	NP_059502	Q9D7Z6	Calcium-activated chloride channel regulator 1 (EC 3.4.-.-) (Calcium-activated chloride channel family member 3) (mCLCA3) (Protein gob-5)	Clca1 Clca3 Gob5	Mus musculus (Mouse)	913	Large intestine adult,Colon adult	Colon adult	No	calcium ion transport [GO:0006816]; cellular response to hypoxia [GO:0071456]; chloride transport [GO:0006821]
KY.Chr5.699.v1.ND1-1	NP_001355694	P19070	Complement receptor type 2 (Cr2) (Complement C3d receptor) (CD antigen CD21)	Cr2	Mus musculus (Mouse)	1025	Spleen adult	Spleen adult	No	B cell activation [GO:0042113]; B cell differentiation [GO:0030183]; B cell proliferation [GO:0042100]; complement activation, classical pathway [GO:0006958]; innate immune response [GO:0045087]
KY.Chr13.80.v1.ND1-1	NP_032849	P11680	Properdin (Complement factor P)	Cfp Pfc	Mus musculus (Mouse)	464	Spleen adult	Spleen adult	No	complement activation, alternative pathway [GO:0006957]
KY.Chr4.268.v1.ND1-1	NP_032021	O70165	Ficolin-1 (Collagen/fibrinogen domain-containing protein 1) (Ficolin-A) (Ficolin-alpha) (M-ficolin)	Fcn1 Fcna	Mus musculus (Mouse)	334	Liver E18,Spleen adult	Liver E18	No	cell surface pattern recognition receptor signaling pathway [GO:0002752]; complement activation, lectin pathway [GO:0001867]; G protein-coupled receptor signaling pathway [GO:0007186]; innate immune response [GO:0045087]; positive regulation of interleukin-8 secretion [GO:2000484]
KY.Chr1.2235.v1.ND1-1	NP_038552	Q11131	Alpha-(1,3)-fucosyltransferase 7 (EC 2.4.1.-) (Fucosyltransferase 7) (Fucosyltransferase VII) (Fuc-TVII) (FucT-VII) (Galactoside 3-L-fucosyltransferase)	Fut7	Mus musculus (Mouse)	389	Mammary gland adult	Mammary gland adult	No	CD4-positive, CD25-positive, alpha-beta regulatory T cell differentiation [GO:0002361]; ceramide metabolic process [GO:0006672]; embryo implantation [GO:0007566]; fucosylation [GO:0036065]; inflammatory response [GO:0006954]; leukocyte migration involved in immune response [GO:0002522]; leukocyte migration involved in inflammatory response [GO:0002523]; lymphocyte migration into lymphoid organs […
KY.Chr4.793.v1.SL1-1	XP_006522648	Q9DBB9	Carboxypeptidase N subunit 2 (Carboxypeptidase N 83 kDa chain) (Carboxypeptidase N large subunit) (Carboxypeptidase N polypeptide 2) (Carboxypeptidase N regulatory subunit)	Cpn2	Mus musculus (Mouse)	547	Liver adult	Liver adult	No	0
KY.Chr7.365.v1.nonSL3-1	XP_006521480	Q9DBI0	Transmembrane protease serine 6 (EC 3.4.21.-) (Matriptase-2)	Tmprss6	Mus musculus (Mouse)	811	Liver adult	Liver adult	No	cellular iron ion homeostasis [GO:0006879]; fibrinolysis [GO:0042730]; iron ion homeostasis [GO:0055072]; membrane protein proteolysis [GO:0033619]; negative regulation of BMP signaling pathway [GO:0030514]; negative regulation of transcription, DNA-templated [GO:0045892]; negative regulation of transcription by RNA polymerase II [GO:0000122]; positive regulation of transcription by RNA polymeras…
KY.Chr11.627.v1.SL1-1	NP_032366	A0A0R4J0S2	Insulin-like growth factor-binding protein complex acid labile subunit	Igfals	Mus musculus (Mouse)	603	Liver adult	Liver adult	No	0
KY.Chr10.89.v1.SL1-1	NP_032481	P26262	Plasma kallikrein (EC 3.4.21.34) (Fletcher factor) (Kininogenin) (Plasma prekallikrein) [Cleaved into: Plasma kallikrein heavy chain; Plasma kallikrein light chain]	Klkb1 Klk3 Pk	Mus musculus (Mouse)	638	Liver adult	Liver adult	No	blood coagulation [GO:0007596]; fibrinolysis [GO:0042730]; inflammatory response [GO:0006954]; plasminogen activation [GO:0031639]; positive regulation of fibrinolysis [GO:0051919]
KY.Chr4.296.v1.ND1-1	XP_011240474	Q91Y47	Coagulation factor XI (FXI) (EC 3.4.21.27) (Plasma thromboplastin antecedent) (PTA) [Cleaved into: Coagulation factor XIa heavy chain; Coagulation factor XIa light chain]	F11	Mus musculus (Mouse)	624	Liver E18	Liver E18	No	blood coagulation [GO:0007596]; plasminogen activation [GO:0031639]; positive regulation of fibrinolysis [GO:0051919]; regulation of blood coagulation [GO:0030193]
KY.Chr11.1233.v1.ND1-1	NP_112441	Q07968	Coagulation factor XIII B chain (Protein-glutamine gamma-glutamyltransferase B chain) (Transglutaminase B chain)	F13b Cf13b	Mus musculus (Mouse)	669	Liver E18	Liver E18	No	blood coagulation [GO:0007596]; negative regulation of cellular protein catabolic process [GO:1903363]
KY.Chr9.411.v3.ND2-2	NP_001138862	B7ZWN4	Sulfotransferase (EC 2.8.2.-)	Sult6b2 Gm766	Mus musculus (Mouse)	290	Small intestine adult	Small intestine adult	Yes	0
KY.Chr5.384.v1.ND1-1	NP_080265	Q9D733	Pancreatic secretory granule membrane major glycoprotein GP2 (Pancreatic zymogen granule membrane protein GP-2)	Gp2	Mus musculus (Mouse)	531	Small intestine adult	Small intestine adult	No	antigen transcytosis by M cells in mucosal-associated lymphoid tissue [GO:0002412]
KY.Chr8.306.v2.nonSL2-2	XP_017177068	Q8CG65	SCO-spondin	Sspo	Mus musculus (Mouse)	4998	Thymus adult	Thymus adult	No	cell adhesion [GO:0007155]; cell differentiation [GO:0030154]; nervous system development [GO:0007399]
KY.Chr7.858.v1.ND1-1	XP_011236712	Q8CGD2	Cysteine-rich secretory protein LCCL domain-containing 1 (CocoaCrisp)	Crispld1	Mus musculus (Mouse)	500	Limb E14.5	Limb E14.5	No	face morphogenesis [GO:0060325]
KY.Chr1.589.v1.ND1-1	NP_808462	Q3UP23	Transmembrane protein 26	Tmem26	Mus musculus (Mouse)	366	Limb E14.5	Limb E14.5	No	0
KY.Chr1.1368.v1.ND1-1	XP_006510863	Q60847	Collagen alpha-1(XII) chain	Col12a1	Mus musculus (Mouse)	3120	Limb E14.5	Limb E14.5	No	cell adhesion [GO:0007155]; endodermal cell differentiation [GO:0035987]; growth plate cartilage chondrocyte morphogenesis [GO:0003429]
KY.Chr14.962.v1.ND1-1	XP_006510863	Q60847	Collagen alpha-1(XII) chain	Col12a1	Mus musculus (Mouse)	3120	Limb E14.5	Limb E14.5	No	cell adhesion [GO:0007155]; endodermal cell differentiation [GO:0035987]; growth plate cartilage chondrocyte morphogenesis [GO:0003429]
KY.Chr14.965.v1.ND1-1	NP_001277237	Q60847	Collagen alpha-1(XII) chain	Col12a1	Mus musculus (Mouse)	3120	Limb E14.5	Limb E14.5	No	cell adhesion [GO:0007155]; endodermal cell differentiation [GO:0035987]; growth plate cartilage chondrocyte morphogenesis [GO:0003429]
KY.Chr4.1126.v1.ND1-1	XP_017171294	P98063	Bone morphogenetic protein 1 (BMP-1) (EC 3.4.24.19) (Mammalian tolloid protein) (mTld) (Procollagen C-proteinase) (PCP)	Bmp1	Mus musculus (Mouse)	991	Limb E14.5	Limb E14.5	No	cartilage development [GO:0051216]; cell differentiation [GO:0030154]; ossification [GO:0001503]; positive regulation of cartilage development [GO:0061036]; proteolysis [GO:0006508]
KY.Chr14.336.v1.nonSL4-1	XP_006529821	D3YXG0	Hemicentin-1 (Fibulin-6) (FIBL-6)	Hmcn1	Mus musculus (Mouse)	5634	Limb E14.5,Lung adult	Lung adult	No	cell cycle [GO:0007049]; cell division [GO:0051301]; heterophilic cell-cell adhesion via plasma membrane cell adhesion molecules [GO:0007157]; homophilic cell adhesion via plasma membrane adhesion molecules [GO:0007156]; response to bacterium [GO:0009617]
KY.Chr2.1141.v2.ND1-2	XP_011246353	D3YXG0	Hemicentin-1 (Fibulin-6) (FIBL-6)	Hmcn1	Mus musculus (Mouse)	5634	Limb E14.5,Lung adult	Lung adult	No	cell cycle [GO:0007049]; cell division [GO:0051301]; heterophilic cell-cell adhesion via plasma membrane cell adhesion molecules [GO:0007157]; homophilic cell adhesion via plasma membrane adhesion molecules [GO:0007156]; response to bacterium [GO:0009617]
KY.Chr6.82.v1.SL2-1	XP_006529821	D3YXG0	Hemicentin-1 (Fibulin-6) (FIBL-6)	Hmcn1	Mus musculus (Mouse)	5634	Limb E14.5,Lung adult	Lung adult	No	cell cycle [GO:0007049]; cell division [GO:0051301]; heterophilic cell-cell adhesion via plasma membrane cell adhesion molecules [GO:0007157]; homophilic cell adhesion via plasma membrane adhesion molecules [GO:0007156]; response to bacterium [GO:0009617]
KY.Chr2.1175.v1.SL1-1	XP_006529821	D3YXG0	Hemicentin-1 (Fibulin-6) (FIBL-6)	Hmcn1	Mus musculus (Mouse)	5634	Limb E14.5,Lung adult	Lung adult	No	cell cycle [GO:0007049]; cell division [GO:0051301]; heterophilic cell-cell adhesion via plasma membrane cell adhesion molecules [GO:0007157]; homophilic cell adhesion via plasma membrane adhesion molecules [GO:0007156]; response to bacterium [GO:0009617]
KY.Chr10.989.v1.ND1-1	NP_001019891	D3YXG0	Hemicentin-1 (Fibulin-6) (FIBL-6)	Hmcn1	Mus musculus (Mouse)	5634	Limb E14.5,Lung adult	Lung adult	No	cell cycle [GO:0007049]; cell division [GO:0051301]; heterophilic cell-cell adhesion via plasma membrane cell adhesion molecules [GO:0007157]; homophilic cell adhesion via plasma membrane adhesion molecules [GO:0007156]; response to bacterium [GO:0009617]
KY.Chr2.524.v2.ND2-2	NP_035532	Q9DBP0	Sodium-dependent phosphate transport protein 2B (Sodium-phosphate transport protein 2B) (Na(+)-dependent phosphate cotransporter 2B) (Sodium/phosphate cotransporter 2B) (Na(+)/Pi cotransporter 2B) (NaPi-2b) (Solute carrier family 34 member 2)	Slc34a2 Npt2b	Mus musculus (Mouse)	697	Lung adult	Lung adult	No	cellular phosphate ion homeostasis [GO:0030643]; in utero embryonic development [GO:0001701]; phosphate ion transport [GO:0006817]; response to estrogen [GO:0043627]; sodium-dependent phosphate transport [GO:0044341]
KY.Chr1.2536.v1.ND1-1	XP_006498525	Q9JI18	Low-density lipoprotein receptor-related protein 1B (LRP-1B) (Low-density lipoprotein receptor-related protein-deleted in tumor) (LRP-DIT)	Lrp1b Lrpdit	Mus musculus (Mouse)	4599	Cortex adult,Frontal Lobe adult	Frontal Lobe adult	Yes	in utero embryonic development [GO:0001701]
KY.Chr6.491.v1.ND1-1	NP_001032996	Q2WG76	Protein ripply2	Ripply2	Mus musculus (Mouse)	128	Cerebellum adult	Cerebellum adult	No	axis specification [GO:0009798]; bone morphogenesis [GO:0060349]; determination of left/right symmetry [GO:0007368]; embryonic pattern specification [GO:0009880]; negative regulation of transcription by RNA polymerase II [GO:0000122]; Notch signaling pathway [GO:0007219]; ossification [GO:0001503]; post-anal tail morphogenesis [GO:0036342]; regulation of gene expression [GO:0010468]; somite rostr…
KY.Chr12.647.v1.ND1-1	NP_031555	Q61361	Brevican core protein	Bcan	Mus musculus (Mouse)	883	Cortex adult,Cerebellum adult,Frontal Lobe adult	Frontal Lobe adult	No	cell-matrix adhesion [GO:0007160]; central nervous system development [GO:0007417]; hippocampus development [GO:0021766]; neuron projection extension [GO:1990138]; skeletal system development [GO:0001501]; synapse maturation [GO:0060074]
KY.Chr9.483.v1.ND1-1	XP_011240487	Q62381	Tolloid-like protein 1 (mTll) (EC 3.4.24.-)	Tll1 Tll	Mus musculus (Mouse)	1013	Cerebellum adult	Cerebellum adult	No	cell differentiation [GO:0030154]; multicellular organism development [GO:0007275]
KY.Chr7.292.v1.nonSL7-1	NP_619613	G3X973	Stabilin-1	Stab1	Mus musculus (Mouse)	2571	Ovary adult	Ovary adult	No	cell adhesion [GO:0007155]; cell-cell signaling [GO:0007267]; defense response to bacterium [GO:0042742]; negative regulation of angiogenesis [GO:0016525]
KY.Chr13.336.v1.ND1-1	NP_032044	O89032	SH3 and PX domain-containing protein 2A (Five SH3 domain-containing protein) (SH3 multiple domains protein 1) (Tyrosine kinase substrate with five SH3 domains)	Sh3pxd2a Fish Sh3md1 Tks5	Mus musculus (Mouse)	1124	Subcutaneous fat pad adult	Subcutaneous fat pad adult	No	in utero embryonic development [GO:0001701]; osteoclast fusion [GO:0072675]; reactive oxygen species metabolic process [GO:0072593]; superoxide metabolic process [GO:0006801]
KY.Chr11.73.v1.SL1-1	NP_033354	Q60756	Transcription factor 15 (TCF-15) (Meso1) (Paraxis) (Protein bHLH-EC2)	Tcf15 Bhlhec2	Mus musculus (Mouse)	195	Adrenal adult,Mammary gland adult,Subcutaneous fat pad adult	Adrenal adult	No	anterior/posterior pattern specification [GO:0009952]; ear development [GO:0043583]; eating behavior [GO:0042755]; establishment of epithelial cell apical/basal polarity [GO:0045198]; mesenchymal to epithelial transition [GO:0060231]; muscle organ development [GO:0007517]; muscle organ morphogenesis [GO:0048644]; neuromuscular process controlling posture [GO:0050884]; paraxial mesoderm developmen…
KY.Chr7.708.v1.ND1-1	NP_796357	Q8BX79	Probable G-protein coupled receptor 21	Gpr21	Mus musculus (Mouse)	349	Whole brain E14.5,CNS E18	Whole brain E14.5	Yes	glucose homeostasis [GO:0042593]; negative regulation of insulin receptor signaling pathway [GO:0046627]; positive regulation of multicellular organism growth [GO:0040018]
KY.Chr8.810.v1.ND1-1	XP_006502501	Q8JZZ7	Adhesion G protein-coupled receptor L2 (Calcium-independent alpha-latrotoxin receptor 2) (CIRL-2) (Latrophilin-2)	Adgrl2 Kiaa0786 Lphn2	Mus musculus (Mouse)	1487	Whole brain E14.5,CNS E14,CNS E18	CNS E18	No	adenylate cyclase-activating G protein-coupled receptor signaling pathway [GO:0007189]; brain development [GO:0007420]; cell surface receptor signaling pathway [GO:0007166]; positive regulation of synapse assembly [GO:0051965]; response to bacterium [GO:0009617]; synapse organization [GO:0050808]
KY.Chr2.1204.v1.SL1-1	NP_796304	Q0VBE5	Growth hormone secretagogue receptor	Ghsr	Mus musculus (Mouse)	364	CNS E18	CNS E18	No	actin polymerization or depolymerization [GO:0008154]; cellular response to insulin-like growth factor stimulus [GO:1990314]; cellular response to lipopolysaccharide [GO:0071222]; cellular response to thyroid hormone stimulus [GO:0097067]; decidualization [GO:0046697]; ghrelin secretion [GO:0036321]; hormone-mediated signaling pathway [GO:0009755]; learning or memory [GO:0007611]; negative regula…
KY.Chr7.738.v1.ND1-1	NP_034187	P70397	Homeobox protein DLX-6	Dlx6	Mus musculus (Mouse)	175	Whole brain E14.5,Frontal Lobe adult	Frontal Lobe adult	No	anatomical structure formation involved in morphogenesis [GO:0048646]; cell differentiation [GO:0030154]; embryonic limb morphogenesis [GO:0030326]; epithelial cell differentiation [GO:0030855]; head development [GO:0060322]; inner ear morphogenesis [GO:0042472]; positive regulation of epithelial cell proliferation [GO:0050679]; positive regulation of transcription by RNA polymerase II [GO:004594…
KY.Chr8.1055.v1.SL2-1	XP_006527158	Q9WVM6	Tolloid-like protein 2 (EC 3.4.24.-)	Tll2	Mus musculus (Mouse)	1012	Limb E14.5,Whole brain E14.5,CNS E14	Limb E14.5	No	cell differentiation [GO:0030154]; multicellular organism development [GO:0007275]; negative regulation of skeletal muscle tissue growth [GO:0048632]
KY.Chr2.1208.v1.SL2-1	XP_017173690	Q9WVM6	Tolloid-like protein 2 (EC 3.4.24.-)	Tll2	Mus musculus (Mouse)	1012	Limb E14.5,Whole brain E14.5,CNS E14	Limb E14.5	No	cell differentiation [GO:0030154]; multicellular organism development [GO:0007275]; negative regulation of skeletal muscle tissue growth [GO:0048632]
KY.Chr1.1779.v1.ND1-1	NP_001345709	O08746	Matrilin-2	Matn2	Mus musculus (Mouse)	956	Bladder adult	Bladder adult	No	axon guidance [GO:0007411]; dendrite regeneration [GO:0031104]; glial cell migration [GO:0008347]; growth plate cartilage chondrocyte morphogenesis [GO:0003429]; neuron migration [GO:0001764]; neuron projection development [GO:0031175]; response to axon injury [GO:0048678]
KY.Chr1.1902.v1.ND1-1	XP_006501692	Q6R6I7	Relaxin receptor 1 (Leucine-rich repeat-containing G-protein coupled receptor 7) (Relaxin family peptide receptor 1)	Rxfp1 Gm1018 Lgr7	Mus musculus (Mouse)	758	Subcutaneous fat pad adult	Subcutaneous fat pad adult	No	activation of adenylate cyclase activity [GO:0007190]; adenylate cyclase-activating G protein-coupled receptor signaling pathway [GO:0007189]; adenylate cyclase-modulating G protein-coupled receptor signaling pathway [GO:0007188]; cell differentiation [GO:0030154]; extracellular matrix organization [GO:0030198]; hormone-mediated signaling pathway [GO:0009755]; lung connective tissue development […
KY.Chr2.529.v1.ND1-1	XP_006517241	Q60825	Sodium-dependent phosphate transport protein 2A (Sodium-phosphate transport protein 2A) (Na(+)-dependent phosphate cotransporter 2A) (NaPi-7) (Sodium/phosphate cotransporter 2A) (Na(+)/Pi cotransporter 2A) (NaPi-2a) (Solute carrier family 34 member 1)	Slc34a1 Npt2 Slc17a2	Mus musculus (Mouse)	637	Kidney adult	Kidney adult	No	arsenate ion transmembrane transport [GO:1901684]; bone remodeling [GO:0046849]; cellular phosphate ion homeostasis [GO:0030643]; phosphate ion homeostasis [GO:0055062]; phosphate ion transmembrane transport [GO:0035435]; phosphate ion transport [GO:0006817]; positive regulation of membrane potential [GO:0045838]; positive regulation of phosphate transmembrane transport [GO:2000187]; positive reg…
KY.Chr2.548.v2.ND1-2	NP_082197	Q8K1C7	Monocarboxylate transporter 14 (MCT 14) (Solute carrier family 16 member 14)	Slc16a14 Mct14	Mus musculus (Mouse)	512	Kidney adult	Kidney adult	No	0
KY.Chr8.1337.v1.ND1-1	NP_034261	Q04742	Homeobox protein EMX1 (Empty spiracles homolog 1) (Empty spiracles-like protein 1)	Emx1 Emx-1	Mus musculus (Mouse)	257	Kidney adult	Kidney adult	No	brain development [GO:0007420]; brain morphogenesis [GO:0048854]; central nervous system development [GO:0007417]; cerebral cortex development [GO:0021987]; cerebral cortex neuron differentiation [GO:0021895]; cerebral cortex regionalization [GO:0021796]; homeostasis of number of cells [GO:0048872]; in utero embryonic development [GO:0001701]; neuroepithelial cell differentiation [GO:0060563]; ne…
KY.Chr11.658.v1.SL1-1	NP_898932	Q3V0Q7	Transmembrane protease serine 12 (EC 3.4.21.-)	Tmprss12	Mus musculus (Mouse)	336	Testis adult	Testis adult	Yes	0
KY.Chr2.2207.v2.ND2-2	XP_006524677	Q5DID3	Uromodulin-like 1 (Olfactorin)	Umodl1	Mus musculus (Mouse)	1319	Testis adult	Testis adult	Yes	adipose tissue development [GO:0060612]; cellular response to gonadotropin-releasing hormone [GO:0097211]; multicellular organismal reproductive process [GO:0048609]; regulation of apoptotic process [GO:0042981]; regulation of gene expression [GO:0010468]; regulation of ovarian follicle development [GO:2000354]; single fertilization [GO:0007338]
KY.Chr11.225.v1.ND1-1	NP_001303689	P58659	Protein eva-1 homolog C (Protein FAM176C)	Eva1c Fam176c	Mus musculus (Mouse)	440	Testis adult	Testis adult	No	0
KY.Chr9.770.v1.ND1-1	NP_033033	K7Q7T7	RAS-related C3 botulinum substrate 1	Rac1	Mus musculus (Mouse)	192	Small intestine adult,Colon adult	Colon adult	No	small GTPase mediated signal transduction [GO:0007264]
KY.Chr8.1094.v1.ND1-1	NP_001074755	F2Z4A3	FAT atypical cadherin 1	Fat1	Mus musculus (Mouse)	4590	Limb E14.5	Limb E14.5	No	actin filament organization [GO:0007015]; camera-type eye morphogenesis [GO:0048593]; cell-cell adhesion [GO:0098609]; epithelial cell morphogenesis [GO:0003382]; establishment or maintenance of cell polarity [GO:0007163]; establishment or maintenance of epithelial cell apical/basal polarity [GO:0045197]; homophilic cell adhesion via plasma membrane adhesion molecules [GO:0007156]
KY.Chr2.398.v1.ND1-1	XP_011243228	P97718	Alpha-1A adrenergic receptor (Alpha-1A adrenoreceptor) (Alpha-1A adrenoceptor) (Alpha-1C adrenergic receptor)	Adra1a Adra1c	Mus musculus (Mouse)	466	Frontal Lobe adult	Frontal Lobe adult	No	activation of phospholipase C activity [GO:0007202]; adenylate cyclase-activating adrenergic receptor signaling pathway [GO:0071880]; adenylate cyclase-modulating G protein-coupled receptor signaling pathway [GO:0007188]; adult heart development [GO:0007512]; aging [GO:0007568]; calcium ion transport into cytosol [GO:0060402]; cell-cell signaling [GO:0007267]; cell growth involved in cardiac musc…
KY.Chr2.211.v1.SL1-1	NP_001139372	Q8K2J9	BTB/POZ domain-containing protein 6	Btbd6	Mus musculus (Mouse)	488	Adrenal adult,Ovary adult,Duodenum adult	Adrenal adult	No	neurogenesis [GO:0022008]
KY.Chr11.1144.v1.ND1-1	NP_780592	Q8BWP8	Beta-1,4-glucuronyltransferase 1 (EC 2.4.1.-) (I-beta-1,3-N-acetylglucosaminyltransferase) (iGnT) (N-acetyllactosaminide beta-1,3-N-acetylglucosaminyltransferase) (Poly-N-acetyllactosamine extension enzyme) (UDP-GlcNAc:betaGal beta-1,3-N-acetylglucosaminyltransferase 1)	B4gat1 B3gnt1 B3gnt6	Mus musculus (Mouse)	415	Cortex adult,Cerebellum adult,Ovary adult	Ovary adult	No	axon guidance [GO:0007411]; protein glycosylation [GO:0006486]; protein O-linked mannosylation [GO:0035269]
KY.Chr5.215.v1.ND1-1	NP_058589	Q9WTS2	Alpha-(1,6)-fucosyltransferase (Alpha1-6FucT) (EC 2.4.1.68) (Fucosyltransferase 8) (GDP-L-Fuc:N-acetyl-beta-D-glucosaminide alpha1,6-fucosyltransferase) (GDP-fucose--glycoprotein fucosyltransferase) (Glycoprotein 6-alpha-L-fucosyltransferase)	Fut8	Mus musculus (Mouse)	575	Cerebellum adult,Adrenal adult,Placenta adult	Adrenal adult	No	cell migration [GO:0016477]; GDP-L-fucose metabolic process [GO:0046368]; integrin-mediated signaling pathway [GO:0007229]; N-glycan fucosylation [GO:0036071]; N-glycan processing [GO:0006491]; protein glycosylation in Golgi [GO:0033578]; protein N-linked glycosylation [GO:0006487]; protein N-linked glycosylation via asparagine [GO:0018279]; receptor metabolic process [GO:0043112]; regulation of …
KY.Chr11.783.v1.ND1-1	NP_058589	Q9WTS2	Alpha-(1,6)-fucosyltransferase (Alpha1-6FucT) (EC 2.4.1.68) (Fucosyltransferase 8) (GDP-L-Fuc:N-acetyl-beta-D-glucosaminide alpha1,6-fucosyltransferase) (GDP-fucose--glycoprotein fucosyltransferase) (Glycoprotein 6-alpha-L-fucosyltransferase)	Fut8	Mus musculus (Mouse)	575	Cerebellum adult,Adrenal adult,Placenta adult	Adrenal adult	No	cell migration [GO:0016477]; GDP-L-fucose metabolic process [GO:0046368]; integrin-mediated signaling pathway [GO:0007229]; N-glycan fucosylation [GO:0036071]; N-glycan processing [GO:0006491]; protein glycosylation in Golgi [GO:0033578]; protein N-linked glycosylation [GO:0006487]; protein N-linked glycosylation via asparagine [GO:0018279]; receptor metabolic process [GO:0043112]; regulation of …
KY.Chr12.90.v1.nonSL5-1	NP_660110	Q059T5	Mannoside acetylglucosaminyltransferase 5	Mgat5	Mus musculus (Mouse)	740	Cortex adult,Cerebellum adult,Frontal Lobe adult,Colon adult	Colon adult	No	negative regulation of protein tyrosine phosphatase activity [GO:1903614]; positive regulation of cell migration [GO:0030335]; positive regulation of receptor signaling pathway via STAT [GO:1904894]; protein N-linked glycosylation via asparagine [GO:0018279]
NC Specific (RPKM>1)
KY.Chr9.391.v1.ND1-1	NP_796304	Q0VBE5	Growth hormone secretagogue receptor	Ghsr	Mus musculus (Mouse)	364	CNS E18	CNS E18	No	actin polymerization or depolymerization [GO:0008154]; cellular response to insulin-like growth factor stimulus [GO:1990314]; cellular response to lipopolysaccharide [GO:0071222]; cellular response to thyroid hormone stimulus [GO:0097067]; decidualization [GO:0046697]; ghrelin secretion [GO:0036321]; hormone-mediated signaling pathway [GO:0009755]; learning or memory [GO:0007611]; negative regula…
KY.Chr3.84.v1.nonSL1-1	NP_991352	Q920H4	Muscarinic acetylcholine receptor M5	Chrm5	Mus musculus (Mouse)	532	CNS E18	CNS E18	No	adenylate cyclase-inhibiting G protein-coupled acetylcholine receptor signaling pathway [GO:0007197]; chemical synaptic transmission [GO:0007268]; dopamine transport [GO:0015872]; gastric acid secretion [GO:0001696]; G protein-coupled receptor signaling pathway, coupled to cyclic nucleotide second messenger [GO:0007187]; regulation of phosphatidylinositol dephosphorylation [GO:0060304]; transmiss…
KY.Chr3.577.v3.ND3-3	NP_001180195	P60755	MAM domain-containing glycosylphosphatidylinositol anchor protein 2 (MAM domain-containing protein 1)	Mdga2 Mamdc1	Mus musculus (Mouse)	949	CNS E18	CNS E18	Yes	neuron migration [GO:0001764]; pattern specification process [GO:0007389]; regulation of presynapse assembly [GO:1905606]; regulation of synaptic membrane adhesion [GO:0099179]
KY.Chr7.428.v1.SL1-1	NP_001156859	E9QK34	Neuroligin-1	Nlgn1	Mus musculus (Mouse)	814	CNS E18,Cortex adult,Frontal Lobe adult	Cortex adult	Yes	cell adhesion [GO:0007155]; modulation of chemical synaptic transmission [GO:0050804]; synapse organization [GO:0050808]
KY.Chr9.557.v1.ND1-1	NP_001033790	P63080	Gamma-aminobutyric acid receptor subunit beta-3 (GABA(A) receptor subunit beta-3)	Gabrb3 Gabrb-3	Mus musculus (Mouse)	473	Frontal Lobe adult	Frontal Lobe adult	No	cellular response to histamine [GO:0071420]; chemical synaptic transmission [GO:0007268]; chloride transmembrane transport [GO:1902476]; cochlea development [GO:0090102]; gamma-aminobutyric acid signaling pathway [GO:0007214]; inhibitory postsynaptic potential [GO:0060080]; inhibitory synapse assembly [GO:1904862]; inner ear receptor cell development [GO:0060119]; innervation [GO:0060384]; ion tr…
KY.UAContig2.1.v2.nonSL5-1	XP_017170529	Q0KK59	Protein unc-79 homolog	Unc79 Kiaa1409	Mus musculus (Mouse)	2596	Whole brain E14.5,CNS E14,CNS E18,Cortex adult,Frontal Lobe adult	CNS E18	Yes	adult behavior [GO:0030534]; behavioral response to ethanol [GO:0048149]; multicellular organism growth [GO:0035264]
KY.Chr10.1283.v1.SL1-1	NP_001347907	A0A5F8MQ13	Transmembrane protein 178B	Tmem178b	Mus musculus (Mouse)	294	Whole brain E14.5,CNS E18,Cortex adult	CNS E18	No	0
KY.Chr1.1.v1.nonSL3-1	NP_001277344	P70377	Fibroblast growth factor 13 (FGF-13) (Fibroblast growth factor homologous factor 2) (FHF-2)	Fgf13 Fhf2	Mus musculus (Mouse)	245	CNS E18	CNS E18	No	cerebral cortex cell migration [GO:0021795]; establishment of neuroblast polarity [GO:0045200]; hippocampus development [GO:0021766]; inhibitory synapse assembly [GO:1904862]; learning [GO:0007612]; MAPK cascade [GO:0000165]; memory [GO:0007613]; microtubule polymerization [GO:0046785]; negative regulation of collateral sprouting [GO:0048671]; negative regulation of microtubule depolymerization […
KY.Chr1.602.v1.nonSL1-1	XP_017177127	Q7TPG8	Chemokine-like protein TAFA-1	Tafa1 Fam19a1	Mus musculus (Mouse)	133	Cortex adult	Cortex adult	Yes	neuroblast differentiation [GO:0014016]; regulation of neuroblast proliferation [GO:1902692]; regulation of signaling receptor activity [GO:0010469]
KY.Chr10.638.v1.nonSL1-1	NP_775304	Q8BMN3	Neuronal acetylcholine receptor subunit beta-3	Chrnb3	Mus musculus (Mouse)	464	Cortex adult	Cortex adult	No	chemical synaptic transmission [GO:0007268]; ion transmembrane transport [GO:0034220]; nervous system process [GO:0050877]; neuromuscular synaptic transmission [GO:0007274]; regulation of membrane potential [GO:0042391]; regulation of synaptic vesicle exocytosis [GO:2000300]; response to nicotine [GO:0035094]; signal transduction [GO:0007165]; synaptic transmission, cholinergic [GO:0007271]
KY.Chr8.390.v2.ND2-2	NP_058680	Q0VB97	Transient receptor potential cation channel, subfamily C, member 4	Trpc4	Mus musculus (Mouse)	974	CNS E18,Frontal Lobe adult	Frontal Lobe adult	No	calcium ion import [GO:0070509]
KY.Chr11.1198.v1.ND1-1	NP_033088	O08899	Regulator of G-protein signaling 4 (RGS4)	Rgs4	Mus musculus (Mouse)	205	Cortex adult	Cortex adult	No	G protein-coupled receptor signaling pathway [GO:0007186]; negative regulation of cell growth involved in cardiac muscle cell development [GO:0061052]; negative regulation of dopamine receptor signaling pathway [GO:0060160]; negative regulation of glycine import across plasma membrane [GO:1900924]; negative regulation of G protein-coupled receptor signaling pathway [GO:0045744]; negative regulati…
KY.Chr3.1491.v1.ND1-1	NP_001303601	P68404	Protein kinase C beta type (PKC-B) (PKC-beta) (EC 2.7.11.13)	Prkcb Pkcb Prkcb1	Mus musculus (Mouse)	671	Cortex adult	Cortex adult	No	adaptive immune response [GO:0002250]; apoptotic process [GO:0006915]; B cell activation [GO:0042113]; B cell receptor signaling pathway [GO:0050853]; calcium ion transport [GO:0006816]; cellular calcium ion homeostasis [GO:0006874]; cellular response to carbohydrate stimulus [GO:0071322]; histone H3-T6 phosphorylation [GO:0035408]; intracellular signal transduction [GO:0035556]; negative regulat…
KY.Chr10.618.v1.ND1-1	NP_001156821	Q8R4G0	Netrin-G1 (Laminet-1)	Ntng1 Kiaa0976 Lmnt1	Mus musculus (Mouse)	539	Whole brain E14.5,CNS E18,Frontal Lobe adult	CNS E18	No	animal organ morphogenesis [GO:0009887]; axonogenesis [GO:0007409]; modulation of chemical synaptic transmission [GO:0050804]; regulation of neuron migration [GO:2001222]; regulation of neuron projection arborization [GO:0150011]; regulation of neuron projection development [GO:0010975]; synaptic membrane adhesion [GO:0099560]; tissue development [GO:0009888]
KY.Chr12.1083.v1.nonSL4-1	NP_001300863	P0DP26	Calmodulin-1	Calm1 Calm Cam Cam1	Mus musculus (Mouse)	149	Cortex adult,Frontal Lobe adult	Cortex adult	No	activation of adenylate cyclase activity [GO:0007190]; calcium-mediated signaling [GO:0019722]; detection of calcium ion [GO:0005513]; establishment of protein localization to mitochondrial membrane [GO:0090151]; G2/M transition of mitotic cell cycle [GO:0000086]; microtubule cytoskeleton organization [GO:0000226]; negative regulation of ryanodine-sensitive calcium-release channel activity [GO:00…
KY.Chr9.756.v2.SL3-1	NP_001333608	B1AWN6	Sodium channel protein type 2 subunit alpha (Voltage-gated sodium channel subunit alpha Nav1.2)	Scn2a Scn2a1	Mus musculus (Mouse)	2006	Cortex adult,Cerebellum adult	Cerebellum adult	No	cellular response to hypoxia [GO:0071456]; intrinsic apoptotic signaling pathway in response to osmotic stress [GO:0008627]; membrane depolarization during action potential [GO:0086010]; memory [GO:0007613]; nervous system development [GO:0007399]; neuronal action potential [GO:0019228]; neuron apoptotic process [GO:0051402]; regulation of ion transmembrane transport [GO:0034765]; sodium ion tran…
KY.Chr1.1955.v1.SL2-1	NP_034862	Q6PHP6	Leucine-rich repeat protein 2, neuronal	Lrrn2	Mus musculus (Mouse)	730	CNS E18,Cerebellum adult	Cerebellum adult	No	0
KY.Chr9.555.v1.ND1-1	NP_001345978	P16305	Gamma-aminobutyric acid receptor subunit alpha-6 (GABA(A) receptor subunit alpha-6)	Gabra6 Gabra-6	Mus musculus (Mouse)	453	Cerebellum adult	Cerebellum adult	Yes	chemical synaptic transmission [GO:0007268]; chloride transmembrane transport [GO:1902476]; gamma-aminobutyric acid signaling pathway [GO:0007214]; ion transmembrane transport [GO:0034220]; nervous system process [GO:0050877]; regulation of membrane potential [GO:0042391]; regulation of postsynaptic membrane potential [GO:0060078]; signal transduction [GO:0007165]; synaptic transmission, GABAergi…
KY.Chr1.2277.v1.ND1-1	XP_006538609	P22933	Gamma-aminobutyric acid receptor subunit delta (GABA(A) receptor subunit delta)	Gabrd	Mus musculus (Mouse)	449	Cerebellum adult	Cerebellum adult	Yes	chemical synaptic transmission [GO:0007268]; ion transmembrane transport [GO:0034220]; nervous system process [GO:0050877]; regulation of membrane potential [GO:0042391]; signal transduction [GO:0007165]
KY.Chr2.21.v1.ND1-1	NP_001156455	A2VDH3	Leucine-rich repeat-containing protein 38 (BK channel auxiliary gamma subunit LRRC38)	Lrrc38	Mus musculus (Mouse)	298	Cerebellum adult	Cerebellum adult	No	positive regulation of voltage-gated potassium channel activity [GO:1903818]; potassium ion transmembrane transport [GO:0071805]
KY.Chr9.1034.v1.SL1-1	NP_001231130	P63015	Paired box protein Pax-6 (Oculorhombin)	Pax6 Pax-6 Sey	Mus musculus (Mouse)	422	Whole brain E14.5,CNS E11.5,Cerebellum adult	Cerebellum adult	Yes	anterior/posterior pattern specification [GO:0009952]; astrocyte differentiation [GO:0048708]; axon guidance [GO:0007411]; axonogenesis [GO:0007409]; blood vessel development [GO:0001568]; brain development [GO:0007420]; camera-type eye development [GO:0043010]; cell differentiation [GO:0030154]; cell fate commitment [GO:0045165]; cell fate determination [GO:0001709]; cellular response to leukemi…
KY.Chr10.773.v1.ND1-1	NP_001074661	B2RY58	Hyperpolarization-activated, cyclic nucleotide-gated K+ 4 (Potassium/sodium hyperpolarization-activated cyclic nucleotide-gated channel 4)	Hcn4	Mus musculus (Mouse)	1201	Whole brain E14.5	Whole brain E14.5	No	cellular response to cAMP [GO:0071320]; cellular response to cGMP [GO:0071321]; potassium ion import across plasma membrane [GO:1990573]; regulation of cardiac muscle cell action potential involved in regulation of contraction [GO:0098909]; regulation of heart rate by cardiac conduction [GO:0086091]; regulation of ion transmembrane transport [GO:0034765]; regulation of membrane depolarization [GO…
KY.Chr14.39.v1.ND1-1	NP_663562	Q8QZX0	Serine/threonine-protein kinase SBK1 (EC 2.7.11.1) (SH3-binding kinase 1)	Sbk1 Sbk	Mus musculus (Mouse)	417	Whole brain E14.5	Whole brain E14.5	No	peptidyl-serine phosphorylation [GO:0018105]; peptidyl-threonine phosphorylation [GO:0018107]
KY.Chr14.946.v1.SL1-1	XP_006517630	O09113	Homeobox protein orthopedia	Otp	Mus musculus (Mouse)	325	Whole brain E14.5	Whole brain E14.5	Yes	forebrain neuron differentiation [GO:0021879]; hypothalamus cell differentiation [GO:0021979]; neurohypophysis development [GO:0021985]; positive regulation of neuroblast proliferation [GO:0002052]; regulation of transcription, DNA-templated [GO:0006355]
KY.Chr2.851.v1.SL2-1	NP_620395	Q63955	POU domain, class 4, transcription factor 3 (Brain-specific homeobox/POU domain protein 3C) (Brain-3C) (Brn-3C) (Brn-3.1)	Pou4f3 Brn-3.1 Brn-3c Brn3c	Mus musculus (Mouse)	338	Whole brain E14.5	Whole brain E14.5	Yes	axon extension [GO:0048675]; cell differentiation [GO:0030154]; inner ear auditory receptor cell differentiation [GO:0042491]; inner ear development [GO:0048839]; inner ear morphogenesis [GO:0042472]; inner ear receptor cell differentiation [GO:0060113]; neuromuscular process controlling balance [GO:0050885]; neuron apoptotic process [GO:0051402]; positive regulation of transcription by RNA polym…
KY.Chr10.279.v1.ND1-1	NP_035511	Q62233	Homeobox protein SIX3 (Sine oculis homeobox homolog 3)	Six3	Mus musculus (Mouse)	333	Whole brain E14.5,CNS E14	Whole brain E14.5	Yes	anatomical structure development [GO:0048856]; apoptotic process involved in development [GO:1902742]; brain development [GO:0007420]; camera-type eye development [GO:0043010]; cell proliferation in forebrain [GO:0021846]; circadian behavior [GO:0048512]; diencephalon development [GO:0021536]; epithelial cell maturation [GO:0002070]; eye development [GO:0001654]; forebrain anterior/posterior patt…
KY.Chr6.665.v1.ND1-1	NP_689415	Q64104	Nuclear receptor subfamily 2 group E member 1 (Nuclear receptor TLX) (Protein tailless homolog) (Tll) (mTll)	Nr2e1 Tll Tlx	Mus musculus (Mouse)	385	CNS E11.5,CNS E14	CNS E11.5	Yes	aggressive behavior [GO:0002118]; amygdala development [GO:0021764]; anatomical structure development [GO:0048856]; anterior commissure morphogenesis [GO:0021960]; behavioral fear response [GO:0001662]; brain development [GO:0007420]; camera-type eye development [GO:0043010]; cell differentiation [GO:0030154]; cell fate commitment [GO:0045165]; cerebral cortex development [GO:0021987]; cerebral c…
KY.Chr9.589.v1.SL1-1	XP_006497809	O88609	LIM homeobox transcription factor 1-beta (LIM/homeobox protein 1.2) (LMX-1.2) (LIM/homeobox protein LMX1B)	Lmx1b	Mus musculus (Mouse)	395	Limb E14.5	Limb E14.5	No	camera-type eye development [GO:0043010]; cell population proliferation [GO:0008283]; central nervous system neuron development [GO:0021954]; cerebellum morphogenesis [GO:0021587]; collagen fibril organization [GO:0030199]; dopaminergic neuron differentiation [GO:0071542]; dorsal/ventral pattern formation [GO:0009953]; embryonic limb morphogenesis [GO:0030326]; limb morphogenesis [GO:0035108]; lo…
KY.Chr1.2618.v1.ND1-1	XP_006501278	P70390	Short stature homeobox protein 2 (Homeobox protein Og12X) (OG-12) (Paired family homeodomain protein Prx3)	Shox2 Og12x Prx3	Mus musculus (Mouse)	331	Limb E14.5	Limb E14.5	No	cardiac atrium morphogenesis [GO:0003209]; cartilage development involved in endochondral bone morphogenesis [GO:0060351]; chondrocyte development [GO:0002063]; chondrocyte differentiation [GO:0002062]; embryonic digestive tract morphogenesis [GO:0048557]; embryonic forelimb morphogenesis [GO:0035115]; embryonic limb morphogenesis [GO:0030326]; embryonic morphogenesis [GO:0048598]; embryonic skel…
KY.Chr10.1199.v1.ND1-1	NP_032148	A0A654IER4	Connexin q	Cxnq	Mus musculus (Mouse)	396	CNS E11.5	CNS E11.5	No	0
KY.Chr4.1007.v1.SL1-1	NP_032148	A0A654IER4	Connexin q	Cxnq	Mus musculus (Mouse)	396	CNS E11.5	CNS E11.5	No	0
KY.Chr10.1198.v2.SL2-2	NP_032148	A0A654IER4	Connexin q	Cxnq	Mus musculus (Mouse)	396	CNS E11.5	CNS E11.5	No	0
KY.Chr14.181.v1.ND1-1	NP_032914	O35690	Paired mesoderm homeobox protein 2B (Neuroblastoma Phox) (NBPhox) (PHOX2B homeodomain protein) (Paired-like homeobox 2B)	Phox2b Pmx2b	Mus musculus (Mouse)	314	Adrenal adult	Adrenal adult	No	autonomic nervous system development [GO:0048483]; brainstem development [GO:0003360]; cell development [GO:0048468]; cell differentiation in hindbrain [GO:0021533]; cellular response to BMP stimulus [GO:0071773]; dopaminergic neuron differentiation [GO:0071542]; efferent axon development in a lateral line nerve [GO:0048894]; enteric nervous system development [GO:0048484]; glial cell differentia…
KY.Chr14.155.v1.ND1-2	NP_038810	Q9Z1X2	Phosphatidylserine synthase 2 (PSS-2) (PtdSer synthase 2) (EC 2.7.8.29) (Serine-exchange enzyme II)	Ptdss2 Pss2	Mus musculus (Mouse)	473	Testis adult	Testis adult	No	phosphatidylserine biosynthetic process [GO:0006659]
KY.Chr14.417.v1.ND1-1	XP_006514729	Q8QZW7	Gamma-aminobutyric acid receptor subunit pi (GABA(A) receptor subunit pi)	Gabrp	Mus musculus (Mouse)	440	Lung adult	Lung adult	No	chemical synaptic transmission [GO:0007268]; ion transmembrane transport [GO:0034220]; nervous system process [GO:0050877]; regulation of membrane potential [GO:0042391]; signal transduction [GO:0007165]
KY.Chr6.592.v2.SL1-2	NP_032754	P70180	Atrial natriuretic peptide receptor 3 (Atrial natriuretic peptide clearance receptor) (Atrial natriuretic peptide receptor type C) (ANP-C) (ANPR-C) (NPR-C) (EF-2)	Npr3	Mus musculus (Mouse)	536	Genital fat pad adult,Subcutaneous fat pad adult	Genital fat pad adult	No	adenylate cyclase-inhibiting G protein-coupled receptor signaling pathway [GO:0007193]; negative regulation of adenylate cyclase activity [GO:0007194]; negative regulation of cold-induced thermogenesis [GO:0120163]; negative regulation of smooth muscle cell proliferation [GO:0048662]; osteoclast proliferation [GO:0002158]; pancreatic juice secretion [GO:0030157]; phosphatidylinositol-mediated sig…
KY.Chr14.37.v1.ND1-1	NP_032132	O35599	Medium-wave-sensitive opsin 1 (Green cone photoreceptor pigment) (Green-sensitive opsin) (M opsin) (Medium wavelength-sensitive cone opsin)	Opn1mw Gcp	Mus musculus (Mouse)	359	Genital fat pad adult	Genital fat pad adult	No	cellular response to light stimulus [GO:0071482]; G protein-coupled receptor signaling pathway [GO:0007186]; phototransduction [GO:0007602]; positive regulation of cytokinesis [GO:0032467]; protein-chromophore linkage [GO:0018298]; visual perception [GO:0007601]
KY.Chr10.1268.v1.ND1-1	NP_001345521	Q920C1	Chordin-like protein 1 (Neuralin-1) (Neurogenesin-1) (Ventroptin)	Chrdl1 Ng1 Nrln1	Mus musculus (Mouse)	447	Bladder adult,Genital fat pad adult	Genital fat pad adult	No	cell fate determination [GO:0001709]; eye development [GO:0001654]; negative regulation of BMP signaling pathway [GO:0030514]; neuron differentiation [GO:0030182]; ossification [GO:0001503]
KY.Chr3.1637.v1.ND1-1	NP_032021	O70165	Ficolin-1 (Collagen/fibrinogen domain-containing protein 1) (Ficolin-A) (Ficolin-alpha) (M-ficolin)	Fcn1 Fcna	Mus musculus (Mouse)	334	Liver E18,Spleen adult	Liver E18	No	cell surface pattern recognition receptor signaling pathway [GO:0002752]; complement activation, lectin pathway [GO:0001867]; G protein-coupled receptor signaling pathway [GO:0007186]; innate immune response [GO:0045087]; positive regulation of interleukin-8 secretion [GO:2000484]
KY.Chr12.305.v2.ND1-2	NP_032021	O70165	Ficolin-1 (Collagen/fibrinogen domain-containing protein 1) (Ficolin-A) (Ficolin-alpha) (M-ficolin)	Fcn1 Fcna	Mus musculus (Mouse)	334	Liver E18,Spleen adult	Liver E18	No	cell surface pattern recognition receptor signaling pathway [GO:0002752]; complement activation, lectin pathway [GO:0001867]; G protein-coupled receptor signaling pathway [GO:0007186]; innate immune response [GO:0045087]; positive regulation of interleukin-8 secretion [GO:2000484]
KY.Chr5.853.v1.ND1-1	NP_542765	Q3TZ06	Uncharacterized protein	Tmprss3	Mus musculus (Mouse)	475	Liver E18	Liver E18	No	cellular sodium ion homeostasis [GO:0006883]; sensory perception of sound [GO:0007605]
KY.Chr10.1257.v1.nonSL11-1	NP_598661	Q99LS3	Phosphoserine phosphatase (PSP) (PSPase) (EC 3.1.3.3) (O-phosphoserine phosphohydrolase)	Psph	Mus musculus (Mouse)	225	Placenta adult	Placenta adult	No	dephosphorylation [GO:0016311]; in utero embryonic development [GO:0001701]; L-serine biosynthetic process [GO:0006564]; L-serine metabolic process [GO:0006563]; response to mechanical stimulus [GO:0009612]; response to nutrient levels [GO:0031667]; response to testosterone [GO:0033574]
KY.Chr1.2637.v1.nonSL14-1	NP_694716	Q8VHL5	Gamma-crystallin N (Gamma-N-crystallin)	Crygn	Mus musculus (Mouse)	183	Placenta adult,Genital fat pad adult	Placenta adult	No	lens development in camera-type eye [GO:0002088]; visual perception [GO:0007601]
KY.Chr9.461.v1.ND1-1	NP_852077	Q80WQ9	Zinc finger BED domain-containing protein 4	Zbed4 Kiaa0637	Mus musculus (Mouse)	1168	Thymus adult	Thymus adult	No	0
KY.Chr14.613.v1.nonSL12-2	NP_080877	Q8R1F5	Putative hydroxypyruvate isomerase (EC 5.3.1.22)	Hyi	Mus musculus (Mouse)	277	Adrenal adult,Liver adult,Duodenum adult	Liver adult	No	glyoxylate metabolic process [GO:0046487]
KY.Chr10.872.v1.ND1-1	NP_034138	O54750	Cytochrome P450 2J6 (EC 1.14.14.1) (Arachidonic acid epoxygenase) (CYPIIJ6)	Cyp2j6	Mus musculus (Mouse)	501	Duodenum adult	Duodenum adult	No	arachidonic acid metabolic process [GO:0019369]; epoxygenase P450 pathway [GO:0019373]; exogenous drug catabolic process [GO:0042738]; female pregnancy [GO:0007565]; icosanoid metabolic process [GO:0006690]; linoleic acid metabolic process [GO:0043651]; negative regulation of collagen biosynthetic process [GO:0032966]; negative regulation of peroxisome proliferator activated receptor signaling pa…
KY.Chr3.996.v1.ND1-1	NP_083154	Q3KN89	Transporter	Slc6a19	Mus musculus (Mouse)	634	Kidney adult	Kidney adult	No	response to nutrient [GO:0007584]
KY.Chr1.2278.v1.ND1-1	XP_006537679	P56476	Gamma-aminobutyric acid receptor subunit rho-2 (GABA(A) receptor subunit rho-2) (GABA(C) receptor)	Gabrr2	Mus musculus (Mouse)	465	Heart adult,Spleen adult	Heart adult	No	chemical synaptic transmission [GO:0007268]; chloride transport [GO:0006821]; gamma-aminobutyric acid signaling pathway [GO:0007214]; ion transmembrane transport [GO:0034220]; nervous system process [GO:0050877]; regulation of membrane potential [GO:0042391]; signal transduction [GO:0007165]; visual perception [GO:0007601]
Endo Specific (RPKM>1)
KY.Chr7.224.v1.ND1-1	XP_017173656	Q8K0D2	Hyaluronan-binding protein 2 (EC 3.4.21.-) (Plasma hyaluronan-binding protein) [Cleaved into: Hyaluronan-binding protein 2 50 kDa heavy chain; Hyaluronan-binding protein 2 50 kDa heavy chain alternate form; Hyaluronan-binding protein 2 27 kDa light chain; Hyaluronan-binding protein 2 27 kDa light chain alternate form]	Habp2 Phbp	Mus musculus (Mouse)	558	Liver adult,Kidney adult	Liver adult	No	proteolysis [GO:0006508]
KY.Chr10.697.v1.SL1-1	XP_006509315	P18581	Cationic amino acid transporter 2 (CAT-2) (CAT2) (20.5) (Low affinity cationic amino acid transporter 2) (Solute carrier family 7 member 2) (T-cell early activation protein) (TEA)	Slc7a2 Atrc2 Tea	Mus musculus (Mouse)	657	Liver adult	Liver adult	No	arginine transport [GO:0015809]; L-arginine import across plasma membrane [GO:0097638]; L-arginine transport [GO:1902023]; L-lysine import across plasma membrane [GO:0097639]; L-ornithine import across plasma membrane [GO:0097640]; L-ornithine transmembrane transport [GO:1903352]; macrophage activation [GO:0042116]; nitric oxide biosynthetic process [GO:0006809]; nitric oxide production involved …
KY.Chr7.969.v1.ND1-1	NP_033290	Q62266	Cornifin-A (Small proline-rich protein 1A) (SPR1 A) (SPR1A)	Sprr1a	Mus musculus (Mouse)	144	Bladder adult	Bladder adult	No	keratinization [GO:0031424]; keratinocyte differentiation [GO:0030216]; peptide cross-linking [GO:0018149]
KY.Chr7.970.v1.nonSL14-1	NP_033290	Q62266	Cornifin-A (Small proline-rich protein 1A) (SPR1 A) (SPR1A)	Sprr1a	Mus musculus (Mouse)	144	Bladder adult	Bladder adult	No	keratinization [GO:0031424]; keratinocyte differentiation [GO:0030216]; peptide cross-linking [GO:0018149]
KY.Chr1.1786.v1.ND1-1	XP_006513992	O55225	Otogelin	Otog Otgn	Mus musculus (Mouse)	2911	Bladder adult	Bladder adult	Yes	adult locomotory behavior [GO:0008344]; L-arabinose metabolic process [GO:0046373]; sensory perception of sound [GO:0007605]
KY.Chr10.1260.v1.SL1-2	NP_079606	E9Q3D4	Hydroxysteroid (17-beta) dehydrogenase 14	Hsd17b14	Mus musculus (Mouse)	273	Kidney adult	Kidney adult	No	steroid catabolic process [GO:0006706]
KY.Chr8.1300.v1.ND1-1	NP_081027	Q08AU7	Myeloid-associated differentiation marker-like protein 2	Myadml2	Mus musculus (Mouse)	307	Heart adult	Heart adult	No	0
KY.Chr1.1785.v1.ND1-1	XP_006505981	Q8CIZ8	von Willebrand factor (vWF) [Cleaved into: von Willebrand antigen 2 (von Willebrand antigen II)]	Vwf	Mus musculus (Mouse)	2813	Lung adult	Lung adult	No	blood coagulation [GO:0007596]; cell adhesion [GO:0007155]; cell-substrate adhesion [GO:0031589]; hemostasis [GO:0007599]; liver development [GO:0001889]; placenta development [GO:0001890]; platelet activation [GO:0030168]
KY.Chr1.717.v1.ND1-1	NP_081294	Q9DAG6	GLIPR1-like protein 1	Glipr1l1	Mus musculus (Mouse)	236	Testis adult	Testis adult	Yes	binding of sperm to zona pellucida [GO:0007339]
KY.Chr6.472.v1.ND1-1	XP_011239409	Q8BI55	Dual specificity tyrosine-phosphorylation-regulated kinase 4 (EC 2.7.12.1)	Dyrk4	Mus musculus (Mouse)	632	Testis adult	Testis adult	Yes	peptidyl-serine phosphorylation [GO:0018105]; peptidyl-threonine phosphorylation [GO:0018107]
KY.Chr1.1030.v1.ND1-1	NP_001157240	A2AIZ4	Tctex1 domain-containing protein 1	Tctex1d1	Mus musculus (Mouse)	116	Testis adult	Testis adult	No	0
KY.UAContig4.5.v1.ND1-1	XP_006513698	P0C5E4	Phosphatidylinositol phosphatase PTPRQ (EC 3.1.3.-) (Receptor-type tyrosine-protein phosphatase Q) (PTP-RQ) (R-PTP-Q) (EC 3.1.3.48)	Ptprq	Mus musculus (Mouse)	2300	Testis adult	Testis adult	No	detection of mechanical stimulus involved in sensory perception of sound [GO:0050910]; hematopoietic progenitor cell differentiation [GO:0002244]; inner ear morphogenesis [GO:0042472]; neuromuscular process controlling balance [GO:0050885]; regulation of fat cell differentiation [GO:0045598]; vestibular receptor cell morphogenesis [GO:0060116]
KY.UAContig4.9.v1.ND1-1	XP_017169427	P0C5E4	Phosphatidylinositol phosphatase PTPRQ (EC 3.1.3.-) (Receptor-type tyrosine-protein phosphatase Q) (PTP-RQ) (R-PTP-Q) (EC 3.1.3.48)	Ptprq	Mus musculus (Mouse)	2300	Testis adult	Testis adult	No	detection of mechanical stimulus involved in sensory perception of sound [GO:0050910]; hematopoietic progenitor cell differentiation [GO:0002244]; inner ear morphogenesis [GO:0042472]; neuromuscular process controlling balance [GO:0050885]; regulation of fat cell differentiation [GO:0045598]; vestibular receptor cell morphogenesis [GO:0060116]
KY.Chr10.1161.v1.ND1-1	XP_017177514	O55225	Otogelin	Otog Otgn	Mus musculus (Mouse)	2911	Limb E14.5	Limb E14.5	No	adult locomotory behavior [GO:0008344]; L-arabinose metabolic process [GO:0046373]; sensory perception of sound [GO:0007605]
KY.Chr2.1153.v1.SL2-1	NP_796224	Q149C3	Leucine-rich repeat and immunoglobulin-like domain containing-NOGO receptor-interacting protein 4 (Leucine-rich repeat neuronal protein 6D)	Lingo4 Lrrn6d	Mus musculus (Mouse)	593	Cerebellum adult,Thymus adult	Thymus adult	No	positive regulation of synapse assembly [GO:0051965]
KY.Chr8.1245.v1.ND1-1	NP_035566	O88307	Sortilin-related receptor (Gp250) (Low-density lipoprotein receptor relative with 11 ligand-binding repeats) (LDLR relative with 11 ligand-binding repeats) (LR11) (SorLA-1) (Sorting protein-related receptor containing LDLR class A repeats) (mSorLA)	Sorl1	Mus musculus (Mouse)	2215	Cerebellum adult	Cerebellum adult	No	adaptive thermogenesis [GO:1990845]; cell migration [GO:0016477]; diet induced thermogenesis [GO:0002024]; insulin receptor recycling [GO:0038020]; negative regulation of amyloid-beta formation [GO:1902430]; negative regulation of aspartic-type endopeptidase activity involved in amyloid precursor protein catabolic process [GO:1902960]; negative regulation of BMP signaling pathway [GO:0030514]; ne…
KY.UAContig4.1.v2.nonSL1-2	XP_006495763	P11276	Fibronectin (FN) [Cleaved into: Anastellin]	Fn1	Mus musculus (Mouse)	2477	Liver E18,Placenta adult,Bladder adult	Placenta adult	No	acute-phase response [GO:0006953]; angiogenesis [GO:0001525]; calcium-independent cell-matrix adhesion [GO:0007161]; cell activation [GO:0001775]; cell adhesion [GO:0007155]; cell-matrix adhesion [GO:0007160]; cell-substrate junction assembly [GO:0007044]; cellular response to interleukin-1 [GO:0071347]; cellular response to mercury ion [GO:0071288]; endodermal cell differentiation [GO:0035987]; …
KY.Chr9.182.v1.SL1-1	NP_035279	P24369	Peptidyl-prolyl cis-trans isomerase B (PPIase B) (EC 5.2.1.8) (CYP-S1) (Cyclophilin B) (Rotamase B) (S-cyclophilin) (SCYLP)	Ppib	Mus musculus (Mouse)	216	Placenta adult	Placenta adult	No	bone development [GO:0060348]; chaperone-mediated protein folding [GO:0061077]; positive regulation by host of viral genome replication [GO:0044829]; positive regulation by host of viral process [GO:0044794]; positive regulation of multicellular organism growth [GO:0040018]; protein peptidyl-prolyl isomerization [GO:0000413]; protein refolding [GO:0042026]; protein stabilization [GO:0050821]
KY.Chr6.400.v1.ND1-1	NP_056563	Q80TR4	Slit homolog 1 protein (Slit-1)	Slit1 Kiaa0813	Mus musculus (Mouse)	1531	Whole brain E14.5	Whole brain E14.5	No	axon extension involved in axon guidance [GO:0048846]; axon guidance [GO:0007411]; axonogenesis [GO:0007409]; dorsal/ventral axon guidance [GO:0033563]; motor neuron axon guidance [GO:0008045]; negative chemotaxis [GO:0050919]; negative regulation of axon extension involved in axon guidance [GO:0048843]; negative regulation of synapse assembly [GO:0051964]; neuron projection morphogenesis [GO:004…
KY.Chr10.101.v1.SL1-2	NP_034420	O54851	Gap junction delta-2 protein (Connexin-36) (Cx36) (Gap junction alpha-9 protein)	Gjd2 Gja9	Mus musculus (Mouse)	321	Whole brain E14.5,CNS E18	CNS E18	No	action potential [GO:0001508]; cell-cell signaling [GO:0007267]; chemical synaptic transmission [GO:0007268]; visual perception [GO:0007601]
KY.Chr1.1318.v1.SL1-1	NP_031518	O35085	Homeobox protein ARX (Aristaless-related homeobox)	Arx	Mus musculus (Mouse)	564	Whole brain E14.5,CNS E14,Ovary adult	Whole brain E14.5	No	axon guidance [GO:0007411]; cell proliferation in forebrain [GO:0021846]; cerebral cortex GABAergic interneuron migration [GO:0021853]; cerebral cortex tangential migration [GO:0021800]; embryonic olfactory bulb interneuron precursor migration [GO:0021831]; epithelial cell fate commitment [GO:0072148]; forebrain development [GO:0030900]; globus pallidus development [GO:0021759]; lipid digestion […
KY.Chr3.666.v1.ND1-1	XP_017170266	Q9DB72	BTB/POZ domain-containing protein 17 (Galectin-3-binding protein-like)	Btbd17	Mus musculus (Mouse)	478	CNS E11.5,Cerebellum adult	Cerebellum adult	No
KY.Chr10.1368.v10.ND7-10	NP_001004357	E9QNF7	Contactin-associated protein-like 2	Cntnap2	Mus musculus (Mouse)	1332	Whole brain E14.5,CNS E18,Cerebellum adult,Frontal Lobe adult	CNS E18	No	adult behavior [GO:0030534]; limbic system development [GO:0021761]; protein localization to juxtaparanode region of axon [GO:0071205]; social behavior [GO:0035176]; striatum development [GO:0021756]; superior temporal gyrus development [GO:0071109]; thalamus development [GO:0021794]; vocalization behavior [GO:0071625]; vocal learning [GO:0042297]
KY.Chr1.2349.v1.ND1-1	NP_038789	Q9QZX7	Serine racemase (EC 5.1.1.18) (D-serine ammonia-lyase) (D-serine dehydratase) (EC 4.3.1.18) (L-serine ammonia-lyase) (L-serine dehydratase) (EC 4.3.1.17)	Srr	Mus musculus (Mouse)	339	Cortex adult,Frontal Lobe adult	Frontal Lobe adult	No	aging [GO:0007568]; brain development [GO:0007420]; D-serine biosynthetic process [GO:0070179]; D-serine metabolic process [GO:0070178]; L-serine metabolic process [GO:0006563]; pyruvate biosynthetic process [GO:0042866]; response to lipopolysaccharide [GO:0032496]; response to morphine [GO:0043278]; serine family amino acid metabolic process [GO:0009069]
KY.Chr7.838.v3.ND1-3	NP_035058	O35516	Neurogenic locus notch homolog protein 2 (Notch 2) (Motch B) [Cleaved into: Notch 2 extracellular truncation; Notch 2 intracellular domain]	Notch2	Mus musculus (Mouse)	2473	Ovary adult,Spleen adult	Spleen adult	No	animal organ morphogenesis [GO:0009887]; atrial septum morphogenesis [GO:0060413]; bone remodeling [GO:0046849]; cell cycle arrest [GO:0007050]; cell fate determination [GO:0001709]; cholangiocyte proliferation [GO:1990705]; ciliary body morphogenesis [GO:0061073]; defense response to bacterium [GO:0042742]; determination of left/right symmetry [GO:0007368]; embryonic limb morphogenesis [GO:00303…
KY.Chr7.1219.v1.ND1-1	NP_035058	O35516	Neurogenic locus notch homolog protein 2 (Notch 2) (Motch B) [Cleaved into: Notch 2 extracellular truncation; Notch 2 intracellular domain]	Notch2	Mus musculus (Mouse)	2473	Ovary adult,Spleen adult	Spleen adult	No	animal organ morphogenesis [GO:0009887]; atrial septum morphogenesis [GO:0060413]; bone remodeling [GO:0046849]; cell cycle arrest [GO:0007050]; cell fate determination [GO:0001709]; cholangiocyte proliferation [GO:1990705]; ciliary body morphogenesis [GO:0061073]; defense response to bacterium [GO:0042742]; determination of left/right symmetry [GO:0007368]; embryonic limb morphogenesis [GO:00303…
KY.Chr1.879.v2.ND2-2	NP_766051	A0A0R4J0N0	Sushi, nidogen and EGF-like domain-containing protein 1	Sned1	Mus musculus (Mouse)	1403	Ovary adult	Ovary adult	No	cell-matrix adhesion [GO:0007160]
KY.Chr4.1032.v1.ND1-1	XP_006513344	O88939	Zinc finger and BTB domain-containing protein 7A (Leukemia/lymphoma-related factor) (POZ and Krueppel erythroid myeloid ontogenic factor) (POK erythroid myeloid ontogenic factor) (Pokemon)	Zbtb7a Lrf Zbtb7	Mus musculus (Mouse)	569	Colon adult	Colon adult	No	B cell differentiation [GO:0030183]; cartilage development [GO:0051216]; cellular response to DNA damage stimulus [GO:0006974]; chromatin organization [GO:0006325]; chromatin remodeling [GO:0006338]; double-strand break repair via classical nonhomologous end joining [GO:0097680]; erythrocyte maturation [GO:0043249]; fat cell differentiation [GO:0045444]; negative regulation of androgen receptor s…
Heart Specific (RPKM>1)
KY.Chr14.629.v1.SL2-1	NP_001297384	A2AJX4	MAM and LDL-receptor class A domain-containing protein 1	Malrd1 Diet1 Gm13318	Mus musculus (Mouse)	2123	Large intestine adult	Large intestine adult	No	cholesterol homeostasis [GO:0042632]; negative regulation of bile acid biosynthetic process [GO:0070858]
KY.Chr1.1052.v1.nonSL2-1	NP_064433	Q9JMA9	Sodium- and chloride-dependent neutral and basic amino acid transporter B(0+) (Amino acid transporter ATB0+) (Colonic system B0+ amino acid transporter CATB0+) (Solute carrier family 6 member 14)	Slc6a14	Mus musculus (Mouse)	638	Colon adult	Colon adult	No	amino acid transport [GO:0006865]; response to toxic substance [GO:0009636]
KY.Chr5.436.v1.ND1-1	NP_444471	Q925N4	Claudin-16 (Paracellin-1)	Cldn16	Mus musculus (Mouse)	235	Kidney adult	Kidney adult	Yes	calcium-independent cell-cell adhesion via plasma membrane cell-adhesion molecules [GO:0016338]; ion transport [GO:0006811]; positive regulation of calcium ion transport [GO:0051928]; transepithelial transport [GO:0070633]
KY.Chr10.1387.v2.ND2-2	NP_620392	Q64237	Dopamine beta-hydroxylase (EC 1.14.17.1) (Dopamine beta-monooxygenase) [Cleaved into: Soluble dopamine beta-hydroxylase]	Dbh	Mus musculus (Mouse)	622	Adrenal adult	Adrenal adult	No	associative learning [GO:0008306]; behavioral response to ethanol [GO:0048149]; blood vessel remodeling [GO:0001974]; cytokine production [GO:0001816]; dopamine catabolic process [GO:0042420]; fear response [GO:0042596]; glucose homeostasis [GO:0042593]; homoiothermy [GO:0042309]; leukocyte mediated immunity [GO:0002443]; leukocyte migration [GO:0050900]; locomotory behavior [GO:0007626]; materna…
KY.Chr3.1493.v1.nonSL1-1	NP_034224	Q64280	Left-right determination factor 1 (Protein lefty-1) (Lefty protein) (Stimulated by retinoic acid gene 3 protein) (Transforming growth factor beta-4) (TGF-beta-4)	Lefty1 Ebaf Lefty Stra3 Tgfb4	Mus musculus (Mouse)	368	Adrenal adult	Adrenal adult	No	anterior/posterior axis specification [GO:0009948]; BMP signaling pathway [GO:0030509]; cell migration involved in gastrulation [GO:0042074]; determination of left/right symmetry [GO:0007368]; heart morphogenesis [GO:0003007]; negative regulation of cell population proliferation [GO:0008285]; negative regulation of nodal receptor complex assembly [GO:1900124]; negative regulation of nodal signali…
KY.Chr14.359.v1.SL2-1	NP_032239	Q5SQG1	Uncharacterized protein	Hand1	Mus musculus (Mouse)	216	Placenta adult	Placenta adult	No	cardiac left ventricle formation [GO:0003218]; cardiac right ventricle formation [GO:0003219]; cardiac septum morphogenesis [GO:0060411]; negative regulation of DNA-binding transcription factor activity [GO:0043433]; negative regulation of RNA polymerase II regulatory region sequence-specific DNA binding [GO:1903026]; positive regulation of transcription by RNA polymerase II [GO:0045944]; transcr…
KY.Chr1.628.v2.nonSL2-1	XP_006498945	O70468	Myosin-binding protein C, cardiac-type (Cardiac MyBP-C) (C-protein, cardiac muscle isoform)	Mybpc3	Mus musculus (Mouse)	1270	Heart adult	Heart adult	No	cardiac muscle contraction [GO:0060048]; cell adhesion [GO:0007155]; heart morphogenesis [GO:0003007]; muscle contraction [GO:0006936]; myosin filament assembly [GO:0031034]; regulation of heart contraction [GO:0008016]; regulation of heart rate [GO:0002027]; sarcomere organization [GO:0045214]; ventricular cardiac muscle tissue morphogenesis [GO:0055010]
KY.Chr1.1806.v1.nonSL5-1	NP_766338	Q8BGK2	[Protein ADP-ribosylarginine] hydrolase-like protein 1 (EC 3.2.-.-) (ADP-ribosylhydrolase 2)	Adprhl1 Arh2	Mus musculus (Mouse)	353	Heart adult	Heart adult	Yes	activation of GTPase activity [GO:0090630]; cellular protein modification process [GO:0006464]; intracellular protein transport [GO:0006886]; protein de-ADP-ribosylation [GO:0051725]
KY.Chr14.1196.v1.ND1-1	NP_033886	Q9R229	Bone morphogenetic protein 10 (BMP-10)	Bmp10	Mus musculus (Mouse)	421	Heart adult	Heart adult	No	activin receptor signaling pathway [GO:0032924]; adult heart development [GO:0007512]; atrial cardiac muscle tissue morphogenesis [GO:0055009]; BMP signaling pathway [GO:0030509]; cardiac muscle cell proliferation [GO:0060038]; cell adhesion [GO:0007155]; heart development [GO:0007507]; heart trabecula formation [GO:0060347]; negative regulation of cardiac muscle hypertrophy [GO:0010614]; negativ…
KY.Chr6.594.v1.SL2-1	NP_033892	P97443	Histone-lysine N-methyltransferase Smyd1 (EC 2.1.1.354) (CD8b-opposite) (SET and MYND domain-containing protein 1) (Zinc finger protein BOP) (m-BOP)	Smyd1 Bop	Mus musculus (Mouse)	490	Heart adult	Heart adult	No	chromatin remodeling [GO:0006338]; heart development [GO:0007507]; histone lysine methylation [GO:0034968]; negative regulation of transcription, DNA-templated [GO:0045892]; positive regulation of myoblast differentiation [GO:0045663]; positive regulation of myotube differentiation [GO:0010831]; skeletal muscle cell differentiation [GO:0035914]
KY.Chr2.492.v2.nonSL4-1	NP_001034164	Q9JKS4	LIM domain-binding protein 3 (Protein cypher) (Protein oracle) (Z-band alternatively spliced PDZ-motif protein)	Ldb3 Kiaa0613	Mus musculus (Mouse)	723	Heart adult	Heart adult	No	actin cytoskeleton organization [GO:0030036]; heart development [GO:0007507]; muscle structure development [GO:0061061]; sarcomere organization [GO:0045214]
KY.Chr3.1260.v1.ND1-1	XP_006530888	Q3UIZ8	Myosin light chain kinase 3 (EC 2.7.11.18) (Cardiac-MyBP-C-associated Ca/CaM kinase) (Cardiac-MLCK)	Mylk3	Mus musculus (Mouse)	795	Heart adult	Heart adult	No	cardiac myofibril assembly [GO:0055003]; cellular response to interleukin-1 [GO:0071347]; positive regulation of sarcomere organization [GO:0060298]; protein phosphorylation [GO:0006468]; regulation of vascular permeability involved in acute inflammatory response [GO:0002528]; sarcomere organization [GO:0045214]; sarcomerogenesis [GO:0048769]
KY.Chr7.313.v1.SL3-1	NP_031736	A2RTA0	Creatine kinase, muscle	Ckm	Mus musculus (Mouse)	381	Heart adult,Mammary gland adult	Mammary gland adult	No	phosphocreatine biosynthetic process [GO:0046314]; response to heat [GO:0009408]
KY.Chr11.575.v1.ND1-1	NP_031530	Q8R429	Sarcoplasmic/endoplasmic reticulum calcium ATPase 1 (SERCA1) (SR Ca(2+)-ATPase 1) (EC 7.2.2.10) (Calcium pump 1) (Calcium-transporting ATPase sarcoplasmic reticulum type, fast twitch skeletal muscle isoform) (Endoplasmic reticulum class 1/2 Ca(2+) ATPase)	Atp2a1	Mus musculus (Mouse)	994	Mammary gland adult	Mammary gland adult	No	apoptotic mitochondrial changes [GO:0008637]; calcium ion import [GO:0070509]; calcium ion import into sarcoplasmic reticulum [GO:1990036]; calcium ion transmembrane transport [GO:0070588]; calcium ion transport [GO:0006816]; cellular calcium ion homeostasis [GO:0006874]; intrinsic apoptotic signaling pathway in response to endoplasmic reticulum stress [GO:0070059]; maintenance of mitochondrion l…
KY.Chr7.828.v1.ND1-1	NP_082555	Q9CZR2	N-acetylated-alpha-linked acidic dipeptidase 2 (EC 3.4.17.21) (Glutamate carboxypeptidase III) (GCPIII) (N-acetylaspartylglutamate peptidase II) (NAAG-peptidase II) (N-acetylated-alpha-linked acidic dipeptidase II) (NAALADase II)	Naalad2	Mus musculus (Mouse)	740	Bladder adult	Bladder adult	No	neurotransmitter catabolic process [GO:0042135]; proteolysis [GO:0006508]
KY.Chr3.1115.v1.nonSL2-1	NP_001157720	P58771	Tropomyosin alpha-1 chain (Alpha-tropomyosin) (Tropomyosin-1)	Tpm1 Tpm-1 Tpma	Mus musculus (Mouse)	284	Bladder adult	Bladder adult	No	actin filament capping [GO:0051693]; actin filament organization [GO:0007015]; cardiac muscle contraction [GO:0060048]; cellular response to reactive oxygen species [GO:0034614]; in utero embryonic development [GO:0001701]; muscle contraction [GO:0006936]; muscle filament sliding [GO:0030049]; negative regulation of cell migration [GO:0030336]; negative regulation of vascular associated smooth mu…
KY.Chr5.734.v1.ND1-1	NP_073725	A2AVA0	Sushi, von Willebrand factor type A, EGF and pentraxin domain-containing protein 1 (Polydom)	Svep1	Mus musculus (Mouse)	3567	Bladder adult	Bladder adult	No	cell migration [GO:0016477]; epidermis development [GO:0008544]; epithelial cell-cell adhesion [GO:0090136]; gene expression [GO:0010467]; lymph circulation [GO:0003017]; lymph vessel development [GO:0001945]; lymph vessel morphogenesis [GO:0036303]; Tie signaling pathway [GO:0048014]; tight junction organization [GO:0120193]
KY.Chr5.738.v5.nonSL8-3	NP_073725	A2AVA0	Sushi, von Willebrand factor type A, EGF and pentraxin domain-containing protein 1 (Polydom)	Svep1	Mus musculus (Mouse)	3567	Bladder adult	Bladder adult	No	cell migration [GO:0016477]; epidermis development [GO:0008544]; epithelial cell-cell adhesion [GO:0090136]; gene expression [GO:0010467]; lymph circulation [GO:0003017]; lymph vessel development [GO:0001945]; lymph vessel morphogenesis [GO:0036303]; Tie signaling pathway [GO:0048014]; tight junction organization [GO:0120193]
KY.Chr12.278.v2.ND2-1	NP_035531	P32037	Solute carrier family 2, facilitated glucose transporter member 3 (Glucose transporter type 3, brain) (GLUT-3)	Slc2a3 Glut3	Mus musculus (Mouse)	493	Testis adult	Testis adult	No	dehydroascorbic acid transport [GO:0070837]; glucose transmembrane transport [GO:1904659]
KY.Chr13.466.v3.nonSL2-4	XP_006532375	O54890	Integrin beta-3 (Platelet membrane glycoprotein IIIa) (GPIIIa) (CD antigen CD61)	Itgb3	Mus musculus (Mouse)	787	Ovary adult,Bladder adult	Bladder adult	No	activation of protein kinase activity [GO:0032147]; apolipoprotein A-I-mediated signaling pathway [GO:0038027]; apoptotic cell clearance [GO:0043277]; cell adhesion mediated by integrin [GO:0033627]; cell-matrix adhesion [GO:0007160]; cell migration [GO:0016477]; cell projection morphogenesis [GO:0048858]; cell-substrate adhesion [GO:0031589]; cell-substrate junction assembly [GO:0007044]; cellul…
KY.Chr2.871.v1.SL3-1	NP_031750	A3KGE1	Cyclic nucleotide gated channel alpha 2	Cnga2 RP23-233O1.4-001	Mus musculus (Mouse)	664	Genital fat pad adult	Genital fat pad adult	Yes	0
KY.Chr4.829.v3.nonSL2-3	XP_011239939	Q8BXB6	Solute carrier organic anion transporter family member 2B1 (Solute carrier family 21 member 9)	Slco2b1 Oatp2b1 Slc21a9	Mus musculus (Mouse)	683	Liver adult	Liver adult	No	bile acid and bile salt transport [GO:0015721]; organic anion transport [GO:0015711]; sodium-independent icosanoid transport [GO:0071718]; sodium-independent organic anion transport [GO:0043252]; transmembrane transport [GO:0055085]
KY.Chr3.756.v1.SL1-1	NP_001076443	A2A5J5	Neuralized-like protein 2	Neurl2	Mus musculus (Mouse)	285	Heart adult,Ovary adult	Heart adult	No	intracellular signal transduction [GO:0035556]; protein ubiquitination [GO:0016567]
KY.Chr5.815.v1.nonSL4-1	XP_017173111	Q3UHU5	Microtubule cross-linking factor 1 (Coiled-coil domain-containing protein 165) (PAR-1-interacting protein) (SOGA family member 2)	Mtcl1 Ccdc165 Kiaa0802 Soga2	Mus musculus (Mouse)	1945	Cerebellum adult	Cerebellum adult	No	establishment or maintenance of epithelial cell apical/basal polarity [GO:0045197]; microtubule bundle formation [GO:0001578]; positive regulation of microtubule motor activity [GO:2000576]; positive regulation of protein targeting to membrane [GO:0090314]; regulation of autophagy [GO:0010506]
KY.Chr5.624.v1.SL1-1	NP_084068	Q9CW73	Galactosylgalactosylxylosylprotein 3-beta-glucuronosyltransferase 1 (EC 2.4.1.135) (Beta-1,3-glucuronyltransferase 1) (Glucuronosyltransferase P) (GlcAT-P) (UDP-GlcUA:glycoprotein beta-1,3-glucuronyltransferase) (GlcUAT-P)	B3gat1	Mus musculus (Mouse)	334	CNS E18	CNS E18	No	carbohydrate metabolic process [GO:0005975]; cellular response to hypoxia [GO:0071456]; chondroitin sulfate proteoglycan biosynthetic process [GO:0050650]; protein glycosylation [GO:0006486]
KY.Chr10.1397.v1.nonSL1-1	NP_001157875	E9Q612	Receptor-type tyrosine-protein phosphatase O (R-PTP-O) (EC 3.1.3.48) (Glomerular epithelial protein 1) (Protein tyrosine phosphatase U2) (PTP-U2) (PTPase U2)	Ptpro GLEPP1 Ptpn15 PTPU2	Mus musculus (Mouse)	1226	CNS E18,Frontal Lobe adult	Frontal Lobe adult	No	axon guidance [GO:0007411]; cell morphogenesis [GO:0000902]; glomerular visceral epithelial cell differentiation [GO:0072112]; glomerulus development [GO:0032835]; lamellipodium assembly [GO:0030032]; monocyte chemotaxis [GO:0002548]; negative regulation of canonical Wnt signaling pathway [GO:0090090]; negative regulation of glomerular filtration [GO:0003105]; peptidyl-tyrosine dephosphorylation …
KY.Chr4.392.v1.ND1-1	NP_001355352	Q0PMG2	MAM domain-containing glycosylphosphatidylinositol anchor protein 1	Mdga1	Mus musculus (Mouse)	956	Whole brain E14.5,CNS E14	Whole brain E14.5	No	cerebral cortex radially oriented cell migration [GO:0021799]; negative regulation of synapse assembly [GO:0051964]; neuron migration [GO:0001764]; regulation of presynapse assembly [GO:1905606]; regulation of synaptic membrane adhesion [GO:0099179]
KY.Chr12.791.v1.ND1-1	NP_035791	P11344	Tyrosinase (EC 1.14.18.1) (Albino locus protein) (Monophenol monooxygenase)	Tyr	Mus musculus (Mouse)	533	Limb E14.5	Limb E14.5	No	cell population proliferation [GO:0008283]; melanin biosynthetic process [GO:0042438]; pigmentation [GO:0043473]; response to cAMP [GO:0051591]; response to UV [GO:0009411]; response to vitamin D [GO:0033280]; thymus development [GO:0048538]
Ovary Specific (RPKM>1)
KY.Chr11.232.v1.ND1-1	NP_569719	Q924Y0	Gamma-butyrobetaine dioxygenase (EC 1.14.11.1) (Gamma-butyrobetaine hydroxylase) (Gamma-BBH) (Gamma-butyrobetaine,2-oxoglutarate dioxygenase)	Bbox1	Mus musculus (Mouse)	387	Liver adult	Liver adult	No	carnitine biosynthetic process [GO:0045329]
KY.Chr12.867.v1.ND1-1	NP_653095	P31649	Sodium- and chloride-dependent GABA transporter 2 (GAT-2) (Sodium- and chloride-dependent GABA transporter 3) (GAT-3) (Solute carrier family 6 member 13)	Slc6a13 Gabt2 Gabt3 Gat-3 Gat2 Gat3	Mus musculus (Mouse)	602	Liver adult	Liver adult	No	neurotransmitter transport [GO:0006836]
KY.Chr1.217.v1.ND1-1	NP_034366	P48760	Folylpolyglutamate synthase, mitochondrial (EC 6.3.2.17) (Folylpoly-gamma-glutamate synthetase) (FPGS) (Tetrahydrofolylpolyglutamate synthase) (Tetrahydrofolate synthase)	Fpgs	Mus musculus (Mouse)	587	Liver adult	Liver adult	No	cell population proliferation [GO:0008283]; folic acid-containing compound biosynthetic process [GO:0009396]; folic acid-containing compound metabolic process [GO:0006760]; glutamate metabolic process [GO:0006536]; one-carbon metabolic process [GO:0006730]; tetrahydrofolylpolyglutamate biosynthetic process [GO:0046901]
KY.Chr2.1062.v2.ND2-2	XP_006510875	P97494	Glutamate--cysteine ligase catalytic subunit (EC 6.3.2.2) (GCS heavy chain) (Gamma-ECS) (Gamma-glutamylcysteine synthetase)	Gclc Glclc	Mus musculus (Mouse)	637	Liver adult	Liver adult	No	aging [GO:0007568]; cell redox homeostasis [GO:0045454]; cellular response to fibroblast growth factor stimulus [GO:0044344]; cellular response to follicle-stimulating hormone stimulus [GO:0071372]; cellular response to glucose stimulus [GO:0071333]; cellular response to hepatocyte growth factor stimulus [GO:0035729]; cellular response to insulin stimulus [GO:0032869]; cellular response to mechan…
KY.Chr12.518.v1.SL1-2	NP_031770	O88587	Catechol O-methyltransferase (EC 2.1.1.6)	Comt Comt1	Mus musculus (Mouse)	265	Liver adult	Liver adult	No	catecholamine catabolic process [GO:0042424]; catechol-containing compound metabolic process [GO:0009712]; cellular response to phosphate starvation [GO:0016036]; developmental process [GO:0032502]; dopamine catabolic process [GO:0042420]; dopamine metabolic process [GO:0042417]; estrogen metabolic process [GO:0008210]; female pregnancy [GO:0007565]; learning [GO:0007612]; methylation [GO:0032259…
KY.Chr10.963.v1.SL1-1	NP_057883	O88551	Claudin-1	Cldn1	Mus musculus (Mouse)	211	Liver E18	Liver E18	No	aging [GO:0007568]; bicellular tight junction assembly [GO:0070830]; calcium-independent cell-cell adhesion via plasma membrane cell-adhesion molecules [GO:0016338]; cell-cell junction organization [GO:0045216]; cell junction maintenance [GO:0034331]; cellular response to butyrate [GO:1903545]; cellular response to interferon-gamma [GO:0071346]; cellular response to lead ion [GO:0071284]; cellula…
KY.Chr3.1038.v2.ND2-2	XP_006529195	Q07968	Coagulation factor XIII B chain (Protein-glutamine gamma-glutamyltransferase B chain) (Transglutaminase B chain)	F13b Cf13b	Mus musculus (Mouse)	669	Liver E18	Liver E18	No	blood coagulation [GO:0007596]; negative regulation of cellular protein catabolic process [GO:1903363]
KY.Chr8.748.v1.SL1-1	NP_082092	Q9CX98	Cytochrome P450 2U1 (Long-chain fatty acid omega-monooxygenase) (EC 1.14.14.80)	Cyp2u1	Mus musculus (Mouse)	530	Adrenal adult	Adrenal adult	No	exogenous drug catabolic process [GO:0042738]; omega-hydroxylase P450 pathway [GO:0097267]; organic acid metabolic process [GO:0006082]; oxidation-reduction process [GO:0055114]; xenobiotic metabolic process [GO:0006805]
KY.Chr2.1565.v1.nonSL16-1	NP_033496	Q91X17	Uromodulin (Tamm-Horsfall urinary glycoprotein) (THP) [Cleaved into: Uromodulin, secreted form]	Umod	Mus musculus (Mouse)	642	Kidney adult	Kidney adult	Yes	calcium ion homeostasis [GO:0055074]; cellular calcium ion homeostasis [GO:0006874]; cellular chloride ion homeostasis [GO:0030644]; cellular phosphate ion homeostasis [GO:0030643]; cellular sodium ion homeostasis [GO:0006883]; chemical homeostasis [GO:0048878]; citric acid secretion [GO:0046720]; collecting duct development [GO:0072044]; creatinine homeostasis [GO:0097273]; defense response to G…
KY.Chr1.704.v1.SL3-1	XP_006526877	Q8VCA0	Solute carrier family 22 member 19 (Organic anion transporter 5)	Slc22a19 Oat5 Slc22a9	Mus musculus (Mouse)	551	Kidney adult	Kidney adult	No	organic anion transport [GO:0015711]; response to molecule of fungal origin [GO:0002238]; steroid metabolic process [GO:0008202]; sterol transmembrane transport [GO:0035382]
KY.Chr10.666.v2.ND1-2	NP_083023	Q9DCP4	Novel Thioesterase superfamily domain and Saposin A-type domain containing protein (0610012H03Rik) (Thioesterase superfamily member 7)	Them7 0610012H03Rik RP23-444H3.1 RP23-444H3.1-001	Mus musculus (Mouse)	223	Kidney adult	Kidney adult	No	0
KY.Chr2.1246.v2.SL2-1	NP_079606	E9Q3D4	Hydroxysteroid (17-beta) dehydrogenase 14	Hsd17b14	Mus musculus (Mouse)	273	Kidney adult	Kidney adult	No	steroid catabolic process [GO:0006706]
KY.Chr10.1159.v1.ND1-1	NP_058668	Q9QXW9	Large neutral amino acids transporter small subunit 2 (L-type amino acid transporter 2) (mLAT2) (Solute carrier family 7 member 8)	Slc7a8 Lat2	Mus musculus (Mouse)	531	Kidney adult	Kidney adult	No	amino acid transport [GO:0006865]; L-amino acid transport [GO:0015807]; neutral amino acid transport [GO:0015804]
KY.Chr13.373.v1.SL1-1	NP_035927	Q9WVT6	Carbonic anhydrase 14 (EC 4.2.1.1) (Carbonate dehydratase XIV) (Carbonic anhydrase XIV) (CA-XIV)	Ca14 Car14 Catm	Mus musculus (Mouse)	337	Kidney adult	Kidney adult	No	carbon dioxide transport [GO:0015670]; regulation of pH [GO:0006885]
KY.Chr7.291.v1.nonSL1-1	NP_077799	Q8BGM4	Methyltransferase-like 27 (Williams-Beuren syndrome critical region protein 27) (Williams-Beuren syndrome critical region protein 27 isoform alpha) (Williams-Beuren syndrome critical region protein 27 isoform beta)	Mettl27 BC002286 Wbscr27	Mus musculus (Mouse)	238	Bladder adult	Bladder adult	No	0
KY.Chr5.123.v2.ND2-2	NP_001345709	O08746	Matrilin-2	Matn2	Mus musculus (Mouse)	956	Bladder adult	Bladder adult	No	axon guidance [GO:0007411]; dendrite regeneration [GO:0031104]; glial cell migration [GO:0008347]; growth plate cartilage chondrocyte morphogenesis [GO:0003429]; neuron migration [GO:0001764]; neuron projection development [GO:0031175]; response to axon injury [GO:0048678]
KY.Chr10.231.v1.nonSL12-1	NP_062360	Q9WU63	Heme-binding protein 2 (Protein SOUL)	Hebp2 Soul	Mus musculus (Mouse)	205	Bladder adult	Bladder adult	No	negative regulation of mitochondrial membrane potential [GO:0010917]; positive regulation of mitochondrial membrane permeability [GO:0035794]; positive regulation of necrotic cell death [GO:0010940]
KY.Chr3.1197.v1.nonSL1-1	XP_006525078	Q9ET66	Peptidase inhibitor 16 (PI-16) (Cysteine-rich protease inhibitor) (CD antigen CD364)	Pi16 Cripi	Mus musculus (Mouse)	498	Bladder adult	Bladder adult	No	negative regulation of cell growth involved in cardiac muscle cell development [GO:0061052]
KY.Chr9.1129.v1.ND1-1	XP_006527058	Q69ZN7	Myoferlin (Fer-1-like protein 3)	Myof Fer1l3 Kiaa1207	Mus musculus (Mouse)	2048	Bladder adult	Bladder adult	No	cellular response to heat [GO:0034605]; glycerol metabolic process [GO:0006071]; membrane fusion [GO:0061025]; muscle fiber development [GO:0048747]; myoblast fusion [GO:0007520]; plasma membrane organization [GO:0007009]; plasma membrane repair [GO:0001778]; regulation of vascular endothelial growth factor receptor signaling pathway [GO:0030947]; T-tubule organization [GO:0033292]
KY.Chr10.1201.v4.ND2-3	NP_073725	A2AVA0	Sushi, von Willebrand factor type A, EGF and pentraxin domain-containing protein 1 (Polydom)	Svep1	Mus musculus (Mouse)	3567	Bladder adult	Bladder adult	No	cell migration [GO:0016477]; epidermis development [GO:0008544]; epithelial cell-cell adhesion [GO:0090136]; gene expression [GO:0010467]; lymph circulation [GO:0003017]; lymph vessel development [GO:0001945]; lymph vessel morphogenesis [GO:0036303]; Tie signaling pathway [GO:0048014]; tight junction organization [GO:0120193]
KY.Chr7.788.v1.ND1-1	NP_073725	A2AVA0	Sushi, von Willebrand factor type A, EGF and pentraxin domain-containing protein 1 (Polydom)	Svep1	Mus musculus (Mouse)	3567	Bladder adult	Bladder adult	No	cell migration [GO:0016477]; epidermis development [GO:0008544]; epithelial cell-cell adhesion [GO:0090136]; gene expression [GO:0010467]; lymph circulation [GO:0003017]; lymph vessel development [GO:0001945]; lymph vessel morphogenesis [GO:0036303]; Tie signaling pathway [GO:0048014]; tight junction organization [GO:0120193]
KY.Chr10.1024.v2.ND2-2	NP_073725	A2AVA0	Sushi, von Willebrand factor type A, EGF and pentraxin domain-containing protein 1 (Polydom)	Svep1	Mus musculus (Mouse)	3567	Bladder adult	Bladder adult	No	cell migration [GO:0016477]; epidermis development [GO:0008544]; epithelial cell-cell adhesion [GO:0090136]; gene expression [GO:0010467]; lymph circulation [GO:0003017]; lymph vessel development [GO:0001945]; lymph vessel morphogenesis [GO:0036303]; Tie signaling pathway [GO:0048014]; tight junction organization [GO:0120193]
KY.Chr5.444.v1.nonSL1-1	NP_694877	Q8JZX6	C-type lectin domain family 4, member a3 (Dendritic cell inhibitory receptor 3)	Clec4a3 Dcir3	Mus musculus (Mouse)	237	Mammary gland adult,Bladder adult	Bladder adult	No	0
KY.Chr12.946.v1.nonSL2-1	NP_081348	Q08EJ0	PLAC8-like protein 1	Plac8l1	Mus musculus (Mouse)	177	Testis adult	Testis adult	Yes	0
KY.Chr13.213.v1.ND1-1	NP_081294	Q9DAG6	GLIPR1-like protein 1	Glipr1l1	Mus musculus (Mouse)	236	Testis adult	Testis adult	Yes	binding of sperm to zona pellucida [GO:0007339]
KY.Chr10.1390.v1.nonSL1-1	XP_006527573	A0A087WSD2	Membrane-spanning 4-domains, subfamily A, member 14	Ms4a14	Mus musculus (Mouse)	1232	Testis adult	Testis adult	No	0
KY.Chr9.917.v2.SL3-2	NP_067461	Q05AC0	Beta-carotene 15,15'-monooxygenase	Bco1 Bcmo1	Mus musculus (Mouse)	566	Testis adult	Testis adult	No	retinoid metabolic process [GO:0001523]
KY.Chr10.1123.v1.ND1-1	NP_067427	Q9JIN6	Calcium-activated potassium channel subunit beta-4 (BK channel subunit beta-4) (BKbeta4) (Calcium-activated potassium channel, subfamily M subunit beta-4) (Charybdotoxin receptor subunit beta-4) (K(VCA)beta-4) (Maxi K channel subunit beta-4) (Slo-beta-4)	Kcnmb4	Mus musculus (Mouse)	210	Testis adult	Testis adult	No	action potential [GO:0001508]; detection of calcium ion [GO:0005513]; neuronal action potential [GO:0019228]; potassium ion transport [GO:0006813]
KY.Chr11.635.v2.SL2-2	NP_666228	P68372	Tubulin beta-4B chain (Tubulin beta-2C chain)	Tubb4b Tubb2c	Mus musculus (Mouse)	445	Testis adult	Testis adult	No	microtubule-based process [GO:0007017]; microtubule cytoskeleton organization [GO:0000226]; mitotic cell cycle [GO:0000278]
KY.Chr2.1314.v1.ND1-1	NP_062697	A2RSK7	Solute carrier family 22 (Organic cation transporter), member 21	Slc22a21	Mus musculus (Mouse)	564	Testis adult	Testis adult	No	0
KY.Chr11.1187.v1.ND1-1	NP_033842	A0A0R4J138	Arylsulfatase B	Arsb	Mus musculus (Mouse)	534	Kidney adult	Kidney adult	No	autophagy [GO:0006914]; central nervous system development [GO:0007417]; colon epithelial cell migration [GO:0061580]; positive regulation of neuron projection development [GO:0010976]; regulation of epithelial cell migration [GO:0010632]; response to estrogen [GO:0043627]; response to methylmercury [GO:0051597]; response to nutrient [GO:0007584]; response to pH [GO:0009268]
KY.Chr3.81.v1.ND1-2	XP_006508167	D3YVV6	Sulfotransferase (EC 2.8.2.-)	Hs3st4	Mus musculus (Mouse)	449	CNS E18,Cortex adult	Cortex adult	No	0
KY.Chr10.315.v1.ND1-2	XP_006507528	Q673U1	Heparan sulfate glucosamine 3-O-sulfotransferase 2 (EC 2.8.2.29) (Heparan sulfate D-glucosaminyl 3-O-sulfotransferase 2) (Heparan sulfate 3-O-sulfotransferase 2)	Hs3st2 3ost2	Mus musculus (Mouse)	367	Cortex adult,Frontal Lobe adult	Frontal Lobe adult	No	circadian rhythm [GO:0007623]
KY.Chr14.1100.v1.ND1-1	NP_001074677	B2RXW6	Sulfotransferase (EC 2.8.2.-)	Hs3st5	Mus musculus (Mouse)	346	CNS E18	CNS E18	Yes	heparan sulfate proteoglycan biosynthetic process, enzymatic modification [GO:0015015]; negative regulation of coagulation [GO:0050819]; protein sulfation [GO:0006477]; regulation of viral entry into host cell [GO:0046596]
KY.Chr2.1063.v1.ND1-2	XP_006540664	Q673U1	Heparan sulfate glucosamine 3-O-sulfotransferase 2 (EC 2.8.2.29) (Heparan sulfate D-glucosaminyl 3-O-sulfotransferase 2) (Heparan sulfate 3-O-sulfotransferase 2)	Hs3st2 3ost2	Mus musculus (Mouse)	367	Whole brain E14.5,CNS E14,CNS E18	CNS E18	Yes	circadian rhythm [GO:0007623]
KY.Chr2.1259.v1.nonSL4-1	NP_001004143	Q5DU02	Ubiquitin carboxyl-terminal hydrolase 22 (EC 3.4.19.12) (Deubiquitinating enzyme 22) (Ubiquitin thioesterase 22) (Ubiquitin-specific-processing protease 22)	Usp22 Kiaa1063	Mus musculus (Mouse)	525	Whole brain E14.5,CNS E18	CNS E18	No	cell cycle [GO:0007049]; histone deubiquitination [GO:0016578]; histone ubiquitination [GO:0016574]; positive regulation of mitotic cell cycle [GO:0045931]; positive regulation of transcription, DNA-templated [GO:0045893]; protein deubiquitination [GO:0016579]; ubiquitin-dependent protein catabolic process [GO:0006511]
KY.Chr14.157.v2.nonSL12-2	NP_075722	Q9CYB0	E3 ubiquitin-protein ligase TRIM13 (EC 2.3.2.27) (Putative tumor suppressor RFP2) (RING-type E3 ubiquitin transferase TRIM13) (Ret finger protein 2) (Tripartite motif-containing protein 13)	Trim13 Rfp2	Mus musculus (Mouse)	407	Whole brain E14.5,CNS E14,CNS E18	CNS E14	No	innate immune response [GO:0045087]; negative regulation of viral release from host cell [GO:1902187]; negative regulation of viral transcription [GO:0032897]; positive regulation of cell death [GO:0010942]; positive regulation of I-kappaB kinase/NF-kappaB signaling [GO:0043123]; positive regulation of macroautophagy [GO:0016239]; positive regulation of NF-kappaB transcription factor activity [GO…
KY.Chr6.503.v1.ND1-1	XP_006520273						Whole brain E14.5,Cerebellum adult	Cerebellum adult	No
KY.Chr6.525.v1.ND1-1	XP_006520273						Whole brain E14.5,Cerebellum adult	Cerebellum adult	No
KY.Chr6.524.v1.ND1-1	XP_006520273						Whole brain E14.5,Cerebellum adult	Cerebellum adult	No
KY.Chr7.498.v3.ND5-2	XP_006540612	Q761V0	Sodium- and chloride-dependent glycine transporter 2 (GlyT-2) (GlyT2) (Solute carrier family 6 member 5)	Slc6a5 Glyt2	Mus musculus (Mouse)	799	Cerebellum adult	Cerebellum adult	No	glycine import across plasma membrane [GO:1903804]; glycine transport [GO:0015816]; neurotransmitter reuptake [GO:0098810]; neurotransmitter uptake [GO:0001504]; synaptic transmission, glycinergic [GO:0060012]
KY.Chr1.1582.v1.SL1-1	NP_032785	P70368	Homeobox protein SEBOX (Homeobox OG-9) (Skin-, embryo-, brain- and oocyte-specific homeobox)	Sebox Og9x	Mus musculus (Mouse)	190	Cerebellum adult	Cerebellum adult	No	embryo development ending in birth or egg hatching [GO:0009792]; oogenesis [GO:0048477]
KY.Chr1.971.v1.ND1-1	NP_796266	D4PHA7	WSC domain-containing protein 2	Wscd2 Kiaa0789	Mus musculus (Mouse)	571	Cerebellum adult	Cerebellum adult	No	0
KY.Chr12.170.v1.ND1-1	NP_796266	D4PHA7	WSC domain-containing protein 2	Wscd2 Kiaa0789	Mus musculus (Mouse)	571	Cerebellum adult	Cerebellum adult	No	0
KY.Chr9.784.v1.SL1-2	NP_001344190	O88307	Sortilin-related receptor (Gp250) (Low-density lipoprotein receptor relative with 11 ligand-binding repeats) (LDLR relative with 11 ligand-binding repeats) (LR11) (SorLA-1) (Sorting protein-related receptor containing LDLR class A repeats) (mSorLA)	Sorl1	Mus musculus (Mouse)	2215	Cerebellum adult	Cerebellum adult	No	adaptive thermogenesis [GO:1990845]; cell migration [GO:0016477]; diet induced thermogenesis [GO:0002024]; insulin receptor recycling [GO:0038020]; negative regulation of amyloid-beta formation [GO:1902430]; negative regulation of aspartic-type endopeptidase activity involved in amyloid precursor protein catabolic process [GO:1902960]; negative regulation of BMP signaling pathway [GO:0030514]; ne…
KY.Chr7.955.v1.nonSL1-1	XP_017173481	Q76EC5	Carbohydrate sulfotransferase 9 (EC 2.8.2.-) (GalNAc-4-O-sulfotransferase 2) (GalNAc-4-ST2) (GalNAc4ST-2) (N-acetylgalactosamine-4-O-sulfotransferase 2)	Chst9	Mus musculus (Mouse)	413	Cerebellum adult	Cerebellum adult	No	carbohydrate biosynthetic process [GO:0016051]; proteoglycan biosynthetic process [GO:0030166]; sulfur compound metabolic process [GO:0006790]
KY.Chr8.1288.v1.ND1-1	NP_034817	Q059X9	Like-glycosyltransferase	Large1 Large	Mus musculus (Mouse)	756	Cortex adult,Frontal Lobe adult	Cortex adult	No	protein O-linked mannosylation [GO:0035269]
KY.Chr7.703.v2.SL2-1	NP_032300	P23812	Homeobox protein Hox-D12 (Homeobox protein Hox-4.7) (Homeobox protein Hox-5.6)	Hoxd12 Hox-4.7 Hoxd-12	Mus musculus (Mouse)	268	Limb E14.5	Limb E14.5	No	embryonic digit morphogenesis [GO:0042733]; pattern specification process [GO:0007389]; regulation of transcription, DNA-templated [GO:0006355]; skeletal system development [GO:0001501]
KY.Chr12.33.v1.nonSL4-1	NP_722481	Q8BGW8	Transcription cofactor vestigial-like protein 2 (Vgl-2) (Protein VITO1)	Vgll2 Vgl2 Vito1	Mus musculus (Mouse)	322	Limb E14.5	Limb E14.5	No	positive regulation of transcription by RNA polymerase II [GO:0045944]; skeletal muscle tissue development [GO:0007519]
KY.Chr9.492.v1.SL1-1	NP_034899	P51942	Cartilage matrix protein (Matrilin-1)	Matn1 Cmp Crtm	Mus musculus (Mouse)	500	Limb E14.5	Limb E14.5	No	chondrocyte differentiation [GO:0002062]; growth plate cartilage chondrocyte morphogenesis [GO:0003429]; regulation of bone mineralization [GO:0030500]
KY.Chr7.1136.v1.ND1-1	XP_011248359	Q5QNQ9	Collagen alpha-1(XXVII) chain	Col27a1 Kiaa1870	Mus musculus (Mouse)	1845	Limb E14.5	Limb E14.5	No	extracellular matrix organization [GO:0030198]; growth plate cartilage chondrocyte development [GO:0003431]
KY.Chr10.1393.v1.ND1-1	XP_011242773	Q62059	Versican core protein (Chondroitin sulfate proteoglycan core protein 2) (Chondroitin sulfate proteoglycan 2) (Large fibroblast proteoglycan) (PG-M)	Vcan Cspg2	Mus musculus (Mouse)	3357	Limb E14.5	Limb E14.5	No	cell adhesion [GO:0007155]; central nervous system development [GO:0007417]; glial cell migration [GO:0008347]; heart development [GO:0007507]; regulation of phosphoprotein phosphatase activity [GO:0043666]; skeletal system development [GO:0001501]; ureteric bud development [GO:0001657]
KY.Chr9.466.v1.ND1-1	NP_766515	Q8C6K9	Collagen alpha-6(VI) chain	Col6a6	Mus musculus (Mouse)	2265	Limb E14.5,Subcutaneous fat pad adult	Subcutaneous fat pad adult	No	cell adhesion [GO:0007155]
KY.Chr5.170.v1.SL2-1	NP_001033588	Q32KI9	Arylsulfatase I (ASI) (EC 3.1.6.-)	Arsi	Mus musculus (Mouse)	573	Thymus adult	Thymus adult	No	0
KY.Chr14.637.v1.ND1-2	NP_899016	A2RTG9	Forkhead box I2 (Forkhead box protein I2)	Foxi2	Mus musculus (Mouse)	329	Thymus adult	Thymus adult	No	0
KY.Chr3.298.v1.SL18-1	NP_001157038	Q80YA8	Protein crumbs homolog 2 (crumbs2) (Crumbs-like protein 2)	Crb2	Mus musculus (Mouse)	1282	CNS E11.5	CNS E11.5	No	cardiovascular system development [GO:0072358]; establishment or maintenance of epithelial cell apical/basal polarity [GO:0045197]; heterophilic cell-cell adhesion via plasma membrane cell adhesion molecules [GO:0007157]; ingression involved in gastrulation with mouth forming second [GO:0055111]; maintenance of epithelial cell apical/basal polarity [GO:0045199]; mesoderm formation [GO:0001707]; n…
KY.Chr12.277.v1.SL1-1	NP_059087	Q9JKZ2	Sodium/myo-inositol cotransporter (Na(+)/myo-inositol cotransporter) (Sodium/myo-inositol transporter 1) (SMIT1) (Solute carrier family 5 member 3)	Slc5a3	Mus musculus (Mouse)	718	Kidney adult,Genital fat pad adult	Kidney adult	No	inositol metabolic process [GO:0006020]; myo-inositol transport [GO:0015798]; peripheral nervous system development [GO:0007422]; regulation of respiratory gaseous exchange [GO:0043576]
KY.Chr11.883.v1.ND1-1	NP_032014	P19096	Fatty acid synthase (EC 2.3.1.85) [Includes: [Acyl-carrier-protein] S-acetyltransferase (EC 2.3.1.38); [Acyl-carrier-protein] S-malonyltransferase (EC 2.3.1.39); 3-oxoacyl-[acyl-carrier-protein] synthase (EC 2.3.1.41); 3-oxoacyl-[acyl-carrier-protein] reductase (EC 1.1.1.100); 3-hydroxyacyl-[acyl-carrier-protein] dehydratase (EC 4.2.1.59); Enoyl-[acyl-carrier-protein] reductase (EC 1.3.1.39); Ole…	Fasn	Mus musculus (Mouse)	2504	Mammary gland adult	Mammary gland adult	No	acetyl-CoA metabolic process [GO:0006084]; cellular response to interleukin-4 [GO:0071353]; establishment of endothelial intestinal barrier [GO:0090557]; ether lipid biosynthetic process [GO:0008611]; fatty acid biosynthetic process [GO:0006633]; glandular epithelial cell development [GO:0002068]; mammary gland development [GO:0030879]; monocyte differentiation [GO:0030224]; neutrophil differenti…
KY.Chr14.35.v1.ND1-1	NP_038552	Q11131	Alpha-(1,3)-fucosyltransferase 7 (EC 2.4.1.-) (Fucosyltransferase 7) (Fucosyltransferase VII) (Fuc-TVII) (FucT-VII) (Galactoside 3-L-fucosyltransferase)	Fut7	Mus musculus (Mouse)	389	Mammary gland adult	Mammary gland adult	No	CD4-positive, CD25-positive, alpha-beta regulatory T cell differentiation [GO:0002361]; ceramide metabolic process [GO:0006672]; embryo implantation [GO:0007566]; fucosylation [GO:0036065]; inflammatory response [GO:0006954]; leukocyte migration involved in immune response [GO:0002522]; leukocyte migration involved in inflammatory response [GO:0002523]; lymphocyte migration into lymphoid organs […
KY.Chr14.332.v1.SL1-1	NP_032621	O09008	Beta-1,3-N-acetylglucosaminyltransferase manic fringe (EC 2.4.1.222) (O-fucosylpeptide 3-beta-N-acetylglucosaminyltransferase)	Mfng	Mus musculus (Mouse)	321	Mammary gland adult,Subcutaneous fat pad adult	Subcutaneous fat pad adult	No	blastocyst formation [GO:0001825]; marginal zone B cell differentiation [GO:0002315]; pattern specification process [GO:0007389]; positive regulation of Notch signaling pathway [GO:0045747]; positive regulation of protein binding [GO:0032092]; protein O-linked fucosylation [GO:0036066]; regulation of Notch signaling pathway [GO:0008593]
KY.Chr4.258.v2.ND1-2	NP_031460	Q3TY95	Non-specific serine/threonine protein kinase (EC 2.7.11.1)	Akt2	Mus musculus (Mouse)	481	Mammary gland adult,Subcutaneous fat pad adult	Subcutaneous fat pad adult	No	insulin receptor signaling pathway [GO:0008286]; negative regulation of apoptotic process [GO:0043066]; negative regulation of long-chain fatty acid import across plasma membrane [GO:0010748]; positive regulation of cell migration [GO:0030335]; positive regulation of cell population proliferation [GO:0008284]; positive regulation of fatty acid beta-oxidation [GO:0032000]; positive regulation of g…
KY.Chr1.2298.v2.SL1-1	NP_201571	Q3TED0	Solute carrier organic anion transporter family member	Slco2a1	Mus musculus (Mouse)	643	Lung adult	Lung adult	No	ion transport [GO:0006811]
KY.Chr10.1200.v1.SL1-1	NP_035058	O35516	Neurogenic locus notch homolog protein 2 (Notch 2) (Motch B) [Cleaved into: Notch 2 extracellular truncation; Notch 2 intracellular domain]	Notch2	Mus musculus (Mouse)	2473	Ovary adult,Spleen adult	Spleen adult	No	animal organ morphogenesis [GO:0009887]; atrial septum morphogenesis [GO:0060413]; bone remodeling [GO:0046849]; cell cycle arrest [GO:0007050]; cell fate determination [GO:0001709]; cholangiocyte proliferation [GO:1990705]; ciliary body morphogenesis [GO:0061073]; defense response to bacterium [GO:0042742]; determination of left/right symmetry [GO:0007368]; embryonic limb morphogenesis [GO:00303…
KY.Chr3.1530.v1.nonSL4-2	NP_035058	O35516	Neurogenic locus notch homolog protein 2 (Notch 2) (Motch B) [Cleaved into: Notch 2 extracellular truncation; Notch 2 intracellular domain]	Notch2	Mus musculus (Mouse)	2473	Ovary adult,Spleen adult	Spleen adult	No	animal organ morphogenesis [GO:0009887]; atrial septum morphogenesis [GO:0060413]; bone remodeling [GO:0046849]; cell cycle arrest [GO:0007050]; cell fate determination [GO:0001709]; cholangiocyte proliferation [GO:1990705]; ciliary body morphogenesis [GO:0061073]; defense response to bacterium [GO:0042742]; determination of left/right symmetry [GO:0007368]; embryonic limb morphogenesis [GO:00303…
KY.Chr5.604.v1.ND1-1	NP_061233	Q80WV3	Carbohydrate sulfotransferase 2 (EC 2.8.2.-) (Galactose/N-acetylglucosamine/N-acetylglucosamine 6-O-sulfotransferase 2) (GST-2) (N-acetylglucosamine 6-O-sulfotransferase 1) (GlcNAc6ST-1) (Gn6st-1)	Chst2 Gst2	Mus musculus (Mouse)	530	Cortex adult,Frontal Lobe adult,Adrenal adult	Adrenal adult	No	carbohydrate metabolic process [GO:0005975]; inflammatory response [GO:0006954]; N-acetylglucosamine metabolic process [GO:0006044]; sulfur compound metabolic process [GO:0006790]
KY.Chr10.960.v1.ND1-1	NP_620405	Q91WA9	ATP-binding cassette subfamily G member 4 (ATP-binding cassette transporter ABCG4) (ATP-binding cassette transporter White2) (ATP-binding cassette transporter sub-family G member 4) (ATP-binding cassette, sub-family G (WHITE), member 4) (Putative white family ABC-transporter)	Abcg4 ABCG4	Mus musculus (Mouse)	646	Adrenal adult	Adrenal adult	No	cellular response to leukemia inhibitory factor [GO:1990830]; transmembrane transport [GO:0055085]
KY.Chr12.193.v1.ND1-1	NP_001350056	Q8R507	Fukutin (EC 2.4.2.-) (Fukuyama-type congenital muscular dystrophy protein) (Ribitol-5-phosphate transferase)	Fktn Fcmd	Mus musculus (Mouse)	461	CNS E18,Cortex adult,Cerebellum adult,Testis adult	Testis adult	No	negative regulation of cell population proliferation [GO:0008285]; negative regulation of JNK cascade [GO:0046329]; neuron migration [GO:0001764]; protein O-linked glycosylation [GO:0006493]; protein O-linked mannosylation [GO:0035269]; regulation of protein glycosylation [GO:0060049]
KY.Chr12.195.v1.ND1-1	NP_001350056	Q8R507	Fukutin (EC 2.4.2.-) (Fukuyama-type congenital muscular dystrophy protein) (Ribitol-5-phosphate transferase)	Fktn Fcmd	Mus musculus (Mouse)	461	CNS E18,Cortex adult,Cerebellum adult,Testis adult	Testis adult	No	negative regulation of cell population proliferation [GO:0008285]; negative regulation of JNK cascade [GO:0046329]; neuron migration [GO:0001764]; protein O-linked glycosylation [GO:0006493]; protein O-linked mannosylation [GO:0035269]; regulation of protein glycosylation [GO:0060049]
KY.UAContig5.17.v1.ND1-1	NP_954860	Q710D3	Protein unc-93 homolog A (Unc-93A)	Unc93a	Mus musculus (Mouse)	458	Small intestine adult	Small intestine adult	No	0
KY.Chr3.1569.v1.ND1-1	NP_954860	Q710D3	Protein unc-93 homolog A (Unc-93A)	Unc93a	Mus musculus (Mouse)	458	Small intestine adult	Small intestine adult	No	0
KY.Chr3.433.v1.ND1-1	XP_006506197	A0A0J9YUX7	Solute carrier family 23 member 4	Slc23a4 2010107G12Rik	Mus musculus (Mouse)	615	Small intestine adult	Small intestine adult	No	0
KY.Chr7.712.v1.ND1-1	NP_001277932	Q6HA09	Astacin-like metalloendopeptidase (EC 3.4.-.-) (Oocyte astacin) (Ovastacin) (Sperm acrosomal SLLP1-binding protein)	Astl Sas1b	Mus musculus (Mouse)	435	Ovary adult	Ovary adult	Yes	cell adhesion [GO:0007155]; fertilization [GO:0009566]; negative regulation of binding of sperm to zona pellucida [GO:2000360]; positive regulation of protein processing [GO:0010954]; prevention of polyspermy [GO:0060468]
KY.Chr5.608.v1.nonSL3-1	XP_017176492	C3VD30	Zygote arrest 1-like (Zygotic arrest 2)	Zar1l	Mus musculus (Mouse)	291	Ovary adult	Ovary adult	Yes	0
KY.Chr12.975.v2.ND1-2	XP_006512567	Q60636	PR domain zinc finger protein 1 (EC 2.1.1.-) (B lymphocyte-induced maturation protein 1) (Blimp-1) (Beta-interferon gene positive regulatory domain I-binding factor) (PR domain-containing protein 1)	Prdm1 Blimp1	Mus musculus (Mouse)	856	Placenta adult	Placenta adult	No	adaptive immune response [GO:0002250]; aorta development [GO:0035904]; artery morphogenesis [GO:0048844]; cardiac septum development [GO:0003279]; cell fate commitment [GO:0045165]; coronary vasculature development [GO:0060976]; embryonic placenta development [GO:0001892]; eye photoreceptor cell development [GO:0042462]; germ cell development [GO:0007281]; heart valve development [GO:0003170]; in…
KY.Chr2.163.v1.SL1-1	NP_113570	A2AE94	Synaptotagmin-like protein 1	Sytl1	Mus musculus (Mouse)	568	Stomach adult,Colon adult	Stomach adult	No	exocytosis [GO:0006887]; intracellular protein transport [GO:0006886]
KY.Chr1.2382.v1.ND1-1	NP_001300652	P68368	Tubulin alpha-4A chain (Alpha-tubulin 4) (Alpha-tubulin isotype M-alpha-4) (Tubulin alpha-4 chain)	Tuba4a Tuba4	Mus musculus (Mouse)	448	Heart adult	Heart adult	No	microtubule-based process [GO:0007017]; microtubule cytoskeleton organization [GO:0000226]; mitotic cell cycle [GO:0000278]
KY.Chr1.662.v1.ND1-1	NP_038642	P00860	Ornithine decarboxylase (ODC) (EC 4.1.1.17)	Odc1 Odc	Mus musculus (Mouse)	461	Liver E14,Liver E14.5	Liver E14	No	kidney development [GO:0001822]; polyamine metabolic process [GO:0006595]; positive regulation of cell population proliferation [GO:0008284]; putrescine biosynthetic process [GO:0009446]; putrescine biosynthetic process from ornithine [GO:0033387]; regulation of protein catabolic process [GO:0042176]; response to virus [GO:0009615]
KY.Chr11.868.v1.nonSL3-2	NP_001311477	O08523	Alpha-tectorin	Tecta	Mus musculus (Mouse)	2155	Genital fat pad adult	Genital fat pad adult	Yes	cell-matrix adhesion [GO:0007160]; sensory perception of sound [GO:0007605]
KY.Chr3.949.v1.SL1-1	NP_001311477	O08523	Alpha-tectorin	Tecta	Mus musculus (Mouse)	2155	Genital fat pad adult	Genital fat pad adult	Yes	cell-matrix adhesion [GO:0007160]; sensory perception of sound [GO:0007605]
KY.Chr1.1425.v1.ND1-1	NP_032189	Q3U1Q4	Uncharacterized protein	Grb2	Mus musculus (Mouse)	217	Whole brain E14.5,CNS E18,Frontal Lobe adult	CNS E18	No	0
KY.Chr1.1977.v1.nonSL14-1	NP_079752	Q9DCV4	Regulator of microtubule dynamics protein 1 (RMD-1) (mRMD-1) (Microtubule-associated protein) (Protein FAM82B)	Rmdn1 Fam82b	Mus musculus (Mouse)	305	CNS E18,Bladder adult	Bladder adult	No	0
KY.Chr5.479.v1.ND1-1	NP_077218	P58158	Galactosylgalactosylxylosylprotein 3-beta-glucuronosyltransferase 3 (EC 2.4.1.135) (Beta-1,3-glucuronyltransferase 3) (Glucuronosyltransferase I) (GlcAT-I) (UDP-GlcUA:Gal beta-1,3-Gal-R glucuronyltransferase) (GlcUAT-I)	B3gat3	Mus musculus (Mouse)	335	Cortex adult,Cerebellum adult,Adrenal adult	Adrenal adult	No	carbohydrate metabolic process [GO:0005975]; chondroitin sulfate proteoglycan biosynthetic process [GO:0050650]; dermatan sulfate proteoglycan biosynthetic process [GO:0050651]; glycosaminoglycan biosynthetic process [GO:0006024]; heparan sulfate proteoglycan biosynthetic process [GO:0015012]; positive regulation of catalytic activity [GO:0043085]; positive regulation of intracellular protein tra…
KY.Chr1.1936.v1.SL1-1	NP_033079	O09009	Beta-1,3-N-acetylglucosaminyltransferase radical fringe (EC 2.4.1.222) (O-fucosylpeptide 3-beta-N-acetylglucosaminyltransferase)	Rfng	Mus musculus (Mouse)	332	Duodenum adult	Duodenum adult	No	cell differentiation [GO:0030154]; negative regulation of Notch signaling pathway [GO:0045746]; nervous system development [GO:0007399]; pattern specification process [GO:0007389]; positive regulation of Notch signaling pathway [GO:0045747]; positive regulation of protein binding [GO:0032092]; protein O-linked fucosylation [GO:0036066]; regulation of Notch signaling pathway [GO:0008593]
KY.Chr2.1343.v1.ND1-1	NP_079712	Q9CRA4	Methylsterol monooxygenase 1 (EC 1.14.18.9) (C-4 methylsterol oxidase) (Sterol-C4-methyl oxidase)	Msmo1 Sc4mol	Mus musculus (Mouse)	293	Liver E14,Liver E18,CNS E18,Placenta adult	Placenta adult	No	sterol biosynthetic process [GO:0016126]
KY.Chr2.1341.v1.ND1-1	NP_079712	Q9CRA4	Methylsterol monooxygenase 1 (EC 1.14.18.9) (C-4 methylsterol oxidase) (Sterol-C4-methyl oxidase)	Msmo1 Sc4mol	Mus musculus (Mouse)	293	Liver E14,Liver E18,CNS E18,Placenta adult	Placenta adult	No	sterol biosynthetic process [GO:0016126]
KY.Chr2.1339.v1.ND1-1	NP_079712	Q9CRA4	Methylsterol monooxygenase 1 (EC 1.14.18.9) (C-4 methylsterol oxidase) (Sterol-C4-methyl oxidase)	Msmo1 Sc4mol	Mus musculus (Mouse)	293	Liver E14,Liver E18,CNS E18,Placenta adult	Placenta adult	No	sterol biosynthetic process [GO:0016126]
KY.Chr2.1031.v1.nonSL6-1	NP_081726	Q9CYL5	Golgi-associated plant pathogenesis-related protein 1 (GAPR-1) (Golgi-associated PR-1 protein) (Glioma pathogenesis-related protein 2) (GliPR 2)	Glipr2 Gapr1	Mus musculus (Mouse)	154	Limb E14.5,Liver E18	Limb E14.5	No	positive regulation of epithelial cell migration [GO:0010634]; positive regulation of epithelial to mesenchymal transition [GO:0010718]; positive regulation of ERK1 and ERK2 cascade [GO:0070374]
KY.Chr9.773.v1.SL2-1	NP_033033	K7Q7T7	RAS-related C3 botulinum substrate 1	Rac1	Mus musculus (Mouse)	192	Small intestine adult,Colon adult	Colon adult	No	small GTPase mediated signal transduction [GO:0007264]
KY.Chr9.774.v1.nonSL2-1	NP_033033	K7Q7T7	RAS-related C3 botulinum substrate 1	Rac1	Mus musculus (Mouse)	192	Small intestine adult,Colon adult	Colon adult	No	small GTPase mediated signal transduction [GO:0007264]
KY.Chr11.688.v1.SL2-1	NP_033739	P63260	Actin, cytoplasmic 2 (Gamma-actin) [Cleaved into: Actin, cytoplasmic 2, N-terminally processed]	Actg1 Actg	Mus musculus (Mouse)	375	Whole brain E14.5,Placenta adult,Stomach adult,Large intestine adult,Colon adult	Placenta adult	No	angiogenesis [GO:0001525]; cellular response to interferon-gamma [GO:0071346]; morphogenesis of a polarized epithelium [GO:0001738]; positive regulation of cell migration [GO:0030335]; positive regulation of gene expression [GO:0010628]; positive regulation of wound healing [GO:0090303]; protein localization to bicellular tight junction [GO:1902396]; regulation of focal adhesion assembly [GO:0051…
KY.Chr14.602.v1.ND1-1	NP_898939	E9PU92	MFS-type transporter SLC18B1	Slc18b1 1110021L09Rik	Mus musculus (Mouse)	457	Bladder adult,Large intestine adult,Subcutaneous fat pad adult	Subcutaneous fat pad adult	No	0
KY.Chr11.484.v1.SL1-1	NP_001127929	B9EKK6	Family with sequence similarity 55, member C (Neurexophilin and PC-esterase domain family, member 3)	Nxpe3 Fam55c	Mus musculus (Mouse)	559	Cerebellum adult,Testis adult,Spleen adult,Genital fat pad adult	Testis adult	No	0
Pha Specific (RPKM>1)
Stom. Specific (RPKM>1)
KY.Chr3.526.v1.ND1-1	NP_061279	A2ATA7	Pancreas specific transcription factor, 1a	Ptf1a	Mus musculus (Mouse)	324	Small intestine adult	Small intestine adult	No	cerebellum development [GO:0021549]; pancreas development [GO:0031016]; tissue development [GO:0009888]
KY.Chr8.1333.v1.ND1-1	NP_001019869	Q504N0	Carboxypeptidase A2 (EC 3.4.17.15)	Cpa2	Mus musculus (Mouse)	417	Spleen adult,Small intestine adult	Spleen adult	No	proteolysis [GO:0006508]
KY.Chr14.1142.v1.ND1-1	NP_058618	Q9JHE4	Galactosylceramide sulfotransferase (GalCer sulfotransferase) (EC 2.8.2.11) (3'-phosphoadenosine-5'-phosphosulfate:GalCer sulfotransferase) (3'-phosphoadenylylsulfate:galactosylceramide 3'-sulfotransferase) (Cerebroside sulfotransferase)	Gal3st1 Cst Gcst	Mus musculus (Mouse)	423	Stomach adult	Stomach adult	No	galactosylceramide biosynthetic process [GO:0006682]; glycolipid biosynthetic process [GO:0009247]; myelination [GO:0042552]; spermatogenesis [GO:0007283]
KY.Chr9.844.v1.ND1-1	NP_001136011	B2RWK3	Unc-93 homolog A (C. elegans) (Unc-93 homolog A2)	Unc93a2 Gm9992 Unc93a	Mus musculus (Mouse)	458	Duodenum adult,Small intestine adult	Small intestine adult	No	0
KY.Chr11.806.v1.SL1-1	NP_034138	O54750	Cytochrome P450 2J6 (EC 1.14.14.1) (Arachidonic acid epoxygenase) (CYPIIJ6)	Cyp2j6	Mus musculus (Mouse)	501	Duodenum adult	Duodenum adult	No	arachidonic acid metabolic process [GO:0019369]; epoxygenase P450 pathway [GO:0019373]; exogenous drug catabolic process [GO:0042738]; female pregnancy [GO:0007565]; icosanoid metabolic process [GO:0006690]; linoleic acid metabolic process [GO:0043651]; negative regulation of collagen biosynthetic process [GO:0032966]; negative regulation of peroxisome proliferator activated receptor signaling pa…
KY.Chr5.761.v1.ND1-1	NP_084348	Q3TTY0	Phospholipase B1, membrane-associated (Phospholipase B) (Phospholipase B/lipase) (PLB/LIP) [Includes: Phospholipase A2 (EC 3.1.1.4); Lysophospholipase (EC 3.1.1.5)]	Plb1 Plb	Mus musculus (Mouse)	1478	Large intestine adult	Large intestine adult	No	lipid catabolic process [GO:0016042]; phospholipid metabolic process [GO:0006644]; positive regulation of acrosome reaction [GO:2000344]; retinol metabolic process [GO:0042572]
KY.Chr10.108.v2.SL1-2	NP_032038	P45377	Aldose reductase-related protein 2 (AR) (EC 1.1.1.21) (Aldehyde reductase) (Fibroblast growth factor-regulated protein) (Protein FR-1)	Akr1b8 Fgfrp	Mus musculus (Mouse)	316	Bladder adult	Bladder adult	No	cellular detoxification of aldehyde [GO:0110095]; daunorubicin metabolic process [GO:0044597]; doxorubicin metabolic process [GO:0044598]; farnesol catabolic process [GO:0016488]; retinoid metabolic process [GO:0001523]
KY.Chr6.550.v1.ND1-1	NP_766051	A0A0R4J0N0	Sushi, nidogen and EGF-like domain-containing protein 1	Sned1	Mus musculus (Mouse)	1403	Ovary adult	Ovary adult	No	cell-matrix adhesion [GO:0007160]
KY.Chr6.688.v1.ND1-1	NP_035058	O35516	Neurogenic locus notch homolog protein 2 (Notch 2) (Motch B) [Cleaved into: Notch 2 extracellular truncation; Notch 2 intracellular domain]	Notch2	Mus musculus (Mouse)	2473	Ovary adult,Spleen adult	Spleen adult	No	animal organ morphogenesis [GO:0009887]; atrial septum morphogenesis [GO:0060413]; bone remodeling [GO:0046849]; cell cycle arrest [GO:0007050]; cell fate determination [GO:0001709]; cholangiocyte proliferation [GO:1990705]; ciliary body morphogenesis [GO:0061073]; defense response to bacterium [GO:0042742]; determination of left/right symmetry [GO:0007368]; embryonic limb morphogenesis [GO:00303…
KY.Chr4.1070.v1.ND1-1	NP_032753	P18293	Atrial natriuretic peptide receptor 1 (EC 4.6.1.2) (Atrial natriuretic peptide receptor type A) (ANP-A) (ANPR-A) (NPR-A) (Guanylate cyclase A) (GC-A)	Npr1 Npra	Mus musculus (Mouse)	1057	Adrenal adult	Adrenal adult	No	cell surface receptor signaling pathway [GO:0007166]; cGMP biosynthetic process [GO:0006182]; cGMP-mediated signaling [GO:0019934]; dopamine metabolic process [GO:0042417]; intracellular signal transduction [GO:0035556]; negative regulation of smooth muscle cell proliferation [GO:0048662]; positive regulation of cGMP-mediated signaling [GO:0010753]; receptor guanylyl cyclase signaling pathway [GO…
KY.Chr14.912.v2.ND2-2	NP_663569	A0A0R4J0E1	Fibrinogen-like protein 1	Fgl1	Mus musculus (Mouse)	314	Liver E18	Liver E18	No	hepatocyte proliferation [GO:0072574]
KY.Chr14.911.v2.ND2-2	NP_862897	Q3TGR2	Fibrinogen C-terminal domain-containing protein	Fgb	Mus musculus (Mouse)	481	Liver E18	Liver E18	No	blood coagulation, fibrin clot formation [GO:0072378]; cell-matrix adhesion [GO:0007160]; cellular response to interleukin-1 [GO:0071347]; cellular response to leptin stimulus [GO:0044320]; fibrinolysis [GO:0042730]; induction of bacterial agglutination [GO:0043152]; negative regulation of endothelial cell apoptotic process [GO:2000352]; negative regulation of extrinsic apoptotic signaling pathwa…
KY.Chr14.909.v2.ND2-1	NP_598623	Q8VCM7	Fibrinogen gamma chain	Fgg	Mus musculus (Mouse)	436	Liver E18	Liver E18	No	adaptive immune response [GO:0002250]; blood coagulation, fibrin clot formation [GO:0072378]; cell-matrix adhesion [GO:0007160]; cellular protein-containing complex assembly [GO:0034622]; fibrinolysis [GO:0042730]; innate immune response [GO:0045087]; negative regulation of endothelial cell apoptotic process [GO:2000352]; negative regulation of extrinsic apoptotic signaling pathway via death doma…
KY.Chr14.910.v1.ND1-1	NP_032021	O70165	Ficolin-1 (Collagen/fibrinogen domain-containing protein 1) (Ficolin-A) (Ficolin-alpha) (M-ficolin)	Fcn1 Fcna	Mus musculus (Mouse)	334	Liver E18,Spleen adult	Liver E18	No	cell surface pattern recognition receptor signaling pathway [GO:0002752]; complement activation, lectin pathway [GO:0001867]; G protein-coupled receptor signaling pathway [GO:0007186]; innate immune response [GO:0045087]; positive regulation of interleukin-8 secretion [GO:2000484]
KY.Chr1.2518.v2.ND2-1	XP_006527243	Q8BWE8	MFS domain-containing protein	Slc22a28 EG434674 Gm5631	Mus musculus (Mouse)	552	Liver adult	Liver adult	No	organic anion transport [GO:0015711]
KY.Chr3.393.v3.ND2-1	NP_777359	P58735	Sulfate anion transporter 1 (SAT-1) (Solute carrier family 26 member 1)	Slc26a1 Sat1	Mus musculus (Mouse)	704	Liver adult,Kidney adult	Liver adult	No	chloride transport [GO:0006821]; oxalate transport [GO:0019532]; sulfate transport [GO:0008272]
KY.Chr14.393.v1.ND1-1	NP_032416	P15314	Interferon regulatory factor 1 (IRF-1)	Irf1	Mus musculus (Mouse)	329	Large intestine adult	Large intestine adult	No	apoptotic process [GO:0006915]; CD8-positive, alpha-beta T cell differentiation [GO:0043374]; cell cycle arrest [GO:0007050]; cellular response to interferon-beta [GO:0035458]; cellular response to interleukin-1 [GO:0071347]; cellular response to mechanical stimulus [GO:0071260]; cellular response to peptide hormone stimulus [GO:0071375]; cellular response to tumor necrosis factor [GO:0071356]; d…
KY.Chr1.1686.v1.ND1-1	NP_067373	A2AVZ9	Solute carrier family 43 member 3 (Embryonic epithelia gene 1 protein)	Slc43a3 Eeg1	Mus musculus (Mouse)	502	Lung adult	Lung adult	No	0
KY.Chr9.772.v1.ND1-1	NP_033033	K7Q7T7	RAS-related C3 botulinum substrate 1	Rac1	Mus musculus (Mouse)	192	Small intestine adult,Colon adult	Colon adult	No	small GTPase mediated signal transduction [GO:0007264]
KY.Chr10.267.v1.ND1-1	NP_796002	Q8BML2	O-acyltransferase like protein (Protein oacyl)	Oacyl	Mus musculus (Mouse)	685	Cortex adult,Frontal Lobe adult	Frontal Lobe adult	No	0
KY.Chr2.967.v1.ND1-1	XP_006504610	P21836	Acetylcholinesterase (AChE) (EC 3.1.1.7)	Ache	Mus musculus (Mouse)	614	Cerebellum adult,Thymus adult	Cerebellum adult	No	acetylcholine catabolic process [GO:0006581]; acetylcholine metabolic process [GO:0008291]; cell adhesion [GO:0007155]; choline metabolic process [GO:0019695]; neuron death [GO:0070997]; neurotransmitter receptor biosynthetic process [GO:0045212]; osteoblast development [GO:0002076]; positive regulation of axonogenesis [GO:0050772]; positive regulation of cold-induced thermogenesis [GO:0120162]; …
Int. Specific (RPKM>1)
KY.Chr11.115.v1.ND1-1	NP_082113	A1A546	Intestine-specific homeobox	Isx	Mus musculus (Mouse)	240	Large intestine adult	Large intestine adult	No	negative regulation of intestinal absorption [GO:1904479]; regulation of transcription by RNA polymerase II [GO:0006357]; regulation of vitamin A metabolic process [GO:1901738]
KY.Chr11.705.v1.ND1-1	NP_084348	Q3TTY0	Phospholipase B1, membrane-associated (Phospholipase B) (Phospholipase B/lipase) (PLB/LIP) [Includes: Phospholipase A2 (EC 3.1.1.4); Lysophospholipase (EC 3.1.1.5)]	Plb1 Plb	Mus musculus (Mouse)	1478	Large intestine adult	Large intestine adult	No	lipid catabolic process [GO:0016042]; phospholipid metabolic process [GO:0006644]; positive regulation of acrosome reaction [GO:2000344]; retinol metabolic process [GO:0042572]
KY.Chr14.625.v1.SL2-1	NP_031699	P43241	Homeobox protein CDX-2 (Caudal-type homeobox protein 2)	Cdx2 Cdx-2	Mus musculus (Mouse)	311	Duodenum adult,Colon adult	Duodenum adult	No	animal organ morphogenesis [GO:0009887]; anterior/posterior axis specification [GO:0009948]; anterior/posterior pattern specification [GO:0009952]; blastocyst development [GO:0001824]; blood vessel development [GO:0001568]; cell differentiation [GO:0030154]; endosome to lysosome transport [GO:0008333]; establishment or maintenance of epithelial cell apical/basal polarity [GO:0045197]; intestinal …
KY.Chr10.962.v1.ND1-1	NP_291081	Q99JB7	Protein amnionless [Cleaved into: Soluble protein amnionless]	Amn	Mus musculus (Mouse)	458	Duodenum adult,Small intestine adult	Duodenum adult	No	cobalamin transport [GO:0015889]; excretion [GO:0007588]; Golgi to plasma membrane protein transport [GO:0043001]; multicellular organism development [GO:0007275]; protein localization [GO:0008104]; receptor-mediated endocytosis [GO:0006898]
KY.Chr1.526.v2.ND2-1	NP_780449	Q0VAY3	Protein FAM187B (Transmembrane protein 162)	Fam187b Tmem162	Mus musculus (Mouse)	358	Testis adult	Testis adult	No	0
KY.Chr4.776.v1.nonSL5-2	NP_082775	Q9D9Q0	Leucine-rich repeat-containing protein 69	Lrrc69	Mus musculus (Mouse)	347	Testis adult	Testis adult	Yes	0
KY.Chr1.2024.v1.ND1-1	XP_011239324	Q91ZZ5	Relaxin receptor 2 (G-protein coupled receptor 106) (G-protein coupled receptor affecting testicular descent) (Leucine-rich repeat-containing G-protein coupled receptor 8) (Relaxin family peptide receptor 2)	Rxfp2 Gpr106 Great Lgr8	Mus musculus (Mouse)	737	Testis adult	Testis adult	No	activation of adenylate cyclase activity [GO:0007190]; adenylate cyclase-activating G protein-coupled receptor signaling pathway [GO:0007189]; adenylate cyclase-inhibiting G protein-coupled receptor signaling pathway [GO:0007193]; adenylate cyclase-modulating G protein-coupled receptor signaling pathway [GO:0007188]; hormone-mediated signaling pathway [GO:0009755]; male gonad development [GO:0008…
KY.Chr7.22.v1.ND1-1	NP_080056	Q9D305	THAP domain-containing protein 2	Thap2	Mus musculus (Mouse)	217	Whole brain E14.5,CNS E11.5,CNS E14,CNS E18	Whole brain E14.5	No	0
KY.Chr9.226.v1.ND1-1	NP_001272817	Q8BS54	Zinc finger, MYM-type 6	Zmym6 D4Wsu24e Zfp258	Mus musculus (Mouse)	1249	CNS E14,CNS E18	CNS E18	No	cytoskeleton organization [GO:0007010]; regulation of cell morphogenesis [GO:0022604]; regulation of transcription by RNA polymerase II [GO:0006357]
KY.Chr6.8.v1.ND1-1	NP_001342043	Q9CUX1	52 kDa repressor of the inhibitor of the protein kinase (p52rIPK) (58 kDa interferon-induced protein kinase-interacting protein) (p58IPK-interacting protein) (THAP domain-containing protein 0) (THAP domain-containing protein 12)	Thap12 Prkrir Thap0	Mus musculus (Mouse)	758	CNS E11.5,Bladder adult	CNS E11.5	No	0
KY.Chr1.2393.v1.ND1-1	NP_082686	Q9CUX1	52 kDa repressor of the inhibitor of the protein kinase (p52rIPK) (58 kDa interferon-induced protein kinase-interacting protein) (p58IPK-interacting protein) (THAP domain-containing protein 0) (THAP domain-containing protein 12)	Thap12 Prkrir Thap0	Mus musculus (Mouse)	758	CNS E11.5,Bladder adult	CNS E11.5	No	0
KY.Chr1.1157.v2.ND2-2	XP_017176086	Q8VHI4	Calcium-responsive transcription factor (Amyotrophic lateral sclerosis 2 chromosomal region candidate gene 8 protein) (Calcium-response factor) (CaRF)	Carf Als2cr8	Mus musculus (Mouse)	689	Testis adult	Testis adult	No	cellular response to calcium ion [GO:0071277]; cellular response to potassium ion [GO:0035865]; positive regulation of transcription by RNA polymerase II [GO:0045944]; positive regulation of transcription from RNA polymerase II promoter in response to calcium ion [GO:0061400]; regulation of DNA-binding transcription factor activity [GO:0051090]
KY.UAContig9.44.v1.ND1-1	NP_001272392	Q8VHI4	Calcium-responsive transcription factor (Amyotrophic lateral sclerosis 2 chromosomal region candidate gene 8 protein) (Calcium-response factor) (CaRF)	Carf Als2cr8	Mus musculus (Mouse)	689	Testis adult	Testis adult	No	cellular response to calcium ion [GO:0071277]; cellular response to potassium ion [GO:0035865]; positive regulation of transcription by RNA polymerase II [GO:0045944]; positive regulation of transcription from RNA polymerase II promoter in response to calcium ion [GO:0061400]; regulation of DNA-binding transcription factor activity [GO:0051090]
KY.Chr3.158.v1.nonSL3-1	NP_705828	Q8BS45	Intraflagellar transport protein 56 (Protein hop-sterile) (Tetratricopeptide repeat protein 26) (TPR repeat protein 26)	Ttc26 Hop Ift56	Mus musculus (Mouse)	554	Testis adult	Testis adult	No	axoneme assembly [GO:0035082]; cilium assembly [GO:0060271]; intraciliary anterograde transport [GO:0035720]; intraciliary transport [GO:0042073]; intraciliary transport involved in cilium assembly [GO:0035735]; manchette assembly [GO:1905198]; photoreceptor cell differentiation [GO:0046530]; photoreceptor cell morphogenesis [GO:0008594]; protein localization to cilium [GO:0061512]; smoothened si…
KY.Chr9.460.v1.ND1-1	NP_080946	Q3TJB1	Zinc finger, MYM domain-containing 1	Zmym1	Mus musculus (Mouse)	983	Limb E14.5,Whole brain E14.5,CNS E11.5,CNS E14,CNS E18,Cortex adult,Frontal Lobe adult	CNS E11.5	No	0
KY.Chr9.657.v2.nonSL4-3	NP_751894	Q8K1K9	Histone H4 transcription factor (Histone nuclear factor P) (HiNF-P) (MBD2-interacting zinc finger protein) (Methyl-CpG-binding protein 2-interacting zinc finger protein)	Hinfp Mizf	Mus musculus (Mouse)	503	Whole brain E14.5,CNS E11.5,CNS E14,CNS E18,Thymus adult	CNS E11.5	No	DNA damage checkpoint [GO:0000077]; DNA repair [GO:0006281]; establishment of protein localization [GO:0045184]; G1/S transition of mitotic cell cycle [GO:0000082]; in utero embryonic development [GO:0001701]; myoblast differentiation [GO:0045445]; negative regulation of gene expression [GO:0010629]; negative regulation of transcription, DNA-templated [GO:0045892]; negative regulation of transcri…
KY.Chr8.667.v1.nonSL5-2	NP_444499	Q924H5	DNA repair protein RAD51 homolog 3 (R51H3) (RAD51 homolog C) (RAD51-like protein 2)	Rad51c Rad51l2	Mus musculus (Mouse)	366	CNS E11.5,Testis adult	Testis adult	No	DNA recombination [GO:0006310]; DNA repair [GO:0006281]; double-strand break repair via homologous recombination [GO:0000724]; female meiosis sister chromatid cohesion [GO:0007066]; male meiosis I [GO:0007141]; positive regulation of G2/M transition of mitotic cell cycle [GO:0010971]; reciprocal meiotic recombination [GO:0007131]; spermatogenesis [GO:0007283]; telomere maintenance via recombinati…
KY.Chr2.1345.v3.SL6-1	XP_017176979	Q80V62	Fanconi anemia group D2 protein homolog (Protein FACD2)	Fancd2	Mus musculus (Mouse)	1450	Liver E14,Liver E14.5,CNS E11.5,Testis adult	CNS E11.5	No	brain morphogenesis [GO:0048854]; cellular response to DNA damage stimulus [GO:0006974]; cellular response to oxidative stress [GO:0034599]; double-strand break repair involved in meiotic recombination [GO:1990918]; gamete generation [GO:0007276]; interstrand cross-link repair [GO:0036297]; intra-S DNA damage checkpoint [GO:0031573]; neuronal stem cell population maintenance [GO:0097150]; regulat…
KY.Chr10.1320.v1.ND1-1	XP_006535864	Q8CB19	Putative homeodomain transcription factor 2	Phtf2	Mus musculus (Mouse)	747	Heart adult	Heart adult	No	0
KY.Chr12.707.v1.nonSL4-2	NP_001070734	Q60668	Heterogeneous nuclear ribonucleoprotein D0 (hnRNP D0) (AU-rich element RNA-binding protein 1)	Hnrnpd Auf1 Hnrpd	Mus musculus (Mouse)	355	CNS E11.5	CNS E11.5	No	3'-UTR-mediated mRNA destabilization [GO:0061158]; cellular response to amino acid stimulus [GO:0071230]; cellular response to estradiol stimulus [GO:0071392]; cellular response to nitric oxide [GO:0071732]; cellular response to putrescine [GO:1904586]; cerebellum development [GO:0021549]; circadian regulation of translation [GO:0097167]; hepatocyte dedifferentiation [GO:1990828]; liver developme…
KY.Chr4.699.v1.ND1-1	NP_852077	Q80WQ9	Zinc finger BED domain-containing protein 4	Zbed4 Kiaa0637	Mus musculus (Mouse)	1168	Thymus adult	Thymus adult	No	0
KY.Chr9.474.v1.ND1-1	XP_006502464	Q5BKR2	Sodium/hydrogen exchanger 9B2 (NHA-oc) (Na(+)/H(+) exchanger NHA2) (Na(+)/H(+) exchanger-like domain-containing protein 2) (NHE domain-containing protein 2) (Soditlum/hydrogen exchanger-like domain-containing protein 2) (Solute carrier family 9 subfamily B member 2)	Slc9b2 Nha2 Nhedc2	Mus musculus (Mouse)	547	CNS E18	CNS E18	No	clathrin-dependent endocytosis [GO:0072583]; flagellated sperm motility [GO:0030317]; monovalent inorganic cation transport [GO:0015672]; positive regulation of osteoclast development [GO:2001206]; regulation of insulin secretion involved in cellular response to glucose stimulus [GO:0061178]; sodium ion transport [GO:0006814]
KY.Chr5.106.v1.ND1-1	NP_038730	O08934	Homeobox protein unc-4 homolog (Homeobox protein Uncx4.1)	Uncx Uncx4.1	Mus musculus (Mouse)	530	CNS E11.5	CNS E11.5	No	cartilage condensation [GO:0001502]; common myeloid progenitor cell proliferation [GO:0035726]; dorsal spinal cord development [GO:0021516]; olfactory bulb interneuron differentiation [GO:0021889]; pattern specification process [GO:0007389]; regulation of cell differentiation [GO:0045595]; regulation of gene expression [GO:0010468]; regulation of transcription, DNA-templated [GO:0006355]
KY.Chr14.484.v1.ND1-1	XP_006520975	Q80T79	CUB and sushi domain-containing protein 3 (CUB and sushi multiple domains protein 3)	Csmd3 Kiaa1894	Mus musculus (Mouse)	3707	CNS E18	CNS E18	Yes	regulation of dendrite development [GO:0050773]
KY.Chr1.2011.v1.nonSL1-1	NP_067260	P05977	Myosin light chain 1/3, skeletal muscle isoform (MLC1/MLC3) (MLC1F/MLC3F) (Myosin light chain alkali 1/2) (Myosin light chain A1/A2)	Myl1 Mylf	Mus musculus (Mouse)	188	Mammary gland adult	Mammary gland adult	No	cardiac muscle contraction [GO:0060048]; muscle contraction [GO:0006936]
KY.Chr1.2010.v1.ND1-1	NP_067260	P05977	Myosin light chain 1/3, skeletal muscle isoform (MLC1/MLC3) (MLC1F/MLC3F) (Myosin light chain alkali 1/2) (Myosin light chain A1/A2)	Myl1 Mylf	Mus musculus (Mouse)	188	Mammary gland adult	Mammary gland adult	No	cardiac muscle contraction [GO:0060048]; muscle contraction [GO:0006936]
KY.Chr11.427.v2.ND1-2	NP_081494	Q9D8Q7	C-type lectin domain family 4, member b1 (Dendritic cell immuno-activating receptor beta isoform)	Clec4b1 Clec4b Dcar	Mus musculus (Mouse)	176	Mammary gland adult	Mammary gland adult	No	positive regulation of release of sequestered calcium ion into cytosol [GO:0051281]
KY.UAContig27.1.v2.ND2-2	NP_073725	A2AVA0	Sushi, von Willebrand factor type A, EGF and pentraxin domain-containing protein 1 (Polydom)	Svep1	Mus musculus (Mouse)	3567	Bladder adult	Bladder adult	No	cell migration [GO:0016477]; epidermis development [GO:0008544]; epithelial cell-cell adhesion [GO:0090136]; gene expression [GO:0010467]; lymph circulation [GO:0003017]; lymph vessel development [GO:0001945]; lymph vessel morphogenesis [GO:0036303]; Tie signaling pathway [GO:0048014]; tight junction organization [GO:0120193]
KY.Chr2.2147.v5.ND4-3	NP_776110	Q8BU25	Inactive serine protease PAMR1 (Peptidase domain-containing protein associated with muscle regeneration 1) (Regeneration-associated muscle protease homolog)	Pamr1 Ramp	Mus musculus (Mouse)	720	Bladder adult	Bladder adult	No	0
KY.Chr1.2558.v1.ND1-1	NP_038582	P28359	Homeobox protein Hox-D10 (Homeobox protein Hox-4.5) (Homeobox protein Hox-5.3)	Hoxd10 Hox-4.5 Hoxd-10	Mus musculus (Mouse)	340	Limb E14.5	Limb E14.5	No	adult locomotory behavior [GO:0008344]; anterior/posterior pattern specification [GO:0009952]; embryonic limb morphogenesis [GO:0030326]; embryonic skeletal system morphogenesis [GO:0048704]; forelimb morphogenesis [GO:0035136]; hindlimb morphogenesis [GO:0035137]; neuromuscular process [GO:0050905]; peripheral nervous system neuron development [GO:0048935]; positive regulation of transcription b…
KY.Chr2.2226.v7.ND6-5	NP_035838	E9QPU1	von Willebrand factor	Vwf	Mus musculus (Mouse)	2813	Lung adult	Lung adult	No	cell-substrate adhesion [GO:0031589]; platelet activation [GO:0030168]
KY.Chr2.452.v1.ND1-1	NP_647467	Q8VD53	Alkaline ceramidase 2 (AlkCDase 2) (Alkaline CDase 2) (maCER2) (EC 3.5.1.-) (EC 3.5.1.23) (Acylsphingosine deacylase 3-like) (Cancer-related gene liver 1 protein) (CRG-L1) (N-acylsphingosine amidohydrolase 3-like)	Acer2 Asah3l	Mus musculus (Mouse)	275	Bladder adult	Bladder adult	No	activation of cysteine-type endopeptidase activity involved in apoptotic process [GO:0006919]; cellular response to DNA damage stimulus [GO:0006974]; cellular response to drug [GO:0035690]; ceramide catabolic process [GO:0046514]; DNA damage response, signal transduction by p53 class mediator [GO:0030330]; negative regulation of cell adhesion mediated by integrin [GO:0033629]; negative regulation…
KY.Chr4.29.v1.ND1-1	NP_083281	Q9D2Y4	Mixed lineage kinase domain-like protein	Mlkl	Mus musculus (Mouse)	472	Bladder adult	Bladder adult	No	cell surface receptor signaling pathway [GO:0007166]; necroptotic process [GO:0070266]; necroptotic signaling pathway [GO:0097527]; protein homotrimerization [GO:0070207]; protein phosphorylation [GO:0006468]
KY.Chr7.74.v1.SL2-1	XP_011241875	Q8BUE4	Ferroptosis suppressor protein 1 (FSP1) (EC 1.6.5.-) (Apoptosis-inducing factor homologous mitochondrion-associated inducer of death) (AMID) (p53-responsive gene 3 protein)	Aifm2 Amid	Mus musculus (Mouse)	373	Adrenal adult	Adrenal adult	No	apoptotic mitochondrial changes [GO:0008637]; negative regulation of ferroptosis [GO:0110076]; positive regulation of apoptotic process [GO:0043065]; regulation of cellular response to oxidative stress [GO:1900407]; ubiquinone metabolic process [GO:0006743]
KY.Chr2.1335.v1.ND1-1	NP_963895	E9Q7C7	Fibroblast growth factor receptor (EC 2.7.10.1)	Fgfr2	Mus musculus (Mouse)	726	Limb E14.5,Lung adult	Limb E14.5	No	positive regulation of cell population proliferation [GO:0008284]
KY.Chr11.1251.v1.SL6-1	NP_062778	Q9JJ04	Beta-1,4-galactosyltransferase 4 (Beta-1,4-GalTase 4) (Beta4Gal-T4) (b4Gal-T4) (EC 2.4.1.-) (Beta-N-acetylglucosaminyl-glycolipid beta-1,4-galactosyltransferase) (Lactotriaosylceramide beta-1,4-galactosyltransferase) (EC 2.4.1.275) (N-acetyllactosamine synthase) (EC 2.4.1.90) (Nal synthase) (UDP-Gal:beta-GlcNAc beta-1,4-galactosyltransferase 4) (UDP-galactose:beta-N-acetylglucosamine beta-1,4-gal…	B4galt4	Mus musculus (Mouse)	344	Genital fat pad adult	Genital fat pad adult	No	carbohydrate metabolic process [GO:0005975]; protein glycosylation [GO:0006486]
KY.UAContig1.108.v1.ND1-1	NP_598741	Q6A4L0	Solute carrier family 22 member 13 (Organic cation transporter-like 3) (ORCTL-3)	Slc22a13 Orctl3	Mus musculus (Mouse)	551	Kidney adult	Kidney adult	No	negative regulation of fatty acid metabolic process [GO:0045922]; nicotinate transport [GO:2001142]; positive regulation of T cell mediated cytotoxicity directed against tumor cell target [GO:0002854]; urate transport [GO:0015747]
KY.Chr2.815.v3.ND3-1	NP_579929	Q99L44	Prostasin (Protease, serine, 8 (Prostasin))	Prss8	Mus musculus (Mouse)	339	Kidney adult	Kidney adult	No	0
KY.Chr4.41.v1.ND1-1	NP_034552	P20060	Beta-hexosaminidase subunit beta (EC 3.2.1.52) (Beta-N-acetylhexosaminidase subunit beta) (Hexosaminidase subunit B) (N-acetyl-beta-glucosaminidase subunit beta)	Hexb	Mus musculus (Mouse)	536	Colon adult	Colon adult	No	astrocyte cell migration [GO:0043615]; cellular calcium ion homeostasis [GO:0006874]; cellular protein metabolic process [GO:0044267]; ganglioside catabolic process [GO:0006689]; glycosaminoglycan metabolic process [GO:0030203]; glycosphingolipid metabolic process [GO:0006687]; lipid storage [GO:0019915]; locomotory behavior [GO:0007626]; lysosome organization [GO:0007040]; male courtship behavio…
KY.Chr10.620.v3.ND2-2	XP_006531187	Q80TR1	Adhesion G protein-coupled receptor L1 (Calcium-independent alpha-latrotoxin receptor 1) (CIRL-1) (Latrophilin-1) (Lectomedin-2)	Adgrl1 Kiaa0821 Lec2 Lphn1	Mus musculus (Mouse)	1466	Whole brain E14.5,CNS E14,CNS E18,Cortex adult,Frontal Lobe adult,Ovary adult	Whole brain E14.5	No	adenylate cyclase-activating G protein-coupled receptor signaling pathway [GO:0007189]; calcium-mediated signaling using intracellular calcium source [GO:0035584]; cell surface receptor signaling pathway [GO:0007166]; heterophilic cell-cell adhesion via plasma membrane cell adhesion molecules [GO:0007157]; positive regulation of synapse assembly [GO:0051965]; positive regulation of synapse matura…
KY.Chr5.133.v1.ND1-1	NP_001344887	Q99MU3	Double-stranded RNA-specific adenosine deaminase (DRADA) (EC 3.5.4.37) (RNA adenosine deaminase 1)	Adar	Mus musculus (Mouse)	1178	Whole brain E14.5,CNS E18,Cortex adult,Cerebellum adult,Frontal Lobe adult	Cortex adult	No	adenosine to inosine editing [GO:0006382]; base conversion or substitution editing [GO:0016553]; cellular response to virus [GO:0098586]; defense response to virus [GO:0051607]; definitive hemopoiesis [GO:0060216]; erythrocyte differentiation [GO:0030218]; hematopoietic progenitor cell differentiation [GO:0002244]; hematopoietic stem cell homeostasis [GO:0061484]; innate immune response [GO:00450…
KY.Chr12.376.v1.ND1-1	NP_848839	Q8BR93	Putative nuclease HARBI1 (EC 3.1.-.-) (Harbinger transposase-derived nuclease)	Harbi1	Mus musculus (Mouse)	349	Limb E14.5,CNS E11.5	Limb E14.5	No	0
KY.Chr7.78.v2.ND2-2	NP_848839	Q8BR93	Putative nuclease HARBI1 (EC 3.1.-.-) (Harbinger transposase-derived nuclease)	Harbi1	Mus musculus (Mouse)	349	Limb E14.5,CNS E11.5	Limb E14.5	No	0
KY.Chr14.68.v1.ND1-1	NP_991389	Q6R5N8	Toll-like receptor 13 (EC 3.2.2.6)	Tlr13	Mus musculus (Mouse)	991	Liver E18,Spleen adult	Spleen adult	No	inflammatory response [GO:0006954]; innate immune response [GO:0045087]; MyD88-dependent toll-like receptor signaling pathway [GO:0002755]; regulation of MAPK cascade [GO:0043408]; response to virus [GO:0009615]; toll-like receptor 13 signaling pathway [GO:0034178]; toll-like receptor signaling pathway [GO:0002224]
KY.Chr14.8.v1.ND1-1	NP_991389	Q6R5N8	Toll-like receptor 13 (EC 3.2.2.6)	Tlr13	Mus musculus (Mouse)	991	Liver E18,Spleen adult	Spleen adult	No	inflammatory response [GO:0006954]; innate immune response [GO:0045087]; MyD88-dependent toll-like receptor signaling pathway [GO:0002755]; regulation of MAPK cascade [GO:0043408]; response to virus [GO:0009615]; toll-like receptor 13 signaling pathway [GO:0034178]; toll-like receptor signaling pathway [GO:0002224]
KY.UAContig8.11.v1.ND1-1	XP_011241405						Thymus adult,Genital fat pad adult	Genital fat pad adult	No
KY.Chr10.129.v1.ND1-1	NP_001139401	A2A8D4	THAP domain-containing protein 3	Thap3	Mus musculus (Mouse)	184	Lung adult,Adrenal adult,Ovary adult	Ovary adult	No	0
KY.Chr2.12.v1.ND1-1	NP_001139401	A2A8D4	THAP domain-containing protein 3	Thap3	Mus musculus (Mouse)	184	Lung adult,Adrenal adult,Ovary adult	Ovary adult	No	0
KY.Chr12.628.v1.ND1-1	NP_109628	Q9JJN5	Carboxypeptidase N catalytic chain (CPN) (EC 3.4.17.3) (Carboxypeptidase N polypeptide 1) (Carboxypeptidase N small subunit)	Cpn1	Mus musculus (Mouse)	457	Liver E18,Liver adult	Liver adult	No	bradykinin catabolic process [GO:0010815]; peptide metabolic process [GO:0006518]; protein processing [GO:0016485]; proteolysis [GO:0006508]; response to glucocorticoid [GO:0051384]
KY.Chr1.2280.v1.ND1-1	XP_006537679	P56476	Gamma-aminobutyric acid receptor subunit rho-2 (GABA(A) receptor subunit rho-2) (GABA(C) receptor)	Gabrr2	Mus musculus (Mouse)	465	Heart adult,Spleen adult	Heart adult	No	chemical synaptic transmission [GO:0007268]; chloride transport [GO:0006821]; gamma-aminobutyric acid signaling pathway [GO:0007214]; ion transmembrane transport [GO:0034220]; nervous system process [GO:0050877]; regulation of membrane potential [GO:0042391]; signal transduction [GO:0007165]; visual perception [GO:0007601]
KY.Chr3.1204.v1.ND1-1	NP_033739	P63260	Actin, cytoplasmic 2 (Gamma-actin) [Cleaved into: Actin, cytoplasmic 2, N-terminally processed]	Actg1 Actg	Mus musculus (Mouse)	375	Whole brain E14.5,Placenta adult,Stomach adult,Large intestine adult,Colon adult	Placenta adult	No	angiogenesis [GO:0001525]; cellular response to interferon-gamma [GO:0071346]; morphogenesis of a polarized epithelium [GO:0001738]; positive regulation of cell migration [GO:0030335]; positive regulation of gene expression [GO:0010628]; positive regulation of wound healing [GO:0090303]; protein localization to bicellular tight junction [GO:1902396]; regulation of focal adhesion assembly [GO:0051…
KY.Chr10.1139.v1.nonSL1-10	NP_079858	Q9DB60	Prostamide/prostaglandin F synthase (Prostamide/PG F synthase) (Prostamide/PGF synthase) (EC 1.11.1.20) (Peroxiredoxin-like 2B)	Prxl2b Fam213b	Mus musculus (Mouse)	201	Duodenum adult,Small intestine adult,Large intestine adult,Subcutaneous fat pad adult	Large intestine adult	No	oxidation-reduction process [GO:0055114]; prostaglandin biosynthetic process [GO:0001516]

## Sheet: zebrafish GO
Siphon Specific (RPKM>1)	RefSeq Accession	Uniprot Accession	Protein names	Gene names	Organism	Length	High expressions in zebrafish tissues	Highest expression in the zebrafish tissue	TSG in the zebrafish tissues	GO terms (biological process)
KY.Chr1.1423.v1.SL1-1	NP_001017724	Q561U4	Zgc:112160	zgc:112160	Danio rerio (Zebrafish) (Brachydanio rerio)	265	Intestine	Intestine	No	0
KY.Chr7.365.v1.nonSL3-1	NP_001132936	F1Q5I4	Elastase 2	ela2	Danio rerio (Zebrafish) (Brachydanio rerio)	266	Intestine	Intestine	No	proteolysis [GO:0006508]
KY.Chr4.296.v1.ND1-1	NP_001070924	Q05AI9	Zgc:153968 protein	zgc:153968	Danio rerio (Zebrafish) (Brachydanio rerio)	301	Intestine	Intestine	Yes	proteolysis [GO:0006508]
KY.Chr2.524.v2.ND2-2	NP_571699	Q9PTQ8	Type II Na/Pi cotransport system protein	slc34a2a	Danio rerio (Zebrafish) (Brachydanio rerio)	631	Intestine	Intestine	Yes	cellular phosphate ion homeostasis [GO:0030643]; phosphate ion transport [GO:0006817]; sodium-dependent phosphate transport [GO:0044341]
KY.Chr2.529.v1.ND1-1	NP_571699	Q9PTQ8	Type II Na/Pi cotransport system protein	slc34a2a	Danio rerio (Zebrafish) (Brachydanio rerio)	631	Intestine	Intestine	Yes	cellular phosphate ion homeostasis [GO:0030643]; phosphate ion transport [GO:0006817]; sodium-dependent phosphate transport [GO:0044341]
KY.Chr11.47.v1.nonSL6-1	XP_021328580						Intestine	Intestine	No
KY.Chr3.864.v1.ND1-1	XP_021324175	F1R2F2	Ferric-chelate reductase 1a	frrs1a si:ch211-153l6.2	Danio rerio (Zebrafish) (Brachydanio rerio)	566	Intestine	Intestine	No	oxidation-reduction process [GO:0055114]
KY.Chr9.483.v1.ND1-1	XP_021326049	A0A0R4IIW6	Cubilin (intrinsic factor-cobalamin receptor)	cubn	Danio rerio (Zebrafish) (Brachydanio rerio)	3626	Intestine	Intestine	No	0
KY.Chr2.1208.v1.SL2-1	XP_021326049	A0A0R4IIW6	Cubilin (intrinsic factor-cobalamin receptor)	cubn	Danio rerio (Zebrafish) (Brachydanio rerio)	3626	Intestine	Intestine	No	0
KY.Chr9.411.v3.ND2-2	NP_999851	F1QYJ6	Sulfotransferase 6B1 (EC 2.8.2.-) (Thyroxine sulfotransferase) (EC 2.8.2.n2)	sult6b1	Danio rerio (Zebrafish) (Brachydanio rerio)	296	Intestine	Intestine	No	cellular response to xenobiotic stimulus [GO:0071466]
KY.Chr11.658.v1.SL1-1	XP_005161261	E9QD17	Suppression of tumorigenicity 14b	st14b	Danio rerio (Zebrafish) (Brachydanio rerio)	864	Gills,Intestine	Intestine	No	0
KY.Chr2.548.v2.ND1-2	XP_005172152	E7F7B3	Solute carrier family 16 member 1a	slc16a1a si:ch211-105j21.7	Danio rerio (Zebrafish) (Brachydanio rerio)	461	Intestine	Intestine	No	monocarboxylic acid transport [GO:0015718]
KY.Chr5.474.v1.ND1-1	NP_001032467	Q32WF4	Alpha-1,3-fucosyltransferase (Fucosyltransferase 7 (alpha (1,3) fucosyltransferase))	fut7	Danio rerio (Zebrafish) (Brachydanio rerio)	352	Kidney	Kidney	No	fucosylation [GO:0036065]; protein glycosylation [GO:0006486]
KY.Chr12.647.v1.ND1-1	NP_001297773	A0A0H4LGZ0	Mannose receptor c type 1	mrc1b	Danio rerio (Zebrafish) (Brachydanio rerio)	1428	Bones	Bones	No	receptor-mediated endocytosis [GO:0006898]
KY.Chr4.268.v1.ND1-1	XP_009294426	R4GES4	Si:ch1073-110a20.2	si:ch1073-110a20.2	Danio rerio (Zebrafish) (Brachydanio rerio)	243	Kidney	Kidney	No	0
KY.Chr2.2037.v1.ND1-1	XP_005161155	Q29ST5	Adenosine receptor A2	adora2ab adora2a.2	Danio rerio (Zebrafish) (Brachydanio rerio)	447	Gills	Gills	No	0
KY.Chr4.639.v1.SL1-1	XP_005161155	Q29ST5	Adenosine receptor A2	adora2ab adora2a.2	Danio rerio (Zebrafish) (Brachydanio rerio)	447	Gills	Gills	No	0
KY.Chr1.2235.v1.ND1-1	XP_005168265	B3DJZ1	Alpha(1,3)fucosyltransferase gene 2 (Zgc:194457 protein)	ft2 zgc:194457	Danio rerio (Zebrafish) (Brachydanio rerio)	390	Gills	Gills	Yes	fucosylation [GO:0036065]; protein glycosylation [GO:0006486]
KY.Chr13.336.v1.ND1-1	XP_021330988						Brain,Gills	Gills	No
KY.Chr2.1204.v1.SL1-1	XP_686842	A0A2R8QJ79	Melanin-concentrating hormone receptor 2	mchr2	Danio rerio (Zebrafish) (Brachydanio rerio)	346	Brain	Brain	No	neuropeptide signaling pathway [GO:0007218]
KY.Chr7.708.v1.ND1-1	NP_001122161	B3DHM6	Adrenergic, beta-1-, receptor (Adrenoceptor beta 1)	adrb1	Danio rerio (Zebrafish) (Brachydanio rerio)	390	Brain	Brain	No	adenylate cyclase-activating adrenergic receptor signaling pathway [GO:0071880]; adenylate cyclase-modulating G protein-coupled receptor signaling pathway [GO:0007188]; cell-cell signaling [GO:0007267]; regulation of heart rate [GO:0002027]
KY.Chr2.398.v1.ND1-1	NP_001122161	B3DHM6	Adrenergic, beta-1-, receptor (Adrenoceptor beta 1)	adrb1	Danio rerio (Zebrafish) (Brachydanio rerio)	390	Brain	Brain	No	adenylate cyclase-activating adrenergic receptor signaling pathway [GO:0071880]; adenylate cyclase-modulating G protein-coupled receptor signaling pathway [GO:0007188]; cell-cell signaling [GO:0007267]; regulation of heart rate [GO:0002027]
KY.Chr13.80.v1.ND1-1	XP_005162676	F1R9L1	Sema domain, seven thrombospondin repeats (type 1 and type 1-like), transmembrane domain (TM) and short cytoplasmic domain, (semaphorin) 5A	sema5a	Danio rerio (Zebrafish) (Brachydanio rerio)	1078	Brain	Brain	No	axon extension [GO:0048675]; neuron projection guidance [GO:0097485]
KY.Chr10.989.v1.ND1-1	XP_021336563	F1R7D0	Adhesion G protein-coupled receptor B3 (Fragment)	adgrb3	Danio rerio (Zebrafish) (Brachydanio rerio)	1216	Brain	Brain	No	adenylate cyclase-activating G protein-coupled receptor signaling pathway; cell surface receptor signaling pathway; negative regulation of angiogenesis
KY.Chr6.82.v1.SL2-1	XP_021336563	F1R7D0	Adhesion G protein-coupled receptor B3 (Fragment)	adgrb3	Danio rerio (Zebrafish) (Brachydanio rerio)	1216	Brain	Brain	No	adenylate cyclase-activating G protein-coupled receptor signaling pathway; cell surface receptor signaling pathway; negative regulation of angiogenesis
KY.Chr1.212.v1.ND1-1	NP_001017712	Q53B63	BarH-class homeodomain transcription factor 3 (BarH-like homeobox 1a)	barhl1a BarH3 barhl1.2	Danio rerio (Zebrafish) (Brachydanio rerio)	299	Brain	Brain	No	animal organ development [GO:0048513]; nervous system development [GO:0007399]; regulation of transcription by RNA polymerase II [GO:0006357]; tissue development [GO:0009888]
KY.Chr2.826.v1.SL1-1	XP_687398	A3KQ87	Transglutaminase 2,-like	tgm2l	Danio rerio (Zebrafish) (Brachydanio rerio)	692	Brain	Brain	No	peptide cross-linking [GO:0018149]
KY.Chr7.738.v1.ND1-1	XP_005167457	Q98875	Homeobox protein Dlx1a (DLX-1) (Distal-less homeobox gene 1a)	dlx1a dlx1	Danio rerio (Zebrafish) (Brachydanio rerio)	252	Gills	Gills	No	cartilage development [GO:0051216]; cell differentiation [GO:0030154]; embryonic viscerocranium morphogenesis [GO:0048703]; negative regulation of photoreceptor cell differentiation [GO:0046533]; negative regulation of transcription by RNA polymerase II [GO:0000122]; positive regulation of amacrine cell differentiation [GO:1902871]; positive regulation of cell differentiation [GO:0045597]; positi…
KY.Chr11.225.v1.ND1-1	NP_001035384	Q1RM63	Zgc:136410	zgc:136410	Danio rerio (Zebrafish) (Brachydanio rerio)	222	Embryo	Embryo	No	0
KY.Chr2.2207.v2.ND2-2	XP_001336393	E7F822	Si:dkeyp-110a12.4	si:dkeyp-110a12.4	Danio rerio (Zebrafish) (Brachydanio rerio)	380	Embryo	Embryo	No	0
KY.Chr1.1779.v1.ND1-1	XP_017208135	E7FG81	Collagen, type XII, alpha 1b	col12a1b si:ch211-106k22.1	Danio rerio (Zebrafish) (Brachydanio rerio)	3643	Embryo	Embryo	No	growth plate cartilage chondrocyte morphogenesis [GO:0003429]; regeneration [GO:0031099]; regulation of axon regeneration [GO:0048679]
KY.Chr3.1358.v1.nonSL2-1	XP_005163514	A5PMY6	Collectin-12	colec12 si:ch211-212m21.5	Danio rerio (Zebrafish) (Brachydanio rerio)	720	Embryo	Embryo	No	vasculogenesis [GO:0001570]
KY.Chr7.292.v1.nonSL7-1	XP_017210540	F6P8Y7	Stabilin 2	stab2	Danio rerio (Zebrafish) (Brachydanio rerio)	2543	Embryo	Embryo	No	blood vessel development [GO:0001568]; blood vessel endothelial cell differentiation [GO:0060837]; cell adhesion [GO:0007155]; positive regulation of lymphangiogenesis [GO:1901492]
KY.Chr6.491.v1.ND1-1	NP_001034197	Q2WG80	Protein ripply1	ripply1	Danio rerio (Zebrafish) (Brachydanio rerio)	140	Embryo	Embryo	No	embryonic pattern specification [GO:0009880]; negative regulation of transcription, DNA-templated [GO:0045892]; negative regulation of transcription by RNA polymerase II [GO:0000122]; regulation of skeletal muscle tissue development [GO:0048641]; somite development [GO:0061053]; somite rostral/caudal axis specification [GO:0032525]; somite specification [GO:0001757]; somitogenesis [GO:0001756]
KY.Chr14.962.v1.ND1-1	XP_009291572	X1WF98	Collagen, type XII, alpha 1a	col12a1a	Danio rerio (Zebrafish) (Brachydanio rerio)	2975	Embryo	Embryo	No	growth plate cartilage chondrocyte morphogenesis [GO:0003429]; regeneration [GO:0031099]; regulation of axon regeneration [GO:0048679]
KY.Chr14.336.v1.nonSL4-1	XP_009293028	F1QVQ2	Hemicentin 1	hmcn1	Danio rerio (Zebrafish) (Brachydanio rerio)	5616	Embryo	Embryo	No	basement membrane organization [GO:0071711]; fin development [GO:0033333]; fin morphogenesis [GO:0033334]
KY.Chr2.1141.v2.ND1-2	XP_009293028	F1QVQ2	Hemicentin 1	hmcn1	Danio rerio (Zebrafish) (Brachydanio rerio)	5616	Embryo	Embryo	No	basement membrane organization [GO:0071711]; fin development [GO:0033333]; fin morphogenesis [GO:0033334]
KY.Chr2.1175.v1.SL1-1	XP_009293028	F1QVQ2	Hemicentin 1	hmcn1	Danio rerio (Zebrafish) (Brachydanio rerio)	5616	Embryo	Embryo	No	basement membrane organization [GO:0071711]; fin development [GO:0033333]; fin morphogenesis [GO:0033334]
KY.Chr11.1144.v1.ND1-1	NP_001265757	L7YAI7	Beta-1,4-glucuronyltransferase 1 (EC 2.4.1.-) (I-beta-1,3-N-acetylglucosaminyltransferase) (N-acetyllactosaminide beta-1,3-N-acetylglucosaminyltransferase) (Poly-N-acetyllactosamine extension enzyme) (UDP-GlcNAc:betaGal beta-1,3-N-acetylglucosaminyltransferase 1)	b4gat1 b3gnt1	Danio rerio (Zebrafish) (Brachydanio rerio)	431	Embryo	Embryo	No	muscle fiber development [GO:0048747]; protein glycosylation [GO:0006486]; protein O-linked mannosylation [GO:0035269]
KY.Chr1.589.v1.ND1-1	XP_021328787	E7F255	Transmembrane protein 26a	tmem26a	Danio rerio (Zebrafish) (Brachydanio rerio)	318	Embryo	Embryo	No	0
KY.Chr8.1094.v1.ND1-1	XP_021324907	A2BGT8	FAT atypical cadherin 1a	fat1a fat1	Danio rerio (Zebrafish) (Brachydanio rerio)	4611	Brain	Brain	No	cell-cell adhesion [GO:0098609]; homophilic cell adhesion via plasma membrane adhesion molecules [GO:0007156]; pronephros development [GO:0048793]
KY.Chr8.1337.v1.ND1-1	NP_571355	Q568U8	Empty spiracles homeobox 2 (Emx2 protein)	emx2	Danio rerio (Zebrafish) (Brachydanio rerio)	247	Brain	Brain	No	brain development [GO:0007420]; central nervous system development [GO:0007417]; neuron differentiation [GO:0030182]; regulation of transcription by RNA polymerase II [GO:0006357]; vestibular receptor cell stereocilium organization [GO:0060121]
KY.Chr4.793.v1.SL1-1	XP_021331535	Q9DE36	Slit2	slit2	Danio rerio (Zebrafish) (Brachydanio rerio)	1512	Embryo	Embryo	No	anterior/posterior axon guidance [GO:0033564]; axonal defasciculation [GO:0007414]; axon guidance [GO:0007411]; central nervous system projection neuron axonogenesis [GO:0021952]; endocardial progenitor cell migration to the midline involved in heart field formation [GO:0003262]; morphogenesis of a branching structure [GO:0001763]; negative chemotaxis [GO:0050919]; negative regulation of axon ext…
KY.Chr8.810.v1.ND1-1	XP_700487	A0A0R4IAT2	Adhesion G protein-coupled receptor D2 (Fragment)	adgrd2	Danio rerio (Zebrafish) (Brachydanio rerio)	1090	Embryo,Testis	Testis	No	adenylate cyclase-activating G protein-coupled receptor signaling pathway [GO:0007189]; cell surface receptor signaling pathway [GO:0007166]
KY.Chr7.858.v1.ND1-1	XP_001920421	F1QHW4	Cysteine-rich secretory protein LCCL domain-containing 1a	crispld1a	Danio rerio (Zebrafish) (Brachydanio rerio)	508	Testis	Testis	No	0
KY.Chr2.211.v1.SL1-1	XP_005168263	B8JKQ2	BTB (POZ) domain-containing 3a	btbd3a btbd3	Danio rerio (Zebrafish) (Brachydanio rerio)	461	Testis	Testis	No	neurogenesis [GO:0022008]
KY.Chr11.1233.v1.ND1-1	XP_009295403						Testis	Testis	No
KY.Chr10.89.v1.SL1-1	XP_021329455						Testis	Testis	No
KY.Chr11.73.v1.SL1-1	XP_001340709	K7DYE4	Si:ch211-246m6.4	si:ch211-246m6.4	Danio rerio (Zebrafish) (Brachydanio rerio)	193	Embryo,Muscle	Muscle	No	regulation of transcription by RNA polymerase II [GO:0006357]
KY.Chr1.1902.v1.ND1-1	NP_001315313	A0A0R3P9B9	Relaxin family peptide receptor 2a	rxfp2a	Danio rerio (Zebrafish) (Brachydanio rerio)	754	Gills,Testis	Testis	No	activation of adenylate cyclase activity [GO:0007190]; adenylate cyclase-activating G protein-coupled receptor signaling pathway [GO:0007189]; hormone-mediated signaling pathway [GO:0009755]
KY.Chr5.699.v1.ND1-1	XP_009301409	A0A1D5NSM8	Sushi, von Willebrand factor type A, EGF and pentraxin domain-containing 1	svep1	Danio rerio (Zebrafish) (Brachydanio rerio)	3615	Brain,Gills	Brain	No	cell migration [GO:0016477]; epidermal cell differentiation [GO:0009913]; epidermis development [GO:0008544]; epithelial cell-cell adhesion [GO:0090136]; lymph vessel development [GO:0001945]; lymph vessel morphogenesis [GO:0036303]
KY.Chr5.215.v1.ND1-1	NP_001348164	F1QW63	Alpha-(1,6)-fucosyltransferase (EC 2.4.1.68)	fut8a fut8	Danio rerio (Zebrafish) (Brachydanio rerio)	581	Brain,Heart,Intestine	Brain	No	N-glycan fucosylation [GO:0036071]; protein glycosylation in Golgi [GO:0033578]; protein N-linked glycosylation [GO:0006487]
KY.Chr11.783.v1.ND1-1	NP_001348164	F1QW63	Alpha-(1,6)-fucosyltransferase (EC 2.4.1.68)	fut8a fut8	Danio rerio (Zebrafish) (Brachydanio rerio)	581	Brain,Heart,Intestine	Brain	No	N-glycan fucosylation [GO:0036071]; protein glycosylation in Golgi [GO:0033578]; protein N-linked glycosylation [GO:0006487]
KY.Chr9.770.v1.ND1-1	NP_956065	Q7ZSZ9	Rac family small GTPase 1a (Rac1) (Rac1 protein) (Ras-like protein Rac1a) (Ras-related C3 botulinum toxin substrate 1 (Rho family, small GTP binding protein Rac1))	rac1a rac1	Danio rerio (Zebrafish) (Brachydanio rerio)	192	Unfertilized egg,Ovary	Unfertilized egg	No	actin cytoskeleton organization [GO:0030036]; actin filament organization [GO:0007015]; cell migration involved in gastrulation [GO:0042074]; cell projection assembly [GO:0030031]; cortical cytoskeleton organization [GO:0030865]; engulfment of apoptotic cell [GO:0043652]; establishment or maintenance of cell polarity [GO:0007163]; motor neuron axon guidance [GO:0008045]; myoblast fusion [GO:00075…
KY.Chr10.988.v1.ND1-1	XP_005157547	A0A0R4IJV1	Transmembrane serine protease 4a (Fragment)	tmprss4a	Danio rerio (Zebrafish) (Brachydanio rerio)	309	Unfertilized egg,Ovary	Unfertilized egg	No	0
KY.Chr4.1126.v1.ND1-1	XP_017212854	F1REM3	Metalloendopeptidase (EC 3.4.24.-)	bmp1a	Danio rerio (Zebrafish) (Brachydanio rerio)	976	Unfertilized egg	Unfertilized egg	No	collagen biosynthetic process [GO:0032964]; determination of ventral identity [GO:0048264]; dorsal/ventral pattern formation [GO:0009953]; fin development [GO:0033333]; ossification [GO:0001503]; proteolysis [GO:0006508]; skeletal system development [GO:0001501]
KY.Chr14.965.v1.ND1-1	XP_002665305	X1WF98	Collagen, type XII, alpha 1a	col12a1a	Danio rerio (Zebrafish) (Brachydanio rerio)	2975	Bones,Muscle	Bones	No	growth plate cartilage chondrocyte morphogenesis [GO:0003429]; regeneration [GO:0031099]; regulation of axon regeneration [GO:0048679]
KY.Chr1.1368.v1.ND1-1	XP_002665305	X1WF98	Collagen, type XII, alpha 1a	col12a1a	Danio rerio (Zebrafish) (Brachydanio rerio)	2975	Bones,Muscle	Bones	No	growth plate cartilage chondrocyte morphogenesis [GO:0003429]; regeneration [GO:0031099]; regulation of axon regeneration [GO:0048679]
KY.Chr12.90.v1.nonSL5-1	NP_001038776	Q1ECU6	Alpha-1,6-mannosylglycoprotein 6-beta-N-acetylglucosaminyltransferase (Zgc:136939)	mgat5 zgc:136939	Danio rerio (Zebrafish) (Brachydanio rerio)	742	Ovary	Ovary	No	neuromast hair cell differentiation involved in neuromast regeneration [GO:0070658]; protein N-linked glycosylation [GO:0006487]; tissue regeneration [GO:0042246]
KY.Chr8.1055.v1.SL2-1	XP_005155463	F1QPG2	Metalloendopeptidase (EC 3.4.24.-)	bmp1b	Danio rerio (Zebrafish) (Brachydanio rerio)	973	Ovary	Ovary	No	0
KY.Chr8.306.v2.nonSL2-2	XP_021325919	B3LF39	SCO-spondin (Fragment)	scospondin	Danio rerio (Zebrafish) (Brachydanio rerio)	4990	Ovary	Ovary	No	cell differentiation [GO:0030154]; nervous system development [GO:0007399]
KY.Chr1.2536.v1.ND1-1	XP_021335179						Ovary	Ovary	No
KY.Chr9.633.v2.ND3-1	NP_001119924	A2BGH3	Galactose-3-O-sulfotransferase 1a	gal3st1a si:dkeyp-86g2.2	Danio rerio (Zebrafish) (Brachydanio rerio)	425	Brain,Kidney,Bones,Muscle	Muscle	No	glycolipid biosynthetic process [GO:0009247]
KY.Chr11.627.v1.SL1-1	XP_003198203	E9QJJ1	Insulin-like growth factor-binding protein, acid labile subunit	igfals	Danio rerio (Zebrafish) (Brachydanio rerio)	614	Liver	Liver	No	0
NC Specific (RPKM>1)
KY.Chr14.417.v1.ND1-1	NP_001108214	B0JZB5	Zgc:171544 protein	gabrz zgc:171544	Danio rerio (Zebrafish) (Brachydanio rerio)	447	Kidney	Kidney	No	chemical synaptic transmission [GO:0007268]; ion transmembrane transport [GO:0034220]; nervous system process [GO:0050877]; regulation of membrane potential [GO:0042391]; signal transduction [GO:0007165]
KY.Chr3.996.v1.ND1-1	NP_001108369	A8WG91	Transporter	slc6a18 zgc:172267	Danio rerio (Zebrafish) (Brachydanio rerio)	618	Kidney,Intestine	Kidney	No	0
KY.Chr10.872.v1.ND1-1	NP_956433	Q803J0	Cyp2j25 protein (Cytochrome P450 2J1) (Cytochrome P450, family 2, subfamily J, polypeptide 25)	cyp2p6 Cyp2J1 cyp2j25	Danio rerio (Zebrafish) (Brachydanio rerio)	496	Intestine	Intestine	No	exogenous drug catabolic process [GO:0042738]; organic acid metabolic process [GO:0006082]; oxidation-reduction process [GO:0055114]; xenobiotic metabolic process [GO:0006805]
KY.Chr5.1105.v2.nonSL4-1	XP_021324610						Intestine	Intestine	No
KY.Chr9.391.v1.ND1-1	NP_001038208	Q0GH74	5-hydroxytryptamine (serotonin) receptor 2B, G protein-coupled (Serotonin receptor 2B)	htr2b 5ht2b	Danio rerio (Zebrafish) (Brachydanio rerio)	443	Gills	Gills	No	chemical synaptic transmission [GO:0007268]; G protein-coupled receptor signaling pathway, coupled to cyclic nucleotide second messenger [GO:0007187]; heart development [GO:0007507]; phospholipase C-activating G protein-coupled receptor signaling pathway [GO:0007200]; regulation of behavior [GO:0050795]; release of sequestered calcium ion into cytosol [GO:0051209]; response to drug [GO:0042493]; …
KY.Chr5.853.v1.ND1-1	NP_001152984	A0A0R4IIK0	Transmembrane serine protease 13a	tmprss13a	Danio rerio (Zebrafish) (Brachydanio rerio)	506	Gills	Gills	No	0
KY.Chr6.592.v2.SL1-2	XP_005165413	A0A2R8RSJ1	Natriuretic peptide receptor 3	npr3	Danio rerio (Zebrafish) (Brachydanio rerio)	503	Gills	Gills	No	cardiac muscle cell proliferation [GO:0060038]
KY.Chr11.1198.v1.ND1-1	NP_001082981	A3KP92	Zgc:163081 protein	rgs13 zgc:163081	Danio rerio (Zebrafish) (Brachydanio rerio)	162	Gills	Gills	No	0
KY.Chr10.1268.v1.ND1-1	NP_571048	F1QKY4	Chordin	chrd chd	Danio rerio (Zebrafish) (Brachydanio rerio)	940	Testis	Testis	No	multicellular organism development [GO:0007275]
KY.Chr10.279.v1.ND1-1	NP_571437	O73708	Homeobox protein Six3	six3a six3	Danio rerio (Zebrafish) (Brachydanio rerio)	294	Testis	Testis	No	anatomical structure development [GO:0048856]; brain development [GO:0007420]; eye development [GO:0001654]; negative regulation of transcription, DNA-templated [GO:0045892]; optic nerve development [GO:0021554]; optic nerve morphogenesis [GO:0021631]
KY.Chr9.589.v1.SL1-1	NP_001020339	Q4VJ28	LIM homeobox transcription factor 1, beta 2 (LIM homeobox transcription factor 1, beta a) (LIM homeodomain protein)	lmx1ba lmx1b.2	Danio rerio (Zebrafish) (Brachydanio rerio)	373	Embryo	Embryo	No	closure of optic fissure [GO:0061386]; fourth ventricle development [GO:0021592]; glutamatergic neuron differentiation [GO:1905962]; hindbrain development [GO:0030902]; midbrain-hindbrain boundary development [GO:0030917]; neuron differentiation [GO:0030182]; optic cup morphogenesis involved in camera-type eye development [GO:0002072]; positive regulation of transcription by RNA polymerase II [GO…
KY.Chr10.638.v1.nonSL1-1	NP_957514	Q7ZZP6	Cholinergic receptor, nicotinic, beta polypeptide 3a (Neuronal nicotinic acetylcholine receptor beta 3 subunit)	chrnb3a	Danio rerio (Zebrafish) (Brachydanio rerio)	467	Brain	Brain	No	chemical synaptic transmission [GO:0007268]; ion transmembrane transport [GO:0034220]; nervous system process [GO:0050877]; neuromuscular synaptic transmission [GO:0007274]; regulation of membrane potential [GO:0042391]; response to nicotine [GO:0035094]; signal transduction [GO:0007165]; synaptic transmission, cholinergic [GO:0007271]
KY.Chr1.1.v1.nonSL3-1	NP_991265	Q6NZS6	Fibroblast growth factor (FGF)	fgf13b fgf13l	Danio rerio (Zebrafish) (Brachydanio rerio)	193	Brain	Brain	No	0
KY.Chr1.1568.v2.ND1-2	NP_571433	Q9IAR4	Kal1.1	anos1a kal1a	Danio rerio (Zebrafish) (Brachydanio rerio)	652	Brain	Brain	No	axon guidance [GO:0007411]; dopaminergic neuron differentiation [GO:0071542]; fasciculation of sensory neuron axon [GO:0097155]; GABAergic neuron differentiation [GO:0097154]; olfactory bulb development [GO:0021772]; posterior lateral line neuromast deposition [GO:0048922]; posterior lateral line neuromast primordium migration [GO:0048920]
KY.Chr10.618.v1.ND1-1	XP_009295812	A0A2R8QGE1	Netrin g1a	ntng1a	Danio rerio (Zebrafish) (Brachydanio rerio)	450	Brain	Brain	No	animal organ morphogenesis [GO:0009887]; tissue development [GO:0009888]
KY.Chr9.756.v2.SL3-1	XP_021332558	Q20JQ8	Sodium channel protein	scn1lab scn1Lab	Danio rerio (Zebrafish) (Brachydanio rerio)	1996	Brain	Brain	No	membrane depolarization during action potential [GO:0086010]; neuronal action potential [GO:0019228]; regulation of circadian rhythm [GO:0042752]; regulation of glycolytic process [GO:0006110]; regulation of ion transmembrane transport [GO:0034765]; regulation of locomotor rhythm [GO:1904059]; regulation of oxidative phosphorylation [GO:0002082]; sodium ion transmembrane transport [GO:0035725]; s…
KY.Chr9.557.v1.ND1-1	XP_002664179	F1QPW7	Gamma-aminobutyric acid type A receptor subunit beta1	gabrb1 si:dkey-20i10.4	Danio rerio (Zebrafish) (Brachydanio rerio)	484	Brain	Brain	No	chemical synaptic transmission [GO:0007268]; ion transmembrane transport [GO:0034220]; nervous system process [GO:0050877]; regulation of membrane potential [GO:0042391]; signal transduction [GO:0007165]
KY.Chr12.305.v2.ND1-2	XP_005171960	A0A2R8QRA8	Fibrinogen C domain-containing 1	fibcd1	Danio rerio (Zebrafish) (Brachydanio rerio)	464	Brain	Brain	No	0
KY.Chr1.602.v1.nonSL1-1	XP_009304220	E7F3L0	TAFA chemokine-like family member 1a	tafa1a fam19a1a si:ch211-67c24.1	Danio rerio (Zebrafish) (Brachydanio rerio)	137	Brain	Brain	Yes	neuroblast differentiation [GO:0014016]; regulation of neuroblast proliferation [GO:1902692]
KY.Chr10.1283.v1.SL1-1	NP_001002396	Q1L8F4	Transmembrane protein 178B	tmem178b zgc:92710	Danio rerio (Zebrafish) (Brachydanio rerio)	294	Brain	Brain	No	0
KY.Chr7.121.v1.SL2-1	NP_001013581	Q5BLI7	Solute carrier family 35 member G2b (Zgc:113637)	slc35g2b slc35g2 tmem22 zgc:113637	Danio rerio (Zebrafish) (Brachydanio rerio)	413	Brain	Brain	No	0
KY.Chr3.84.v1.nonSL1-1	XP_001922442	E7F3U8	Muscarinic acetylcholine receptor	chrm4a	Danio rerio (Zebrafish) (Brachydanio rerio)	513	Brain	Brain	No	adenylate cyclase-inhibiting G protein-coupled acetylcholine receptor signaling pathway [GO:0007197]; chemical synaptic transmission [GO:0007268]; G protein-coupled receptor signaling pathway, coupled to cyclic nucleotide second messenger [GO:0007187]; regulation of locomotion [GO:0040012]
KY.Chr5.597.v1.SL1-1	NP_001119909	B0UXI4	Synapsin I	syn1 si:dkey-90n12.3	Danio rerio (Zebrafish) (Brachydanio rerio)	670	Brain	Brain	No	neurotransmitter secretion [GO:0007269]
KY.Chr3.1491.v1.ND1-1	XP_005164062	A0A2R8QMW2	Protein kinase C (EC 2.7.11.13)	prkcbb	Danio rerio (Zebrafish) (Brachydanio rerio)	670	Brain	Brain	Yes	intracellular signal transduction [GO:0035556]
KY.Chr1.1955.v1.SL2-1	XP_021335503						Brain	Brain	No
KY.Chr7.428.v1.SL1-1	XP_005165239	A2BHL9	Neuroligin 3b	nlgn3b	Danio rerio (Zebrafish) (Brachydanio rerio)	846	Brain	Brain	No	chemical synaptic transmission [GO:0007268]; modulation of chemical synaptic transmission [GO:0050804]; neuron cell-cell adhesion [GO:0007158]; postsynaptic membrane assembly [GO:0097104]; presynaptic membrane assembly [GO:0097105]; synaptic vesicle endocytosis [GO:0048488]
KY.Chr9.555.v1.ND1-1	NP_001017822	Q568M9	Gamma-aminobutyric acid type A receptor subunit alpha4 (Zgc:110204) (Zgc:110204 protein)	gabra4 zgc:110204	Danio rerio (Zebrafish) (Brachydanio rerio)	557	Brain	Brain	No	chemical synaptic transmission [GO:0007268]; chloride transmembrane transport [GO:1902476]; gamma-aminobutyric acid signaling pathway [GO:0007214]; ion transmembrane transport [GO:0034220]; nervous system process [GO:0050877]; regulation of membrane potential [GO:0042391]; regulation of postsynaptic membrane potential [GO:0060078]; signal transduction [GO:0007165]; synaptic transmission, GABAergi…
KY.Chr8.390.v2.ND2-2	XP_009304211	A0A286Y845	Transient receptor potential cation channel, subfamily C, member 5a	trpc5a	Danio rerio (Zebrafish) (Brachydanio rerio)	1041	Brain	Brain	Yes	calcium ion transmembrane transport [GO:0070588]; manganese ion transport [GO:0006828]; regulation of cytosolic calcium ion concentration [GO:0051480]
KY.Chr3.577.v3.ND3-3	XP_021328872	F1RDD1	MAM domain-containing glycosylphosphatidylinositol anchor 2a	mdga2a mamdc1	Danio rerio (Zebrafish) (Brachydanio rerio)	957	Brain	Brain	No	facial nerve formation [GO:0021611]; regulation of motor neuron migration [GO:1905483]; trigeminal motor nucleus development [GO:0021731]
KY.Chr10.1198.v2.SL2-2	NP_001004574	Q66HV7	Gap junction protein	cx47.1	Danio rerio (Zebrafish) (Brachydanio rerio)	409	Brain	Brain	No	cell communication [GO:0007154]
KY.Chr1.2618.v1.ND1-1	XP_005167911	B0S5T0	Short stature homeobox	shox	Danio rerio (Zebrafish) (Brachydanio rerio)	285	Brain	Brain	No	bone mineralization [GO:0030282]; cell population proliferation [GO:0008283]; ossification [GO:0001503]; pectoral fin development [GO:0033339]; regulation of transcription, DNA-templated [GO:0006355]
KY.UAContig2.1.v2.nonSL5-1	XP_009299247						Brain	Brain	No
KY.Chr14.37.v1.ND1-1	NP_571287	Q9PTX9	Rhodopsin	exorh exo-rod	Danio rerio (Zebrafish) (Brachydanio rerio)	354	Brain	Brain	No	absorption of visible light [GO:0016038]; circadian regulation of gene expression [GO:0032922]; phototransduction [GO:0007602]; protein-chromophore linkage [GO:0018298]; response to light stimulus [GO:0009416]; visual perception [GO:0007601]
KY.Chr12.1083.v1.nonSL4-1	NP_955864	B2GQW3	Calmodulin	calm3a calm1b	Danio rerio (Zebrafish) (Brachydanio rerio)	149	Brain	Brain	No	calcium-mediated signaling [GO:0019722]
KY.Chr9.1034.v1.SL1-1	NP_571407	A0A0R4IM38	Paired box 7a	pax7a	Danio rerio (Zebrafish) (Brachydanio rerio)	487	Brain	Brain	No	developmental pigmentation [GO:0048066]; multicellular organism development [GO:0007275]; regulation of transcription, DNA-templated [GO:0006355]; regulation of xanthophore differentiation [GO:0050938]; wound healing [GO:0042060]
KY.Chr3.1637.v1.ND1-1	XP_005171959	A5PMA3	Fibrinogen C domain-containing 1	fibcd1	Danio rerio (Zebrafish) (Brachydanio rerio)	461	Brain,Testis	Testis	No	0
KY.Chr2.21.v1.ND1-1	XP_021330936	F1R0V0	Leucine-rich repeats and transmembrane domains 2a (Fragment)	lrtm2a	Danio rerio (Zebrafish) (Brachydanio rerio)	351	Brain	Brain	No	axon guidance [GO:0007411]; negative chemotaxis [GO:0050919]
KY.Chr1.1127.v1.SL1-1	NP_001071018	Q08C75	Probable vesicular acetylcholine transporter-A (VAChT-A) (Solute carrier family 18 member 3-A)	slc18a3a si:ch211-232k3.4 zgc:153442	Danio rerio (Zebrafish) (Brachydanio rerio)	513	Brain,Bones	Brain	No	chemical synaptic transmission [GO:0007268]
KY.Chr6.665.v1.ND1-1	NP_001003608	Q6DEH0	Nuclear receptor subfamily 2 group E member 1 (Nuclear receptor subfamily 2, group E, member 1)	nr2e1	Danio rerio (Zebrafish) (Brachydanio rerio)	396	Embryo	Embryo	No	anatomical structure development [GO:0048856]; cell differentiation [GO:0030154]; negative regulation of transcription by RNA polymerase II [GO:0000122]; regulation of transcription by RNA polymerase II [GO:0006357]
KY.Chr14.946.v1.SL1-1	NP_571459	O42115	Aristaless-related homeobox protein (ARX)	arx	Danio rerio (Zebrafish) (Brachydanio rerio)	453	Embryo	Embryo	No	neuron development [GO:0048666]; pancreatic A cell development [GO:0003322]; subthalamus development [GO:0021539]; telencephalon development [GO:0021537]; thalamus development [GO:0021794]
KY.Chr14.181.v1.ND1-1	NP_001014818	Q5I7G4	Paired-like homeobox 2Bb (Paired-like homeobox 2b)	phox2bb phox2b	Danio rerio (Zebrafish) (Brachydanio rerio)	284	Embryo	Embryo	No	autonomic nervous system development [GO:0048483]; enteric nervous system development [GO:0048484]; nervous system development [GO:0007399]; sympathetic ganglion development [GO:0061549]
KY.Chr9.461.v1.ND1-1	XP_005172094	A0A2R8QTG9	Zinc finger protein 618	znf618	Danio rerio (Zebrafish) (Brachydanio rerio)	827	Embryo	Embryo	No	0
KY.Chr2.851.v1.SL2-1	NP_001073527	A1A5W2	POU domain protein	zgc:158291	Danio rerio (Zebrafish) (Brachydanio rerio)	343	Unfertilized egg,Embryo	Embryo	No	cell differentiation [GO:0030154]; positive regulation of transcription by RNA polymerase II [GO:0045944]
KY.Chr1.2637.v1.nonSL14-1	NP_001007785	Q5XTN8	Gamma-crystallin N-A (Gamma-N-crystallin-A) (GammaN1-crystallin)	crygna crygn1 zgc:114194	Danio rerio (Zebrafish) (Brachydanio rerio)	183	Testis	Testis	No	lens development in camera-type eye [GO:0002088]; visual perception [GO:0007601]
KY.Chr1.1449.v1.SL2-1	XP_005159209						Gills,Testis	Gills	No
KY.Chr14.613.v1.nonSL12-2	NP_956628	F1QNK8	Putative hydroxypyruvate isomerase (EC 5.3.1.22)	hyi	Danio rerio (Zebrafish) (Brachydanio rerio)	253	Testis	Testis	No	0
KY.Chr14.155.v1.ND1-2	XP_001337112	E7EY42	Phosphatidylserine synthase 2 (PSS-2) (PtdSer synthase 2) (EC 2.7.8.29) (Serine-exchange enzyme II)	ptdss2 si:ch1073-158c2 si:ch1073-279O1	Danio rerio (Zebrafish) (Brachydanio rerio)	452	Unfertilized egg,Embryo,Ovary	Unfertilized egg	No	phosphatidylserine biosynthetic process [GO:0006659]
KY.Chr10.1257.v1.nonSL11-1	NP_001028271	Q498V7	Zgc:112414	psph zgc:112414	Danio rerio (Zebrafish) (Brachydanio rerio)	226	Muscle	Muscle	No	dephosphorylation [GO:0016311]; L-serine biosynthetic process [GO:0006564]
KY.Chr14.39.v1.ND1-1	NP_001103885	A8WFZ8	SH3 domain-binding kinase family, member 3 (Zgc:172086 protein)	sbk3 zgc:172086	Danio rerio (Zebrafish) (Brachydanio rerio)	344	Heart	Heart	No	activation of MAPK activity [GO:0000187]; activation of protein kinase activity [GO:0032147]; regulation of mitotic cell cycle [GO:0007346]; signal transduction by protein phosphorylation [GO:0023014]; stress-activated protein kinase signaling cascade [GO:0031098]
KY.Chr10.773.v1.ND1-1	XP_685414	F1Q9R9	Hyperpolarization-activated cyclic nucleotide-gated potassium channel 2b (Fragment)	hcn2b hcn2	Danio rerio (Zebrafish) (Brachydanio rerio)	875	Heart	Heart	No	regulation of ion transmembrane transport [GO:0034765]
KY.Chr1.2278.v1.ND1-1	NP_001122232	B3DIE5	Gamma-aminobutyric acid type A receptor subunit rho3a (Zgc:194845)	gabrr3a zgc:194845	Danio rerio (Zebrafish) (Brachydanio rerio)	472	Heart	Heart	No	chemical synaptic transmission [GO:0007268]; ion transmembrane transport [GO:0034220]; nervous system process [GO:0050877]; regulation of membrane potential [GO:0042391]; signal transduction [GO:0007165]
KY.Chr1.2277.v1.ND1-1	NP_001122232	B3DIE5	Gamma-aminobutyric acid type A receptor subunit rho3a (Zgc:194845)	gabrr3a zgc:194845	Danio rerio (Zebrafish) (Brachydanio rerio)	472	Heart	Heart	No	chemical synaptic transmission [GO:0007268]; ion transmembrane transport [GO:0034220]; nervous system process [GO:0050877]; regulation of membrane potential [GO:0042391]; signal transduction [GO:0007165]
KY.Chr10.1199.v1.ND1-1	XP_005166275	F1QYI2	Gap junction protein	cx44.2	Danio rerio (Zebrafish) (Brachydanio rerio)	391	Unfertilized egg,Ovary	Unfertilized egg	No	cell communication [GO:0007154]
KY.Chr4.1007.v1.SL1-1	XP_005166275	F1QYI2	Gap junction protein	cx44.2	Danio rerio (Zebrafish) (Brachydanio rerio)	391	Unfertilized egg,Ovary	Unfertilized egg	No	cell communication [GO:0007154]
Endo Specific (RPKM>1)
KY.Chr4.1032.v1.ND1-1	XP_021322247	A2RV48	Zgc:158866 protein	klhl32 zgc:158866	Danio rerio (Zebrafish) (Brachydanio rerio)	620	Brain	Brain	No	0
KY.UAContig4.1.v2.nonSL1-2	XP_005171336	A2CF37	Tenascin R (Restrictin, janusin)	tnr DKEY-147D11.1-001	Danio rerio (Zebrafish) (Brachydanio rerio)	1350	Brain,Testis	Testis	No	axon guidance [GO:0007411]; cell adhesion [GO:0007155]; regulation of neurogenesis [GO:0050767]
KY.Chr10.1161.v1.ND1-1	XP_021333298	A0A1D5NS53	Otogelin	otog	Danio rerio (Zebrafish) (Brachydanio rerio)	3120	Testis	Testis	No	adult locomotory behavior [GO:0008344]; L-arabinose metabolic process [GO:0046373]; otolith development [GO:0048840]; otolith formation [GO:0032475]; otolith tethering [GO:0035889]; sensory perception of sound [GO:0007605]
KY.Chr3.666.v1.ND1-1	XP_021327040	A0A0R4ICD8	BTB (POZ) domain-containing 17b (Fragment)	btbd17b	Danio rerio (Zebrafish) (Brachydanio rerio)	477	Brain	Brain	No	0
KY.Chr2.1153.v1.SL2-1	NP_001139054	B8JIN1	Leucine-rich repeat and Ig domain-containing 2b	lingo2b	Danio rerio (Zebrafish) (Brachydanio rerio)	607	Brain	Brain	Yes	0
KY.Chr10.101.v1.SL1-2	XP_009289754						Brain	Brain	No
KY.Chr6.400.v1.ND1-1	XP_009294777	A0A0R4IU60	Slit homolog 1b (Drosophila)	slit1b	Danio rerio (Zebrafish) (Brachydanio rerio)	1531	Embryo,Testis	Embryo	No	axon guidance [GO:0007411]; cranial nerve morphogenesis [GO:0021602]
KY.Chr1.1318.v1.SL1-1	NP_571459	O42115	Aristaless-related homeobox protein (ARX)	arx	Danio rerio (Zebrafish) (Brachydanio rerio)	453	Embryo	Embryo	No	neuron development [GO:0048666]; pancreatic A cell development [GO:0003322]; subthalamus development [GO:0021539]; telencephalon development [GO:0021537]; thalamus development [GO:0021794]
KY.Chr1.879.v2.ND2-2	NP_001038764	Q1A5L2	Crb2 (Crumbs cell polarity complex component 2a) (Oko meduzy)	crb2a crb2 ome	Danio rerio (Zebrafish) (Brachydanio rerio)	1466	Embryo	Embryo	No	apical protein localization [GO:0045176]; brain development [GO:0007420]; camera-type eye development [GO:0043010]; cell-cell adhesion [GO:0098609]; embryonic retina morphogenesis in camera-type eye [GO:0060059]; establishment or maintenance of epithelial cell apical/basal polarity [GO:0045197]; heterophilic cell-cell adhesion via plasma membrane cell adhesion molecules [GO:0007157]; homophilic c…
KY.Chr7.838.v3.ND1-3	NP_001108566	F1RCH4	Notch receptor 2	notch2	Danio rerio (Zebrafish) (Brachydanio rerio)	2475	Testis	Testis	No	cartilage development involved in endochondral bone morphogenesis [GO:0060351]; cell differentiation [GO:0030154]; endocrine pancreas development [GO:0031018]; face morphogenesis [GO:0060325]; glucose homeostasis [GO:0042593]; liver development [GO:0001889]; lymphangiogenesis [GO:0001946]; Notch signaling pathway [GO:0007219]; pancreas regeneration [GO:1990798]; regulation of developmental proces…
KY.Chr7.1219.v1.ND1-1	NP_001108566	F1RCH4	Notch receptor 2	notch2	Danio rerio (Zebrafish) (Brachydanio rerio)	2475	Testis	Testis	No	cartilage development involved in endochondral bone morphogenesis [GO:0060351]; cell differentiation [GO:0030154]; endocrine pancreas development [GO:0031018]; face morphogenesis [GO:0060325]; glucose homeostasis [GO:0042593]; liver development [GO:0001889]; lymphangiogenesis [GO:0001946]; Notch signaling pathway [GO:0007219]; pancreas regeneration [GO:1990798]; regulation of developmental proces…
KY.UAContig4.9.v1.ND1-1	XP_021323628	A8DZA4	Protein tyrosine phosphatase receptor type Q (Fragment)	ptprq	Danio rerio (Zebrafish) (Brachydanio rerio)	2301	Gills,Testis	Gills	No	0
KY.Chr10.1177.v1.ND1-1	NP_571845	Q90XQ8	Claudin	cldn1 cldn19	Danio rerio (Zebrafish) (Brachydanio rerio)	210	Gills	Gills	No	0
KY.UAContig4.5.v1.ND1-1	XP_684581						Gills	Gills	No
KY.Chr1.1785.v1.ND1-1	NP_001268918	E7F9Z1	von Willebrand factor	vwf VWF	Danio rerio (Zebrafish) (Brachydanio rerio)	2812	Gills	Gills	No	hemostasis [GO:0007599]
KY.Chr7.224.v1.ND1-1	XP_002663097	F1QB78	Plasminogen activator (EC 3.4.21.68)	plat si:ch211-220d9.5	Danio rerio (Zebrafish) (Brachydanio rerio)	578	Gills	Gills	No	plasminogen activation [GO:0031639]; proteolysis [GO:0006508]; smooth muscle cell migration [GO:0014909]
KY.Chr1.1030.v1.ND1-1	NP_001004623	Q66IC8	Tctex1 domain-containing protein 1	tctex1d1 zgc:101774	Danio rerio (Zebrafish) (Brachydanio rerio)	173	Testis	Testis	No	cilium assembly [GO:0060271]
KY.Chr9.182.v1.SL1-1	NP_998184	Q6PBW4	Peptidyl-prolyl cis-trans isomerase (PPIase) (EC 5.2.1.8)	ppib	Danio rerio (Zebrafish) (Brachydanio rerio)	216	Embryo	Embryo	No	protein refolding [GO:0042026]
KY.Chr10.697.v1.SL1-1	XP_017214715	A0A0G2KSE4	Solute carrier family 7 member 1	slc7a1b	Danio rerio (Zebrafish) (Brachydanio rerio)	647	Unfertilized egg,Embryo	Unfertilized egg	No	L-arginine import across plasma membrane [GO:0097638]; L-ornithine transmembrane transport [GO:1903352]
KY.Chr10.1260.v1.SL1-2	NP_001005597	Q642M8	Zgc:101858 protein	zgc:101858	Danio rerio (Zebrafish) (Brachydanio rerio)	265	Embryo,Ovary,Testis	Testis	No	0
KY.Chr8.1245.v1.ND1-1	XP_021335179						Ovary	Ovary	No
KY.Chr1.1786.v1.ND1-1	XP_021325919	B3LF39	SCO-spondin (Fragment)	scospondin	Danio rerio (Zebrafish) (Brachydanio rerio)	4990	Ovary	Ovary	No	cell differentiation [GO:0030154]; nervous system development [GO:0007399]
KY.Chr1.717.v1.ND1-1	XP_003199065	F1QW68	Cysteine-rich secretory protein LCCL domain-containing 2	crispld2	Danio rerio (Zebrafish) (Brachydanio rerio)	512	Intestine,Muscle	Intestine	No	cartilage morphogenesis [GO:0060536]; embryonic viscerocranium morphogenesis [GO:0048703]; face morphogenesis [GO:0060325]; roof of mouth development [GO:0060021]
KY.Chr6.472.v1.ND1-1	XP_693389	E7F1S5	Dual-specificity tyrosine-(Y)-phosphorylation-regulated kinase 4	dyrk4	Danio rerio (Zebrafish) (Brachydanio rerio)	634	Muscle	Muscle	No	peptidyl-serine phosphorylation [GO:0018105]; peptidyl-threonine phosphorylation [GO:0018107]
KY.Chr1.2349.v1.ND1-1	XP_021336597						Heart	Heart	No
KY.Chr10.1368.v10.ND7-10	NP_001038304	Q5RHW2	Si:dkey-14d8.6 (Si:dkey-14d8.6 protein)	si:dkey-14d8.6	Danio rerio (Zebrafish) (Brachydanio rerio)	173	Kidney	Kidney	No	collagen fibril organization [GO:0030199]
KY.Chr8.1300.v1.ND1-1	XP_009297495	Q6P5K9	Zgc:77748	zgc:77748	Danio rerio (Zebrafish) (Brachydanio rerio)	288	Intestine	Intestine	Yes	0
Heart Specific (RPKM>1)
KY.Chr3.1493.v1.nonSL1-1	NP_571434	O13109	BMP2	bmp2a BMP2	Danio rerio (Zebrafish) (Brachydanio rerio)	386	Gills	Gills	No	BMP signaling pathway [GO:0030509]; positive regulation of BMP signaling pathway [GO:0030513]; positive regulation of pathway-restricted SMAD protein phosphorylation [GO:0010862]; SMAD protein signal transduction [GO:0060395]
KY.Chr5.436.v1.ND1-1	NP_571845	Q90XQ8	Claudin	cldn1 cldn19	Danio rerio (Zebrafish) (Brachydanio rerio)	210	Gills	Gills	No	0
KY.Chr13.466.v3.nonSL2-4	XP_005166848	F1RA51	Integrin beta	itgb4	Danio rerio (Zebrafish) (Brachydanio rerio)	1893	Gills	Gills	No	cell adhesion mediated by integrin [GO:0033627]; cell-matrix adhesion [GO:0007160]; cell migration [GO:0016477]; hemidesmosome assembly [GO:0031581]; integrin-mediated signaling pathway [GO:0007229]
KY.Chr10.1387.v2.ND2-2	XP_005160648	Q5TZ24	DBH-like monooxygenase protein 1 homolog (EC 1.14.17.-)	moxd1 si:ch211-193l17.1 si:dkey-266k12.5 si:dkeyp-119b4.5	Danio rerio (Zebrafish) (Brachydanio rerio)	614	Gills	Gills	No	dopamine catabolic process [GO:0042420]; norepinephrine biosynthetic process [GO:0042421]; octopamine biosynthetic process [GO:0006589]
KY.Chr7.481.v1.nonSL1-1	NP_001004502	Q6DHQ8	Lysophosphatidic acid receptor 1	lpar1 edg2	Danio rerio (Zebrafish) (Brachydanio rerio)	346	Embryo	Embryo	No	angiogenesis [GO:0001525]; cartilage development [GO:0051216]; hemangioblast cell differentiation [GO:0060217]; lymphangiogenesis [GO:0001946]; primitive hemopoiesis [GO:0060215]
KY.Chr5.734.v1.ND1-1	XP_695742	A0A1D5NSM8	Sushi, von Willebrand factor type A, EGF and pentraxin domain-containing 1	svep1	Danio rerio (Zebrafish) (Brachydanio rerio)	3615	Heart,Ovary,Testis	Heart	No	cell migration [GO:0016477]; epidermal cell differentiation [GO:0009913]; epidermis development [GO:0008544]; epithelial cell-cell adhesion [GO:0090136]; lymph vessel development [GO:0001945]; lymph vessel morphogenesis [GO:0036303]
KY.Chr5.738.v5.nonSL8-3	XP_695742	A0A1D5NSM8	Sushi, von Willebrand factor type A, EGF and pentraxin domain-containing 1	svep1	Danio rerio (Zebrafish) (Brachydanio rerio)	3615	Heart,Ovary,Testis	Heart	No	cell migration [GO:0016477]; epidermal cell differentiation [GO:0009913]; epidermis development [GO:0008544]; epithelial cell-cell adhesion [GO:0090136]; lymph vessel development [GO:0001945]; lymph vessel morphogenesis [GO:0036303]
KY.Chr10.1397.v1.nonSL1-1	NP_001077283	A4IFW3	Zgc:158179 protein	ptpro zgc:158179	Danio rerio (Zebrafish) (Brachydanio rerio)	1238	Embryo	Embryo	No	central nervous system development [GO:0007417]; cerebellum morphogenesis [GO:0021587]; protein dephosphorylation [GO:0006470]; regulation of fibroblast growth factor receptor signaling pathway [GO:0040036]
KY.Chr12.791.v1.ND1-1	NP_571088	Q8AYA1	Tyrosinase (EC 1.14.18.1)	tyr sandy	Danio rerio (Zebrafish) (Brachydanio rerio)	535	Embryo	Embryo	No	developmental pigmentation [GO:0048066]; dopamine biosynthetic process from tyrosine [GO:0006585]; iridophore differentiation [GO:0050935]; melanin biosynthetic process [GO:0042438]; melanocyte differentiation [GO:0030318]; melanosome organization [GO:0032438]; pigmentation [GO:0043473]
KY.Chr4.829.v3.nonSL2-3	NP_001121745	A0A0N4SUD8	Solute carrier organic anion transporter family member	slco1f2	Danio rerio (Zebrafish) (Brachydanio rerio)	662	Kidney	Kidney	No	microcystin transport [GO:1905431]; sodium-independent organic anion transport [GO:0043252]
KY.Chr1.1052.v1.nonSL2-1	NP_001313379	F6NN04	Transporter	slc6a14	Danio rerio (Zebrafish) (Brachydanio rerio)	614	Kidney	Kidney	No	0
KY.Chr12.278.v2.ND2-1	NP_001107902	A9ULS7	Si:ch211-207k7.1 protein (Solute carrier family 2 member 11b)	slc2a11b si:ch211-207k7.1	Danio rerio (Zebrafish) (Brachydanio rerio)	504	Kidney	Kidney	No	0
KY.Chr5.624.v1.SL1-1	NP_001015059	F8W289	Galactosylgalactosylxylosylprotein 3-beta-glucuronosyltransferase (EC 2.4.1.135)	b3gat3	Danio rerio (Zebrafish) (Brachydanio rerio)	330	Ovary	Ovary	No	carbohydrate metabolic process [GO:0005975]; cartilage development [GO:0051216]; chondroitin sulfate proteoglycan biosynthetic process [GO:0050650]; extracellular matrix organization [GO:0030198]; heparan sulfate proteoglycan biosynthetic process [GO:0015012]; protein glycosylation [GO:0006486]; proteoglycan biosynthetic process [GO:0030166]
KY.Chr11.809.v1.SL1-1	XP_001345820						Ovary	Ovary	No
KY.Chr4.392.v1.ND1-1	XP_021323714						Intestine	Intestine	No
KY.Chr14.629.v1.SL2-1	XP_021333048	E7F1Z9	Diet1 (MAM and LDL receptor class A domain-containing 1)	malrd1 Diet1	Danio rerio (Zebrafish) (Brachydanio rerio)	1793	Intestine	Intestine	No	0
KY.Chr7.828.v1.ND1-1	NP_956571	Q7ZUD9	Zgc:56429	naalad2 zgc:56429	Danio rerio (Zebrafish) (Brachydanio rerio)	745	Intestine	Intestine	No	0
KY.Chr11.575.v1.ND1-1	NP_001007030	Q642Z0	Calcium-transporting ATPase (EC 7.2.2.10)	atp2a1 serca	Danio rerio (Zebrafish) (Brachydanio rerio)	994	Muscle	Muscle	No	calcium ion transmembrane transport [GO:0070588]; cellular calcium ion homeostasis [GO:0006874]; negative regulation of muscle contraction [GO:0045932]; regulation of muscle contraction [GO:0006937]; relaxation of skeletal muscle [GO:0090076]; response to mechanical stimulus [GO:0009612]
KY.Chr6.594.v1.SL2-1	NP_991103	F1QDG9	SET and MYND domain-containing 1a	smyd1a	Danio rerio (Zebrafish) (Brachydanio rerio)	465	Muscle	Muscle	No	histone lysine methylation [GO:0034968]; sarcomere organization [GO:0045214]; skeletal muscle fiber development [GO:0048741]; skeletal muscle myosin thick filament assembly [GO:0030241]; skeletal muscle thin filament assembly [GO:0030240]; skeletal myofibril assembly [GO:0014866]; thigmotaxis [GO:0001966]
KY.Chr7.313.v1.SL3-1	NP_571007	A2BHA3	Creatine kinase, muscle a	ckma	Danio rerio (Zebrafish) (Brachydanio rerio)	381	Muscle	Muscle	No	phosphocreatine biosynthetic process [GO:0046314]
KY.Chr6.268.v2.SL2-1	XP_009301905						Muscle	Muscle	No
KY.Chr3.1115.v1.nonSL2-1	XP_005174432	A0A1L6UW63	Tropomyosin 1-1	tpm1	Danio rerio (Zebrafish) (Brachydanio rerio)	284	Muscle	Muscle	No	0
KY.Chr2.492.v2.nonSL4-1	NP_958913	Q7ZVD3	LIM-domain binding factor 3a (Ldb3a protein)	ldb3a	Danio rerio (Zebrafish) (Brachydanio rerio)	291	Muscle	Muscle	No	actin cytoskeleton organization [GO:0030036]; heart development [GO:0007507]; locomotory behavior [GO:0007626]; muscle structure development [GO:0061061]; skeletal muscle tissue development [GO:0007519]; somitogenesis [GO:0001756]
KY.Chr3.756.v1.SL1-1	NP_001077300	A4IG40	Neuralized E3 ubiquitin protein ligase 2 (Zgc:162187 protein)	neurl2 zgc:162187	Danio rerio (Zebrafish) (Brachydanio rerio)	275	Heart,Muscle	Heart	No	intracellular signal transduction [GO:0035556]
KY.Chr5.815.v1.nonSL4-1	NP_001352779	X1WHG9	SOGA family member 3a	soga3a	Danio rerio (Zebrafish) (Brachydanio rerio)	805	Brain,Muscle	Muscle	No	regulation of autophagy [GO:0010506]
KY.Chr1.1806.v1.nonSL5-1	NP_001006033	Q5XJB9	[Protein ADP-ribosylarginine] hydrolase-like protein 1 (EC 3.2.-.-) (ADP-ribosylhydrolase 2)	adprhl1 arh2 zgc:103446	Danio rerio (Zebrafish) (Brachydanio rerio)	350	Heart	Heart	No	protein de-ADP-ribosylation [GO:0051725]
KY.Chr1.628.v2.nonSL2-1	NP_001037814	Q3B7F2	Mybpc3 protein (Fragment)	mybpc3	Danio rerio (Zebrafish) (Brachydanio rerio)	371	Heart	Heart	Yes	cardiac atrium formation [GO:0003210]; cardiac ventricle formation [GO:0003211]; regulation of heart rate [GO:0002027]; ventricular cardiac muscle tissue morphogenesis [GO:0055010]
KY.Chr14.1196.v1.ND1-1	NP_001124072	A2BGK2	Bone morphogenetic protein 10 (Si:dkey-13n15.5)	bmp10 si:dkey-13n15.5	Danio rerio (Zebrafish) (Brachydanio rerio)	485	Heart	Heart	No	artery development [GO:0060840]; BMP signaling pathway [GO:0030509]; positive regulation of pathway-restricted SMAD protein phosphorylation [GO:0010862]; SMAD protein signal transduction [GO:0060395]
KY.Chr3.1260.v1.ND1-1	NP_001099057	A8C984	Myosin light chain kinase 3 (EC 2.7.11.18) (Cardiac-MyBP-C-associated Ca/CaM kinase) (Cardiac-MLCK)	mylk3 mlck	Danio rerio (Zebrafish) (Brachydanio rerio)	715	Heart	Heart	No	heart morphogenesis [GO:0003007]; sarcomerogenesis [GO:0048769]; ventricular cardiac myofibril assembly [GO:0055005]
KY.Chr14.359.v1.SL2-1	NP_571701	A2BDM6	Heart- and neural crest derivatives-expressed protein 2	hand2	Danio rerio (Zebrafish) (Brachydanio rerio)	205	Heart	Heart	No	0
KY.Chr2.871.v1.SL3-1	XP_701036	E7FE78	Cyclic nucleotide-gated channel subunit alpha 1b	cnga1b cnga1	Danio rerio (Zebrafish) (Brachydanio rerio)	639	Testis	Testis	No	visual perception [GO:0007601]
Ovary Specific (RPKM>1)
KY.Chr2.1062.v2.ND2-2	NP_954971	Q6NV35	Glutamate-cysteine ligase, catalytic subunit	gclc	Danio rerio (Zebrafish) (Brachydanio rerio)	631	Ovary,Kidney	Ovary	No	cell redox homeostasis [GO:0045454]; cysteine metabolic process [GO:0006534]; glutamate metabolic process [GO:0006536]; glutathione biosynthetic process [GO:0006750]; negative regulation of apoptotic process [GO:0043066]; negative regulation of transcription, DNA-templated [GO:0045892]; regulation of blood vessel diameter [GO:0097746]; response to heat [GO:0009408]; response to hormone [GO:000972…
KY.Chr1.217.v1.ND1-1	NP_998602	F1Q7N0	Folylpolyglutamate synthase (EC 6.3.2.17) (Folylpoly-gamma-glutamate synthetase) (Tetrahydrofolylpolyglutamate synthase)	fpgs	Danio rerio (Zebrafish) (Brachydanio rerio)	572	Ovary	Ovary	No	folic acid-containing compound biosynthetic process [GO:0009396]; one-carbon metabolic process [GO:0006730]; tetrahydrofolylpolyglutamate biosynthetic process [GO:0046901]
KY.Chr5.170.v1.SL2-1	XP_021324609	A0A286Y802	Arylsulfatase B	arsb	Danio rerio (Zebrafish) (Brachydanio rerio)	391	Ovary,Kidney	Kidney	No	0
KY.Chr2.488.v1.ND1-1	NP_991143	Q90YD0	C-Mos	mos c-mos	Danio rerio (Zebrafish) (Brachydanio rerio)	329	Ovary	Ovary	No	negative regulation of metaphase/anaphase transition of meiotic cell cycle [GO:1902103]; positive regulation of MAPK cascade [GO:0043410]
KY.Chr2.1565.v1.nonSL16-1	XP_002665864	F1QNI8	Si:zfos-1505d6.3	si:zfos-1505d6.3	Danio rerio (Zebrafish) (Brachydanio rerio)	432	Ovary	Ovary	No	0
KY.Chr5.608.v1.nonSL3-1	NP_919362	Q561Z6	Zygote arrest 1	zar1	Danio rerio (Zebrafish) (Brachydanio rerio)	329	Ovary	Ovary	No	0
KY.Chr9.784.v1.SL1-2	XP_021335179						Ovary	Ovary	No
KY.Chr10.1390.v1.nonSL1-1	NP_956172	Q6PGW1	Tripartite motif-containing 35	trim35-27 trim35	Danio rerio (Zebrafish) (Brachydanio rerio)	672	Ovary	Ovary	No	0
KY.Chr9.774.v1.nonSL2-1	NP_956065	Q7ZSZ9	Rac family small GTPase 1a (Rac1) (Rac1 protein) (Ras-like protein Rac1a) (Ras-related C3 botulinum toxin substrate 1 (Rho family, small GTP binding protein Rac1))	rac1a rac1	Danio rerio (Zebrafish) (Brachydanio rerio)	192	Unfertilized egg,Ovary	Unfertilized egg	No	actin cytoskeleton organization [GO:0030036]; actin filament organization [GO:0007015]; cell migration involved in gastrulation [GO:0042074]; cell projection assembly [GO:0030031]; cortical cytoskeleton organization [GO:0030865]; engulfment of apoptotic cell [GO:0043652]; establishment or maintenance of cell polarity [GO:0007163]; motor neuron axon guidance [GO:0008045]; myoblast fusion [GO:00075…
KY.Chr1.1945.v1.nonSL3-1	XP_021325798						Ovary	Ovary	No
KY.Chr1.2382.v1.ND1-1	NP_001313524	E7F244	Tubulin alpha chain	si:ch211-114n24.6	Danio rerio (Zebrafish) (Brachydanio rerio)	451	Embryo	Embryo	No	microtubule-based process [GO:0007017]; microtubule cytoskeleton organization [GO:0000226]; mitotic cell cycle [GO:0000278]
KY.Chr5.604.v1.ND1-1	NP_001103846	A8WFU7	Sulfotransferase (EC 2.8.2.-)	chst3b zgc:171664	Danio rerio (Zebrafish) (Brachydanio rerio)	419	Unfertilized egg	Unfertilized egg	No	carbohydrate metabolic process [GO:0005975]
KY.Chr14.602.v1.ND1-1	XP_005158657	F1QX10	Solute carrier family 18 member B1	slc18b1	Danio rerio (Zebrafish) (Brachydanio rerio)	434	Unfertilized egg	Unfertilized egg	No	0
KY.Chr1.662.v1.ND1-1	NP_571876	Q9DGJ4	Odc1 protein (Ornithine decarboxylase) (Ornithine decarboxylase 1)	odc1	Danio rerio (Zebrafish) (Brachydanio rerio)	461	Unfertilized egg	Unfertilized egg	No	eye photoreceptor cell development [GO:0042462]; putrescine biosynthetic process from ornithine [GO:0033387]
KY.Chr11.688.v1.SL2-1	NP_571106	Q7ZVI7	Actin, cytoplasmic 1 (Beta-actin-1) [Cleaved into: Actin, cytoplasmic 1, N-terminally processed]	actba bact bactin1 bactzf	Danio rerio (Zebrafish) (Brachydanio rerio)	375	Gills,Kidney	Gills	No	synaptic vesicle endocytosis [GO:0048488]
KY.Chr1.1425.v1.ND1-1	XP_017209264	Q6PC73	Growth factor receptor-bound protein 2 (Growth factor receptor-bound protein 2b)	grb2b grb2	Danio rerio (Zebrafish) (Brachydanio rerio)	217	Brain,Gills,Kidney,Intestine	Gills	No	0
KY.Chr12.277.v1.SL1-1	XP_005167848	E9QDC2	Solute carrier family 5 member 3b	slc5a3b	Danio rerio (Zebrafish) (Brachydanio rerio)	702	Testis	Testis	No	inositol metabolic process [GO:0006020]; myo-inositol transport [GO:0015798]
KY.Chr8.1288.v1.ND1-1	XP_005168641	F1RE53	LARGE xylosyl- and glucuronyltransferase 1	large1 large	Danio rerio (Zebrafish) (Brachydanio rerio)	757	Embryo,Brain,Testis	Embryo	No	0
KY.Chr6.416.v1.ND1-1	XP_009305306	F1Q7N1	Vitrin (Fragment)	vit ch1073-291c23.1 si:ch1073-291c23.1	Danio rerio (Zebrafish) (Brachydanio rerio)	762	Gills	Gills	No	growth plate cartilage chondrocyte morphogenesis [GO:0003429]; visual perception [GO:0007601]
KY.Chr2.1600.v1.ND1-1	XP_021324313	A0A286Y8K8	FinTRIM family, member 6	ftr06	Danio rerio (Zebrafish) (Brachydanio rerio)	550	Gills	Gills	No	0
KY.Chr9.466.v1.ND1-1	XP_021325928						Gills	Gills	No
KY.Chr9.1129.v1.ND1-1	XP_687465	E7EXL6	Myoferlin-like	myofl	Danio rerio (Zebrafish) (Brachydanio rerio)	2003	Gills	Gills	No	membrane fusion [GO:0061025]; myoblast fusion [GO:0007520]; plasma membrane organization [GO:0007009]
KY.Chr6.182.v1.ND1-1	XP_005168265	B3DJZ1	Alpha(1,3)fucosyltransferase gene 2 (Zgc:194457 protein)	ft2 zgc:194457	Danio rerio (Zebrafish) (Brachydanio rerio)	390	Gills	Gills	Yes	fucosylation [GO:0036065]; protein glycosylation [GO:0006486]
KY.Chr6.181.v2.SL1-2	XP_005168265	B3DJZ1	Alpha(1,3)fucosyltransferase gene 2 (Zgc:194457 protein)	ft2 zgc:194457	Danio rerio (Zebrafish) (Brachydanio rerio)	390	Gills	Gills	Yes	fucosylation [GO:0036065]; protein glycosylation [GO:0006486]
KY.Chr12.946.v1.nonSL2-1	XP_021335009	F6PCV7	Plac8 onzin-related protein 10	ponzr10	Danio rerio (Zebrafish) (Brachydanio rerio)	174	Gills	Gills	Yes	0
KY.Chr11.868.v1.nonSL3-2	XP_021336106						Gills	Gills	Yes
KY.Chr8.748.v1.SL1-1	NP_001186898	Q6PHE0	Wu:fc21h01 protein (Fragment)	cyp2aa6 si:ch73-73d17.3 wu:fc21h01	Danio rerio (Zebrafish) (Brachydanio rerio)	506	Gills	Gills	No	0
KY.Chr5.444.v1.nonSL1-1	XP_002660626	F1R2Z5	Si:ch73-343l4.2 (Fragment)	dcsignlg si:ch73-343l4.2	Danio rerio (Zebrafish) (Brachydanio rerio)	276	Gills	Gills	No	0
KY.Chr7.713.v2.ND1-1	XP_021333806	B0S5R7	Leucine-rich repeat and fibronectin type III domain-containing 4b (Fragment)	lrfn4b si:dkey-46d17.3	Danio rerio (Zebrafish) (Brachydanio rerio)	914	Gills	Gills	No	regulation of postsynaptic density assembly [GO:0099151]; regulation of presynapse assembly [GO:1905606]; synaptic membrane adhesion [GO:0099560]
KY.Chr9.773.v1.SL2-1	NP_001034907	Q29RC5	Rac family small GTPase 1b (Ras-related C3 botulinum toxin substrate 1-like protein) (Zgc:136799)	rac1b zgc:136799	Danio rerio (Zebrafish) (Brachydanio rerio)	192	Embryo,Gills	Embryo	No	actin cytoskeleton organization [GO:0030036]; actin filament organization [GO:0007015]; cell projection assembly [GO:0030031]; cortical cytoskeleton organization [GO:0030865]; engulfment of apoptotic cell [GO:0043652]; establishment or maintenance of cell polarity [GO:0007163]; motor neuron axon guidance [GO:0008045]; Rac protein signal transduction [GO:0016601]; regulation of actin cytoskeleton …
KY.Chr10.1200.v1.SL1-1	XP_005168706	A0PGH6	Notch1b	notch1b	Danio rerio (Zebrafish) (Brachydanio rerio)	2465	Heart	Heart	No	artery development [GO:0060840]; blood vessel development [GO:0001568]; dorsal aorta development [GO:0035907]; establishment or maintenance of epithelial cell apical/basal polarity [GO:0045197]; fin regeneration [GO:0031101]; hematopoietic progenitor cell differentiation [GO:0002244]; hematopoietic stem cell differentiation [GO:0060218]; heterophilic cell-cell adhesion via plasma membrane cell ad…
KY.Chr13.373.v1.SL1-1	XP_021329348	E7F742	Carbonic anhydrase (EC 4.2.1.1)	ca6	Danio rerio (Zebrafish) (Brachydanio rerio)	538	Gills	Gills	No	one-carbon metabolic process [GO:0006730]; swimming behavior [GO:0036269]
KY.Chr2.163.v1.SL1-1	XP_694069	F1QR91	Si:ch211-266g18.6	si:ch211-266g18.6	Danio rerio (Zebrafish) (Brachydanio rerio)	827	Gills	Gills	No	exocytosis [GO:0006887]; intracellular protein transport [GO:0006886]
KY.Chr13.213.v1.ND1-1	XP_005162473_2						Gills	Gills	No
KY.Chr3.1197.v1.nonSL1-1	XP_005162473						Gills	Gills	No
KY.Chr11.232.v1.ND1-1	XP_021333262	A0A1D5NSC9	Butyrobetaine (gamma), 2-oxoglutarate dioxygenase (gamma-butyrobetaine hydroxylase) 1	bbox1	Danio rerio (Zebrafish) (Brachydanio rerio)	433	Heart	Heart	No	carnitine biosynthetic process [GO:0045329]
KY.Chr3.298.v1.SL18-1	NP_571030	Q8UWJ4	Delta-like protein D (DeltaD) (After eight protein)	dld aei	Danio rerio (Zebrafish) (Brachydanio rerio)	717	Embryo	Embryo	No	anterior/posterior pattern specification [GO:0009952]; cilium assembly [GO:0060271]; determination of left/right asymmetry in lateral mesoderm [GO:0003140]; determination of left/right symmetry [GO:0007368]; determination of liver left/right asymmetry [GO:0071910]; determination of pancreatic left/right asymmetry [GO:0035469]; digestive tract morphogenesis [GO:0048546]; hematopoietic progenitor c…
KY.Chr3.1530.v1.nonSL4-2	NP_571030	Q8UWJ4	Delta-like protein D (DeltaD) (After eight protein)	dld aei	Danio rerio (Zebrafish) (Brachydanio rerio)	717	Embryo	Embryo	No	anterior/posterior pattern specification [GO:0009952]; cilium assembly [GO:0060271]; determination of left/right asymmetry in lateral mesoderm [GO:0003140]; determination of left/right symmetry [GO:0007368]; determination of liver left/right asymmetry [GO:0071910]; determination of pancreatic left/right asymmetry [GO:0035469]; digestive tract morphogenesis [GO:0048546]; hematopoietic progenitor c…
KY.Chr2.1031.v1.nonSL6-1	XP_002667823	A0A0R4IVU8	Im:7150988	im:7150988	Danio rerio (Zebrafish) (Brachydanio rerio)	150	Embryo	Embryo	No	cellular response to xenobiotic stimulus [GO:0071466]
KY.Chr14.1100.v1.ND1-1	NP_001074038_2						Embryo	Embryo	Yes
KY.Chr10.315.v1.ND1-2	NP_001074038	A0MGY8	Sulfotransferase (EC 2.8.2.-)	hs3st3b1a HS3st3X	Danio rerio (Zebrafish) (Brachydanio rerio)	366	Embryo	Embryo	Yes	0
KY.Chr3.949.v1.SL1-1	XP_001336393	E7F822	Si:dkeyp-110a12.4	si:dkeyp-110a12.4	Danio rerio (Zebrafish) (Brachydanio rerio)	380	Embryo	Embryo	No	0
KY.Chr3.81.v1.ND1-2	XP_002664054	E7F3X3	Sulfotransferase (EC 2.8.2.-)	si:ch211-216b21.2	Danio rerio (Zebrafish) (Brachydanio rerio)	399	Embryo	Embryo	No	0
KY.Chr10.1393.v1.ND1-1	XP_021331663	A0A2R8Q3K1	Versican a	vcana	Danio rerio (Zebrafish) (Brachydanio rerio)	635	Embryo	Embryo	No	cell adhesion [GO:0007155]; central nervous system development [GO:0007417]; endocardial cushion morphogenesis [GO:0003203]; pronephric glomerulus morphogenesis [GO:0035775]; regulation of glomerular filtration [GO:0003093]; skeletal system development [GO:0001501]
KY.Chr12.33.v1.nonSL4-1	NP_001020657	Q4V8U0	Si:dkeyp-93d12.1	vgll2a si:dkeyp-93d12.1	Danio rerio (Zebrafish) (Brachydanio rerio)	296	Embryo	Embryo	No	embryonic viscerocranium morphogenesis [GO:0048703]; neural crest cell development [GO:0014032]; regulation of transcription by RNA polymerase II [GO:0006357]
KY.Chr11.635.v2.SL2-2	NP_001032487	A0A0R4IPH2	Tubulin beta chain	tubb2b tubb4b	Danio rerio (Zebrafish) (Brachydanio rerio)	445	Embryo	Embryo	No	microtubule-based process [GO:0007017]; microtubule cytoskeleton organization [GO:0000226]; mitotic cell cycle [GO:0000278]
KY.Chr7.788.v1.ND1-1	NP_571516	P46530	Neurogenic locus notch homolog protein 1 (Notch 1) [Cleaved into: Notch 1 extracellular truncation (NEXT); Notch 1 intracellular domain (NICD)]	notch1a notch	Danio rerio (Zebrafish) (Brachydanio rerio)	2437	Embryo	Embryo	No	angiogenesis [GO:0001525]; anterior/posterior pattern specification [GO:0009952]; cilium assembly [GO:0060271]; determination of left/right symmetry [GO:0007368]; dorsal aorta development [GO:0035907]; exocrine pancreas development [GO:0031017]; generation of neurons [GO:0048699]; habenula development [GO:0021986]; hematopoietic progenitor cell differentiation [GO:0002244]; hematopoietic stem cel…
KY.Chr7.703.v2.SL2-1	XP_005172570	Q90471	Homeobox protein Hox-D12a (Hox-D12)	hoxd12a hox-d12 hoxd12	Danio rerio (Zebrafish) (Brachydanio rerio)	262	Embryo	Embryo	No	multicellular organism development [GO:0007275]; regulation of transcription, DNA-templated [GO:0006355]
KY.Chr14.332.v1.SL1-1	NP_571046	B2GQK5	Beta-1,3-N-acetylglucosaminyltransferase (EC 2.4.1.222) (O-fucosylpeptide 3-beta-N-acetylglucosaminyltransferase)	lfng	Danio rerio (Zebrafish) (Brachydanio rerio)	374	Embryo	Embryo	No	pattern specification process [GO:0007389]
KY.Chr1.1936.v1.SL1-1	NP_571046	B2GQK5	Beta-1,3-N-acetylglucosaminyltransferase (EC 2.4.1.222) (O-fucosylpeptide 3-beta-N-acetylglucosaminyltransferase)	lfng	Danio rerio (Zebrafish) (Brachydanio rerio)	374	Embryo	Embryo	No	pattern specification process [GO:0007389]
KY.Chr5.123.v2.ND2-2	NP_001278305	M5BFV8	Collagen type XXII alpha 1 chain	col22a1	Danio rerio (Zebrafish) (Brachydanio rerio)	1622	Embryo	Embryo	No	blood vessel morphogenesis [GO:0048514]; caudal fin morphogenesis [GO:0035143]; embryonic caudal fin morphogenesis [GO:0035124]; fin regeneration [GO:0031101]; muscle attachment [GO:0016203]
KY.Chr1.766.v1.ND1-1	NP_001124086	B3DJ49	Frizzled class receptor 1 (Zgc:194761) (Zgc:194774)	fzd1 zgc:194774 zgc:194761	Danio rerio (Zebrafish) (Brachydanio rerio)	538	Embryo	Embryo	No	multicellular organism development [GO:0007275]
KY.Chr12.975.v2.ND1-2	NP_955809	Q68EH4	PR domain-containing 1a, with ZNF domain	prdm1a prdm1	Danio rerio (Zebrafish) (Brachydanio rerio)	776	Embryo	Embryo	No	cartilage development involved in endochondral bone morphogenesis [GO:0060351]; cell fate commitment [GO:0045165]; developmental pigmentation [GO:0048066]; embryonic axis specification [GO:0000578]; embryonic cranial skeleton morphogenesis [GO:0048701]; embryonic neurocranium morphogenesis [GO:0048702]; embryonic pectoral fin morphogenesis [GO:0035118]; embryonic viscerocranium morphogenesis [GO:…
KY.Chr12.867.v1.ND1-1	NP_001038688	Q1LVJ0	Transporter	si:ch211-132b12.2	Danio rerio (Zebrafish) (Brachydanio rerio)	582	Kidney	Kidney	No	0
KY.Chr7.712.v1.ND1-1	NP_001071247	Q05AP0	Metalloendopeptidase (EC 3.4.24.-)	npsn npsnl	Danio rerio (Zebrafish) (Brachydanio rerio)	274	Kidney	Kidney	No	defense response to bacterium [GO:0042742]
KY.Chr1.1818.v1.nonSL1-1	XP_005162800	Q7T170	Si:rp71-1f1.6	si:rp71-1f1.6	Danio rerio (Zebrafish) (Brachydanio rerio)	277	Kidney	Kidney	No	0
KY.Chr1.2298.v2.SL1-1	XP_017210475	Q6NW72	Solute carrier organic anion transporter family member	slco1f1 zgc:85924	Danio rerio (Zebrafish) (Brachydanio rerio)	462	Kidney	Kidney	No	sodium-independent organic anion transport [GO:0043252]
KY.Chr14.35.v1.ND1-1	NP_001032467	Q32WF4	Alpha-1,3-fucosyltransferase (Fucosyltransferase 7 (alpha (1,3) fucosyltransferase))	fut7	Danio rerio (Zebrafish) (Brachydanio rerio)	352	Kidney	Kidney	No	fucosylation [GO:0036065]; protein glycosylation [GO:0006486]
KY.Chr3.433.v1.ND1-1	NP_001013353	Q5CZP3	Zgc:110789 (Zgc:110789 protein)	zgc:110789	Danio rerio (Zebrafish) (Brachydanio rerio)	619	Kidney	Kidney	No	0
KY.Chr12.518.v1.SL1-2	NP_001077312	A4IG53	Catechol O-methyltransferase B (EC 2.1.1.6)	comtb	Danio rerio (Zebrafish) (Brachydanio rerio)	264	Kidney	Kidney	No	catecholamine catabolic process [GO:0042424]; developmental process [GO:0032502]; dopamine metabolic process [GO:0042417]; methylation [GO:0032259]; neurotransmitter catabolic process [GO:0042135]
KY.Chr8.1289.v2.ND2-2	XP_021323311						Kidney	Kidney	No
KY.Chr1.704.v1.SL3-1	XP_009291068						Kidney	Kidney	No
KY.UAContig5.17.v1.ND1-1	XP_005170239	Q5SPF7	Protein unc-93 homolog A (Unc-93A)	unc93a si:dkey-14a7.1	Danio rerio (Zebrafish) (Brachydanio rerio)	465	Intestine	Intestine	No	0
KY.Chr3.1569.v1.ND1-1	XP_005170239	Q5SPF7	Protein unc-93 homolog A (Unc-93A)	unc93a si:dkey-14a7.1	Danio rerio (Zebrafish) (Brachydanio rerio)	465	Intestine	Intestine	No	0
KY.Chr9.917.v2.SL3-2	NP_956902	Q6PGY1	Zgc:63614	bco1l bcmo1b bcmo1l zgc:63614	Danio rerio (Zebrafish) (Brachydanio rerio)	525	Intestine	Intestine	No	carotene catabolic process [GO:0016121]; retinal metabolic process [GO:0042574]
KY.Chr7.460.v1.ND1-1	NP_001038247	Q1LYQ0	Novel protein (Zgc:162396) (Zgc:162396 protein)	CH211-31O18.2-001 zgc:162396	Danio rerio (Zebrafish) (Brachydanio rerio)	271	Intestine	Intestine	No	0
KY.Chr2.1314.v1.ND1-1	NP_001295487	A0A0E4G213	ETT ergothioneine transporter	slc22a21 SLC22A4	Danio rerio (Zebrafish) (Brachydanio rerio)	546	Intestine	Intestine	No	amino-acid betaine transport [GO:0015838]; quaternary ammonium group transport [GO:0015697]
KY.Chr14.637.v1.ND1-2	NP_571346	B0UXI2	Forkhead box D2	foxd2	Danio rerio (Zebrafish) (Brachydanio rerio)	369	Intestine	Intestine	No	anatomical structure morphogenesis [GO:0009653]; cell differentiation [GO:0030154]; regulation of transcription by RNA polymerase II [GO:0006357]
KY.Chr10.960.v1.ND1-1	NP_001034155	Q2Q446	ATP-binding cassette transporter sub-family G member 2b	abcg2b	Danio rerio (Zebrafish) (Brachydanio rerio)	618	Intestine	Intestine	No	transmembrane transport [GO:0055085]
KY.Chr10.231.v1.nonSL12-1	NP_956492	Q7ZVA9	Zgc:56136	hebp2 zgc:56136	Danio rerio (Zebrafish) (Brachydanio rerio)	190	Intestine	Intestine	No	0
KY.Chr2.1343.v1.ND1-1	NP_998672	Q803P4	Fatty acid hydroxylase domain-containing 2 (Zgc:55420)	faxdc2 zgc:55420	Danio rerio (Zebrafish) (Brachydanio rerio)	323	Intestine	Intestine	No	sterol biosynthetic process [GO:0016126]
KY.Chr2.1341.v1.ND1-1	NP_998672	Q803P4	Fatty acid hydroxylase domain-containing 2 (Zgc:55420)	faxdc2 zgc:55420	Danio rerio (Zebrafish) (Brachydanio rerio)	323	Intestine	Intestine	No	sterol biosynthetic process [GO:0016126]
KY.Chr2.1339.v1.ND1-1	NP_998672	Q803P4	Fatty acid hydroxylase domain-containing 2 (Zgc:55420)	faxdc2 zgc:55420	Danio rerio (Zebrafish) (Brachydanio rerio)	323	Intestine	Intestine	No	sterol biosynthetic process [GO:0016126]
KY.Chr10.1159.v1.ND1-1	NP_001258826	E7EXU6	Solute carrier family 7 member 8a	slc7a8a slc7a8b	Danio rerio (Zebrafish) (Brachydanio rerio)	531	Intestine	Intestine	No	neutral amino acid transport [GO:0015804]
KY.Chr10.963.v1.SL1-1	NP_001035404	Q1RLW4	Claudin	cldn15b zgc:136755	Danio rerio (Zebrafish) (Brachydanio rerio)	229	Intestine	Intestine	No	0
KY.Chr2.1063.v1.ND1-2	NP_001070195	Q08CH2	Zgc:153077 (Zgc:153077 protein)	slc17a5 zgc:153077	Danio rerio (Zebrafish) (Brachydanio rerio)	488	Intestine	Intestine	No	anion transport [GO:0006820]; sialic acid transport [GO:0015739]
KY.Chr1.1977.v1.nonSL14-1	NP_001098576	A7MBU4	Zgc:171674 protein	rmdn1 zgc:171674	Danio rerio (Zebrafish) (Brachydanio rerio)	295	Intestine	Intestine	No	0
KY.Chr2.1246.v2.SL2-1	NP_001005597	Q642M8	Zgc:101858 protein	zgc:101858	Danio rerio (Zebrafish) (Brachydanio rerio)	265	Embryo,Ovary,Testis	Testis	No	0
KY.Chr12.193.v1.ND1-1	NP_001036159	A3KP10	Im:7163166 protein	fktn im:7163166	Danio rerio (Zebrafish) (Brachydanio rerio)	457	Brain	Brain	No	muscle fiber development [GO:0048747]; regulation of protein glycosylation [GO:0060049]; vasculogenesis [GO:0001570]
KY.Chr12.195.v1.ND1-1	NP_001036159	A3KP10	Im:7163166 protein	fktn im:7163166	Danio rerio (Zebrafish) (Brachydanio rerio)	457	Brain	Brain	No	muscle fiber development [GO:0048747]; regulation of protein glycosylation [GO:0060049]; vasculogenesis [GO:0001570]
KY.Chr7.498.v3.ND5-2	XP_009301240	A0A2R8Q8E9	Transporter	slc6a5	Danio rerio (Zebrafish) (Brachydanio rerio)	778	Brain	Brain	No	glycine import across plasma membrane [GO:1903804]; synaptic transmission, glycinergic [GO:0060012]
KY.Chr14.157.v2.nonSL12-2	XP_005167760	H9KUW1	Tripartite motif-containing 13	trim13	Danio rerio (Zebrafish) (Brachydanio rerio)	414	Brain	Brain	No	0
KY.Chr1.971.v1.ND1-1	XP_021323209	A0A2R8PY57	Sulfotransferase (EC 2.8.2.-)	wscd1a	Danio rerio (Zebrafish) (Brachydanio rerio)	319	Brain	Brain	No	0
KY.Chr12.170.v1.ND1-1	XP_021323209	A0A2R8PY57	Sulfotransferase (EC 2.8.2.-)	wscd1a	Danio rerio (Zebrafish) (Brachydanio rerio)	319	Brain	Brain	No	0
KY.Chr3.331.v1.ND1-1	XP_021323854	F1QRA5	Adhesion G protein-coupled receptor B2 (Fragment)	adgrb2	Danio rerio (Zebrafish) (Brachydanio rerio)	635	Brain	Brain	No	adenylate cyclase-activating G protein-coupled receptor signaling pathway [GO:0007189]; cell surface receptor signaling pathway [GO:0007166]; negative regulation of angiogenesis [GO:0016525]
KY.Chr11.484.v1.SL1-1	XP_017206691						Brain	Brain	No
KY.Chr2.1259.v1.nonSL4-1	XP_021335835	A6H8I0	Ubiquitin carboxyl-terminal hydrolase 22 (EC 3.4.19.12) (Deubiquitinating enzyme 22) (Ubiquitin thioesterase 22) (Ubiquitin-specific-processing protease 22)	usp22 zgc:136342	Danio rerio (Zebrafish) (Brachydanio rerio)	506	Embryo,Brain	Brain	No	cell cycle [GO:0007049]; chromatin organization [GO:0006325]; protein deubiquitination [GO:0016579]; ubiquitin-dependent protein catabolic process [GO:0006511]
KY.Chr3.1038.v2.ND2-2	XP_009295403						Testis	Testis	No
KY.Chr1.1582.v1.SL1-1	NP_001139621	C0M005	Paired box 7b (Paired box protein 7b)	pax7b	Danio rerio (Zebrafish) (Brachydanio rerio)	510	Brain,Ovary,Testis	Testis	No	multicellular organism development [GO:0007275]; regulation of transcription, DNA-templated [GO:0006355]; regulation of xanthophore differentiation [GO:0050938]; wound healing [GO:0042060]
KY.Chr10.1024.v2.ND2-2	XP_009301409	A0A1D5NSM8	Sushi, von Willebrand factor type A, EGF and pentraxin domain-containing 1	svep1	Danio rerio (Zebrafish) (Brachydanio rerio)	3615	Brain,Gills	Brain	No	cell migration [GO:0016477]; epidermal cell differentiation [GO:0009913]; epidermis development [GO:0008544]; epithelial cell-cell adhesion [GO:0090136]; lymph vessel development [GO:0001945]; lymph vessel morphogenesis [GO:0036303]
KY.Chr10.1201.v4.ND2-3	XP_695742	A0A1D5NSM8	Sushi, von Willebrand factor type A, EGF and pentraxin domain-containing 1	svep1	Danio rerio (Zebrafish) (Brachydanio rerio)	3615	Heart,Ovary,Testis	Heart	No	cell migration [GO:0016477]; epidermal cell differentiation [GO:0009913]; epidermis development [GO:0008544]; epithelial cell-cell adhesion [GO:0090136]; lymph vessel development [GO:0001945]; lymph vessel morphogenesis [GO:0036303]
KY.Chr9.492.v1.SL1-1	NP_001093210	A5WWJ4	Matrilin 1	matn1	Danio rerio (Zebrafish) (Brachydanio rerio)	489	Bones	Bones	No	cartilage development [GO:0051216]; growth plate cartilage chondrocyte morphogenesis [GO:0003429]
KY.Chr11.1187.v1.ND1-1	XP_021328401						Bones	Bones	No
KY.Chr5.479.v1.ND1-1	XP_002663665	A0A2R8QJ91	Galactosylgalactosylxylosylprotein 3-beta-glucuronosyltransferase (EC 2.4.1.135)	b3gat1b	Danio rerio (Zebrafish) (Brachydanio rerio)	336	Muscle	Muscle	No	protein glycosylation [GO:0006486]
KY.Chr7.955.v1.nonSL1-1	XP_694030	E7EXM4	Carbohydrate sulfotransferase (EC 2.8.2.-)	si:ch211-236h17.3	Danio rerio (Zebrafish) (Brachydanio rerio)	340	Muscle	Muscle	No	carbohydrate biosynthetic process [GO:0016051]; proteoglycan biosynthetic process [GO:0030166]
KY.Chr4.258.v2.ND1-2	NP_001184130	D9IL79	Non-specific serine/threonine protein kinase (EC 2.7.11.1)	akt3a akt3	Danio rerio (Zebrafish) (Brachydanio rerio)	479	Intestine,Muscle	Muscle	No	intracellular signal transduction [GO:0035556]; protein phosphorylation [GO:0006468]
KY.Chr11.883.v1.ND1-1	XP_009305081	E7F5V3	Fatty acid synthase	fasn	Danio rerio (Zebrafish) (Brachydanio rerio)	2511	Unfertilized egg,Brain,Ovary,Testis,Kidney	Unfertilized egg	No	biosynthetic process [GO:0009058]; response to (R)-carnitine [GO:0061959]
Pha Specific (RPKM>1)
Stom. Specific (RPKM>1)
KY.Chr1.1686.v1.ND1-1	NP_001035011	Q29RA6	Zgc:136890	slc43a3b zgc:136890	Danio rerio (Zebrafish) (Brachydanio rerio)	495	Kidney	Kidney	No	0
KY.Chr14.393.v1.ND1-1	NP_001315303	A0A0R4IBK0	Interferon regulatory factor 2	irf2	Danio rerio (Zebrafish) (Brachydanio rerio)	314	Kidney,Intestine	Intestine	No	cell population proliferation [GO:0008283]; immune system process [GO:0002376]
KY.Chr14.1142.v1.ND1-1	XP_001333387	E9QCM2	Galactose-3-O-sulfotransferase 1b	gal3st1b	Danio rerio (Zebrafish) (Brachydanio rerio)	418	Gills,Kidney	Gills	No	glycolipid biosynthetic process [GO:0009247]
KY.Chr3.393.v3.ND2-1	XP_021329376	A0A2R8RL03	Solute carrier family 26 member 10	slc26a10	Danio rerio (Zebrafish) (Brachydanio rerio)	674	Kidney	Kidney	No	0
KY.Chr4.1070.v1.ND1-1	XP_009290669	E7F3T9	Guanylate cyclase (EC 4.6.1.2)	npr1b si:dkey-239n17.6	Danio rerio (Zebrafish) (Brachydanio rerio)	1065	Kidney	Kidney	No	cGMP biosynthetic process [GO:0006182]; intracellular signal transduction [GO:0035556]; receptor guanylyl cyclase signaling pathway [GO:0007168]; signal transduction [GO:0007165]
KY.Chr1.2518.v2.ND2-1	XP_001337343	E7FED9	Solute carrier family 22 member 7b, tandem duplicate 2	slc22a7b.2	Danio rerio (Zebrafish) (Brachydanio rerio)	471	Kidney	Kidney	No	0
KY.Chr2.967.v1.ND1-1	XP_021328902						Kidney	Kidney	No
KY.Chr11.806.v1.SL1-1	NP_001070926	Q05AM2	Zgc:153597 protein	cyp2aa2 zgc:153597	Danio rerio (Zebrafish) (Brachydanio rerio)	498	Embryo,Liver,Kidney	Kidney	No	exogenous drug catabolic process [GO:0042738]; organic acid metabolic process [GO:0006082]; oxidation-reduction process [GO:0055114]; xenobiotic metabolic process [GO:0006805]
KY.Chr14.912.v2.ND2-2	XP_001923586	A0A140LG86	Fibrinogen-like 1	fgl1	Danio rerio (Zebrafish) (Brachydanio rerio)	307	Gills	Gills	No	0
KY.Chr14.910.v1.ND1-1	NP_998219	Q7ZVG7	Fgg protein (Fibrinogen gamma chain) (Fibrinogen, gamma polypeptide)	fgg	Danio rerio (Zebrafish) (Brachydanio rerio)	431	Liver	Liver	No	blood coagulation, fibrin clot formation [GO:0072378]; platelet activation [GO:0030168]; protein polymerization [GO:0051258]
KY.Chr14.909.v2.ND2-1	NP_998219	Q7ZVG7	Fgg protein (Fibrinogen gamma chain) (Fibrinogen, gamma polypeptide)	fgg	Danio rerio (Zebrafish) (Brachydanio rerio)	431	Liver	Liver	No	blood coagulation, fibrin clot formation [GO:0072378]; platelet activation [GO:0030168]; protein polymerization [GO:0051258]
KY.Chr14.911.v2.ND2-2	NP_997939	Q6NYE1	Fibrinogen beta chain (Fibrinogen, B beta polypeptide)	fgb	Danio rerio (Zebrafish) (Brachydanio rerio)	485	Liver	Liver	No	blood coagulation, fibrin clot formation [GO:0072378]; platelet activation [GO:0030168]; protein polymerization [GO:0051258]
KY.Chr5.761.v1.ND1-1	XP_017207306						Intestine	Intestine	Yes
KY.Chr8.1333.v1.ND1-1	NP_001002217	Q6GMH9	Carboxypeptidase A4 (Cpa4 protein)	cpa4	Danio rerio (Zebrafish) (Brachydanio rerio)	417	Intestine	Intestine	No	proteolysis [GO:0006508]
KY.Chr9.844.v1.ND1-1	XP_005170239	Q5SPF7	Protein unc-93 homolog A (Unc-93A)	unc93a si:dkey-14a7.1	Danio rerio (Zebrafish) (Brachydanio rerio)	465	Intestine	Intestine	No	0
KY.Chr10.108.v2.SL1-2	NP_001003783	Q6AZW2	Aldo-keto reductase family 1 member A1-A (Alcohol dehydrogenase [NADP(+)] A) (EC 1.1.1.2) (Aldehyde reductase-A)	akr1a1a si:ch211-113n10.1 zgc:100940	Danio rerio (Zebrafish) (Brachydanio rerio)	324	Intestine	Intestine	No	cellular detoxification of aldehyde [GO:0110095]
KY.Chr6.688.v1.ND1-1	NP_571624	Q800E4	Notch3	notch3	Danio rerio (Zebrafish) (Brachydanio rerio)	2468	Embryo	Embryo	No	arterial endothelial cell differentiation [GO:0060842]; blood vessel morphogenesis [GO:0048514]; dorsal aorta development [GO:0035907]; hematopoietic progenitor cell differentiation [GO:0002244]; liver development [GO:0001889]; maintenance of permeability of blood-brain barrier [GO:0035633]; negative regulation of neurogenesis [GO:0050768]; neural plate development [GO:0001840]; neuronal stem cel…
KY.Chr3.526.v1.ND1-1	NP_001122151	B3DH94	Atonal bHLH transcription factor 1b (Atonal homolog 1b)	atoh1b	Danio rerio (Zebrafish) (Brachydanio rerio)	206	Embryo	Embryo	No	auditory receptor cell fate determination [GO:0042668]; inner ear auditory receptor cell differentiation [GO:0042491]; otolith development [GO:0048840]; regulation of transcription, DNA-templated [GO:0006355]
KY.Chr6.550.v1.ND1-1	XP_017212114	E7F2S5	Sushi, nidogen and EGF-like domains 1	sned1	Danio rerio (Zebrafish) (Brachydanio rerio)	1374	Testis	Testis	No	cell-matrix adhesion [GO:0007160]
KY.Chr10.267.v1.ND1-1	XP_021324686	F1QGA0	O-acyltransferase-like (Fragment)	oacyl si:ch211-233a1.8	Danio rerio (Zebrafish) (Brachydanio rerio)	681	Testis	Testis	No	0
KY.Chr14.41.v1.ND1-1	NP_997848	Q8JJ62	GDT1 family protein	tmem165 si:ch211-278f21.2 tparl	Danio rerio (Zebrafish) (Brachydanio rerio)	305	Ovary	Ovary	No	calcium ion transmembrane transport [GO:0070588]; cartilage development [GO:0051216]; cartilage morphogenesis [GO:0060536]; chondrocyte differentiation [GO:0002062]; embryonic viscerocranium morphogenesis [GO:0048703]; Golgi calcium ion homeostasis [GO:0032468]; Golgi calcium ion transport [GO:0032472]; manganese ion transmembrane transport [GO:0071421]; osteoblast differentiation [GO:0001649]; p…
KY.Chr9.772.v1.ND1-1	NP_956065	Q7ZSZ9	Rac family small GTPase 1a (Rac1) (Rac1 protein) (Ras-like protein Rac1a) (Ras-related C3 botulinum toxin substrate 1 (Rho family, small GTP binding protein Rac1))	rac1a rac1	Danio rerio (Zebrafish) (Brachydanio rerio)	192	Unfertilized egg,Ovary	Unfertilized egg	No	actin cytoskeleton organization [GO:0030036]; actin filament organization [GO:0007015]; cell migration involved in gastrulation [GO:0042074]; cell projection assembly [GO:0030031]; cortical cytoskeleton organization [GO:0030865]; engulfment of apoptotic cell [GO:0043652]; establishment or maintenance of cell polarity [GO:0007163]; motor neuron axon guidance [GO:0008045]; myoblast fusion [GO:00075…
Int. Specific (RPKM>1)
KY.Chr1.2280.v1.ND1-1	NP_001122232	B3DIE5	Gamma-aminobutyric acid type A receptor subunit rho3a (Zgc:194845)	gabrr3a zgc:194845	Danio rerio (Zebrafish) (Brachydanio rerio)	472	Heart	Heart	No	chemical synaptic transmission [GO:0007268]; ion transmembrane transport [GO:0034220]; nervous system process [GO:0050877]; regulation of membrane potential [GO:0042391]; signal transduction [GO:0007165]
KY.Chr2.452.v1.ND1-1	XP_002663077	E7FCF4	Alkaline ceramidase (EC 3.5.1.-)	acer2	Danio rerio (Zebrafish) (Brachydanio rerio)	277	Heart	Heart	No	ceramide metabolic process [GO:0006672]
KY.UAContig7.53.v1.ND1-1	XP_021329058						Bones	Bones	No
KY.Chr13.243.v1.nonSL2-1	NP_932333	Q7SZM5	Matrix metalloproteinase 2	mmp2	Danio rerio (Zebrafish) (Brachydanio rerio)	657	Gills,Bones,Muscle	Gills	No	collagen catabolic process [GO:0030574]; extracellular matrix organization [GO:0030198]; hematopoietic stem cell migration [GO:0035701]; lymph vessel development [GO:0001945]; response to hypoxia [GO:0001666]; retinal ganglion cell axon guidance [GO:0031290]; tissue remodeling [GO:0048771]
KY.Chr12.372.v1.ND1-1	XP_021332111						Testis	Testis	No
KY.Chr11.434.v3.ND3-3	XP_021333789						Testis	Testis	No
KY.UAContig3.34.v1.ND1-1	XP_021331162						Testis	Testis	No
KY.UAContig3.33.v1.ND1-1	XP_021331162						Testis	Testis	No
KY.Chr2.12.v1.ND1-1	NP_001014316	Q58EG0	THAP domain containing, apoptosis associated protein 3 (Thap3 protein)	thap3	Danio rerio (Zebrafish) (Brachydanio rerio)	213	Testis	Testis	No	0
KY.Chr8.160.v1.ND1-1	XP_021334957						Testis	Testis	No
KY.UAContig6.47.v1.ND1-1	XP_021334957						Testis	Testis	No
KY.Chr8.159.v1.ND1-1	XP_021334957						Testis	Testis	No
KY.Chr3.158.v1.nonSL3-1	NP_001008617	Q5PR66	Intraflagellar transport protein 56 (Tetratricopeptide repeat protein 26) (TPR repeat protein 26)	ttc26 ift56 zgc:103412	Danio rerio (Zebrafish) (Brachydanio rerio)	557	Testis	Testis	No	axoneme assembly [GO:0035082]; cilium assembly [GO:0060271]; intraciliary anterograde transport [GO:0035720]; intraciliary transport [GO:0042073]; intraciliary transport involved in cilium assembly [GO:0035735]; photoreceptor cell differentiation [GO:0046530]; photoreceptor cell morphogenesis [GO:0008594]; photoreceptor cell outer segment organization [GO:0035845]; pronephric duct morphogenesis […
KY.Chr10.1327.v2.SL2-2	NP_001082851	Q1LX29	Telomere repeats-binding bouquet formation protein 1 (Coiled-coil domain-containing protein 79)	ccdc79 terb1 si:dkey-238c7.7 si:dkey-30c15.5	Danio rerio (Zebrafish) (Brachydanio rerio)	814	Testis	Testis	No	meiotic attachment of telomere to nuclear envelope [GO:0070197]; meiotic telomere clustering [GO:0045141]; synapsis [GO:0007129]
KY.UAContig7.64.v2.ND2-2	NP_001292503	X1WCE1	Si:ch211-116o3.5	si:ch211-116o3.5	Danio rerio (Zebrafish) (Brachydanio rerio)	382	Testis	Testis	No	0
KY.Chr9.499.v1.ND1-1	NP_001002680	Q6DI10	Zgc:86870	thap12b prkrirb zgc:86870	Danio rerio (Zebrafish) (Brachydanio rerio)	746	Testis	Testis	No	0
KY.Chr13.56.v2.SL2-1	XP_005157849	X1WGV2	MutS homolog 5	msh5	Danio rerio (Zebrafish) (Brachydanio rerio)	789	Testis	Testis	Yes	mismatch repair [GO:0006298]; reciprocal meiotic recombination [GO:0007131]
KY.Chr4.776.v1.nonSL5-2	XP_009292607						Testis	Testis	Yes
KY.UAContig29.44.v1.ND1-1	NP_955846	Q6NYV3	H1 histone family, member 0 (Zgc:65861)	h1-0 h1f0 zgc:65861	Danio rerio (Zebrafish) (Brachydanio rerio)	199	Testis	Testis	No	chromosome condensation [GO:0030261]; negative regulation of chromatin silencing [GO:0031936]; negative regulation of DNA recombination [GO:0045910]; nucleosome assembly [GO:0006334]; nucleosome positioning [GO:0016584]; regulation of transcription, DNA-templated [GO:0006355]
KY.UAContig3.157.v2.ND2-2	NP_955846	Q6NYV3	H1 histone family, member 0 (Zgc:65861)	h1-0 h1f0 zgc:65861	Danio rerio (Zebrafish) (Brachydanio rerio)	199	Testis	Testis	No	chromosome condensation [GO:0030261]; negative regulation of chromatin silencing [GO:0031936]; negative regulation of DNA recombination [GO:0045910]; nucleosome assembly [GO:0006334]; nucleosome positioning [GO:0016584]; regulation of transcription, DNA-templated [GO:0006355]
KY.Chr7.1198.v3.ND2-1	XP_005159209						Gills,Testis	Gills	No
KY.Chr10.701.v1.ND1-1	XP_005159209						Gills,Testis	Gills	No
KY.UAContig8.11.v1.ND1-1	XP_021325913						Gills	Gills	No
KY.Chr1.2393.v1.ND1-1	NP_998246	Q803J5	Prkrir protein (Protein-kinase, interferon-inducible double stranded RNA dependent inhibitor, repressor of (P58 repressor))	thap12a prkrir prkrira	Danio rerio (Zebrafish) (Brachydanio rerio)	748	Ovary	Ovary	No	0
KY.Chr9.657.v2.nonSL4-3	NP_998589	Q6DRP5	MBD2-interacting zinc finger	hinfp mizf	Danio rerio (Zebrafish) (Brachydanio rerio)	487	Ovary	Ovary	No	0
KY.Chr7.22.v1.ND1-1	NP_001070137	Q08CB6	Zgc:153292	zgc:153292	Danio rerio (Zebrafish) (Brachydanio rerio)	415	Ovary	Ovary	No	0
KY.Chr1.1157.v2.ND2-2	NP_001073666	F1Q8C1	SUMO-specific peptidase 5	senp5	Danio rerio (Zebrafish) (Brachydanio rerio)	487	Ovary	Ovary	No	protein desumoylation [GO:0016926]
KY.Chr6.8.v1.ND1-1	XP_002663621						Ovary	Ovary	No
KY.Chr10.129.v1.ND1-1	NP_001038749	Q1JPT7	THAP domain-containing protein 1	thap1 zgc:136597	Danio rerio (Zebrafish) (Brachydanio rerio)	225	Ovary	Ovary	No	cell cycle [GO:0007049]
KY.Chr8.667.v1.nonSL5-2	NP_001006101	Q5XJT2	Rad51 homolog C (S. cerevisiae) (Rad51c protein)	rad51c	Danio rerio (Zebrafish) (Brachydanio rerio)	362	Ovary,Testis	Testis	No	DNA repair [GO:0006281]; reciprocal meiotic recombination [GO:0007131]
KY.Chr5.285.v1.SL1-2	NP_001153806	B3DFJ9	Si:ch211-125e6.12 protein (Si:ch211-125e6.13)	si:ch211-125e6.13 si:ch211-125e6.12	Danio rerio (Zebrafish) (Brachydanio rerio)	151	Ovary	Ovary	No	0
KY.Chr7.357.v1.ND1-1	NP_001002870	Q4V9K7	Trim24 protein (Tripartite motif-containing 24)	trim24	Danio rerio (Zebrafish) (Brachydanio rerio)	961	Ovary,Testis	Ovary	No	0
KY.Chr4.699.v1.ND1-1	XP_005168590	Q5RFV1	Zinc finger, BED-type-containing 4	zbed4	Danio rerio (Zebrafish) (Brachydanio rerio)	1249	Embryo,Ovary,Testis	Embryo	No	0
KY.Chr7.78.v2.ND2-2	XP_021331564						Embryo,Gills,Testis	Embryo	No
KY.Chr10.1139.v1.nonSL1-10	NP_998478	Q6NV24	Prostamide/prostaglandin F synthase (Prostamide/PG F synthase) (Prostamide/PGF synthase) (EC 1.11.1.20) (Peroxiredoxin-like 2B)	prxl2b fam213b zgc:85644	Danio rerio (Zebrafish) (Brachydanio rerio)	201	Ovary	Ovary	No	oxidation-reduction process [GO:0055114]; prostaglandin biosynthetic process [GO:0001516]
KY.UAContig1.108.v1.ND1-1	XP_001341287	E7FBR6	Si:dkey-166k12.1	si:dkey-166k12.1	Danio rerio (Zebrafish) (Brachydanio rerio)	537	Embryo	Embryo	No	0
KY.Chr5.106.v1.ND1-1	XP_005164261	A0A0R4IVX3	Homeobox protein unc-4 homolog	uncx	Danio rerio (Zebrafish) (Brachydanio rerio)	483	Embryo,Brain	Embryo	No	regulation of transcription, DNA-templated [GO:0006355]
KY.UAContig1.87.v1.ND1-1	XP_009304950						Embryo	Embryo	No
KY.Chr1.2024.v1.ND1-1	XP_009289540	A0A2R8QUA1	Relaxin family peptide receptor 1	rxfp1	Danio rerio (Zebrafish) (Brachydanio rerio)	748	Brain	Brain	No	activation of adenylate cyclase activity [GO:0007190]; adenylate cyclase-activating G protein-coupled receptor signaling pathway [GO:0007189]; hormone-mediated signaling pathway [GO:0009755]
KY.Chr7.237.v1.ND1-1	XP_017214605						Brain	Brain	No
KY.Chr4.953.v2.ND1-2	XP_021322011						Brain	Brain	No
KY.Chr4.29.v1.ND1-1	XP_683848	F1RD31	Si:ch211-113e8.3	si:ch211-113e8.3	Danio rerio (Zebrafish) (Brachydanio rerio)	657	Brain	Brain	No	actin cytoskeleton organization [GO:0030036]; positive regulation of stress fiber assembly [GO:0051496]
KY.Chr12.376.v1.ND1-1	NP_001129460	B3DHE2	Similar to ENSANGP00000010363 (Zgc:194221)	LOC794134 zgc:194221	Danio rerio (Zebrafish) (Brachydanio rerio)	394	Brain	Brain	No	0
KY.Chr5.133.v1.ND1-1	XP_687110	E9QJK5	Adenosine deaminase RNA-specific B1b	adarb1b si:ch211-268b13.2	Danio rerio (Zebrafish) (Brachydanio rerio)	699	Brain	Brain	No	adenosine to inosine editing [GO:0006382]; RNA processing [GO:0006396]
KY.Chr9.460.v1.ND1-1	XP_021325058						Brain	Brain	No
KY.Chr1.2146.v1.ND1-1	XP_021325058						Brain	Brain	No
KY.Chr12.408.v1.ND1-1	XP_009300611	E7EYU7	Zmp:0000000634	zmp:0000000634	Danio rerio (Zebrafish) (Brachydanio rerio)	430	Brain	Brain	No	0
KY.Chr11.115.v1.ND1-1	XP_001340966	E7FGP3	ALX homeobox 4a	alx4a	Danio rerio (Zebrafish) (Brachydanio rerio)	368	Embryo	Embryo	No	multicellular organism development [GO:0007275]
KY.Chr2.1335.v1.ND1-1	XP_017214284						Embryo	Embryo	No
KY.Chr3.1204.v1.ND1-1	NP_571106	Q7ZVI7	Actin, cytoplasmic 1 (Beta-actin-1) [Cleaved into: Actin, cytoplasmic 1, N-terminally processed]	actba bact bactin1 bactzf	Danio rerio (Zebrafish) (Brachydanio rerio)	375	Gills,Kidney	Gills	No	synaptic vesicle endocytosis [GO:0048488]
KY.Chr14.68.v1.ND1-1	NP_001122147	A0A2R8RTN4	Toll-like receptor 22	tlr22	Danio rerio (Zebrafish) (Brachydanio rerio)	955	Gills,Kidney	Gills	No	innate immune response [GO:0045087]; pattern recognition receptor signaling pathway [GO:0002221]; response to bacterium [GO:0009617]
KY.Chr7.190.v1.ND1-1	XP_021332786						Gills	Gills	No
KY.UAContig44.4.v1.ND1-1	NP_001093643	Q4QRF4	Histone H3.2	zgc:113984; zgc:158629; si:dkeyp-46h3.6	Danio rerio (Zebrafish) (Brachydanio rerio)	136	Embryo,Testis	Testis	No	0
KY.UAContig29.15.v1.ND1-2	NP_001093643	Q4QRF4	Histone H3.2	zgc:113984; zgc:158629; si:dkeyp-46h3.6	Danio rerio (Zebrafish) (Brachydanio rerio)	136	Embryo,Testis	Testis	No	0
KY.UAContig29.33.v1.ND1-1	NP_001093643	Q4QRF4	Histone H3.2	zgc:113984; zgc:158629; si:dkeyp-46h3.6	Danio rerio (Zebrafish) (Brachydanio rerio)	136	Embryo,Testis	Testis	No	0
KY.UAContig3.179.v1.ND1-1	NP_001093643	Q4QRF4	Histone H3.2	zgc:113984; zgc:158629; si:dkeyp-46h3.6	Danio rerio (Zebrafish) (Brachydanio rerio)	136	Embryo,Testis	Testis	No	0
KY.UAContig3.188.v1.ND1-2	NP_001093643	Q4QRF4	Histone H3.2	zgc:113984; zgc:158629; si:dkeyp-46h3.6	Danio rerio (Zebrafish) (Brachydanio rerio)	136	Embryo,Testis	Testis	No	0
KY.UAContig3.170.v1.ND1-1	NP_001093643	Q4QRF4	Histone H3.2	zgc:113984; zgc:158629; si:dkeyp-46h3.6	Danio rerio (Zebrafish) (Brachydanio rerio)	136	Embryo,Testis	Testis	No	0
KY.UAContig29.24.v1.ND1-2	NP_001093643	Q4QRF4	Histone H3.2	zgc:113984; zgc:158629; si:dkeyp-46h3.6	Danio rerio (Zebrafish) (Brachydanio rerio)	136	Embryo,Testis	Testis	No	0
KY.UAContig3.151.v1.ND1-1	NP_001092231	A3KPR4	Histone H4	hist1h4l zgc:165555	Danio rerio (Zebrafish) (Brachydanio rerio)	103	Brain,Gills,Intestine	Intestine	No	DNA-templated transcription, initiation [GO:0006352]
KY.Chr2.2147.v5.ND4-3	XP_009296508	F1QE83	Peptidase domain-containing-associated with muscle regeneration 1	pamr1	Danio rerio (Zebrafish) (Brachydanio rerio)	1097	Brain,Gills,Testis,Bones,Muscle	Brain	No	0
KY.UAContig27.1.v2.ND2-2	XP_009301409	A0A1D5NSM8	Sushi, von Willebrand factor type A, EGF and pentraxin domain-containing 1	svep1	Danio rerio (Zebrafish) (Brachydanio rerio)	3615	Brain,Gills	Brain	No	cell migration [GO:0016477]; epidermal cell differentiation [GO:0009913]; epidermis development [GO:0008544]; epithelial cell-cell adhesion [GO:0090136]; lymph vessel development [GO:0001945]; lymph vessel morphogenesis [GO:0036303]
KY.Chr10.1320.v1.ND1-1	NP_001107901	A9ULS8	Zgc:175264 (Zgc:175264 protein)	phtf1 zgc:175264	Danio rerio (Zebrafish) (Brachydanio rerio)	691	Gills,Kidney,Intestine	Kidney	No	0
KY.Chr10.620.v3.ND2-2	XP_009303799						Gills	Gills	Yes
KY.Chr2.2226.v7.ND6-5	XP_697494	F1Q752	Si:dkey-266m15.6	si:dkey-266m15.6	Danio rerio (Zebrafish) (Brachydanio rerio)	2200	Gills	Gills	No	0
KY.Chr2.815.v3.ND3-1	XP_005164170	F1Q9Z9	Zgc:165423	zgc:165423	Danio rerio (Zebrafish) (Brachydanio rerio)	538	Gills	Gills	No	0
KY.UAContig9.47.v1.ND1-1	XP_009298918						Embryo,Intestine	Intestine	No
KY.UAContig3.32.v1.ND1-1	XP_021331114						Embryo,Gills	Embryo	No
KY.Chr14.625.v1.SL2-1	NP_571184	A8KBT9	Caudal type homeo box transcription factor 4 (Caudal type homeobox 4) (Cdx4 protein)	cdx4 CH211-276G21.5-001	Danio rerio (Zebrafish) (Brachydanio rerio)	270	Intestine	Intestine	No	animal organ morphogenesis [GO:0009887]; anterior/posterior axis specification [GO:0009948]; anterior/posterior pattern specification [GO:0009952]; cell differentiation [GO:0030154]; embryonic foregut morphogenesis [GO:0048617]; hemopoiesis [GO:0030097]; hindbrain-spinal cord boundary formation [GO:0021906]; pancreas development [GO:0031016]; pancreatic D cell differentiation [GO:0003311]; post-a…
KY.Chr1.2558.v1.ND1-1	NP_571241	Q90469	Homeobox protein Hox-D10a (Hox-D10) (Homeobox protein Hox-C10)	hoxd10a hoxc10 hoxd10	Danio rerio (Zebrafish) (Brachydanio rerio)	332	Embryo,Intestine	Intestine	No	multicellular organism development [GO:0007275]; regulation of transcription, DNA-templated [GO:0006355]
KY.Chr4.613.v1.ND1-1	XP_009305855						Intestine	Intestine	No
KY.Chr3.1305.v1.ND1-1	XP_009305973						Intestine	Intestine	No
KY.Chr3.1570.v2.ND1-2	XP_005170239	Q5SPF7	Protein unc-93 homolog A (Unc-93A)	unc93a si:dkey-14a7.1	Danio rerio (Zebrafish) (Brachydanio rerio)	465	Intestine	Intestine	No	0
KY.Chr11.705.v1.ND1-1	XP_017207306						Intestine	Intestine	Yes
KY.Chr10.962.v1.ND1-1	XP_021330475	X1WB93	Amnion-associated transmembrane protein (Fragment)	amn	Danio rerio (Zebrafish) (Brachydanio rerio)	480	Intestine	Intestine	No	0
KY.Chr1.617.v1.ND1-1	NP_001139099	B7ZD59	Si:ch211-93g23.2	si:ch211-93g23.2	Danio rerio (Zebrafish) (Brachydanio rerio)	274	Kidney,Intestine	Kidney	No	0
KY.Chr9.474.v1.ND1-1	XP_699710	E7FBR3	Si:dkey-162b23.4	si:dkey-162b23.4	Danio rerio (Zebrafish) (Brachydanio rerio)	564	Kidney	Kidney	No	flagellated sperm motility [GO:0030317]; monovalent inorganic cation transport [GO:0015672]
KY.Chr11.1251.v1.SL6-1	XP_021329302	E7F264	UDP-Gal:betaGlcNAc beta 1,4- galactosyltransferase, polypeptide 3	b4galt3	Danio rerio (Zebrafish) (Brachydanio rerio)	411	Brain,Heart,Ovary,Testis	Testis	No	carbohydrate metabolic process [GO:0005975]
KY.Chr14.484.v1.ND1-1	XP_695742	A0A1D5NSM8	Sushi, von Willebrand factor type A, EGF and pentraxin domain-containing 1	svep1	Danio rerio (Zebrafish) (Brachydanio rerio)	3615	Heart,Ovary,Testis	Heart	No	cell migration [GO:0016477]; epidermal cell differentiation [GO:0009913]; epidermis development [GO:0008544]; epithelial cell-cell adhesion [GO:0090136]; lymph vessel development [GO:0001945]; lymph vessel morphogenesis [GO:0036303]
KY.Chr2.1074.v1.ND1-2	XP_021336828_2						Testis,Kidney	Kidney	No
KY.Chr1.2344.v1.ND1-2	XP_021336828						Testis,Kidney	Kidney	No
KY.Chr6.351.v1.ND1-1	XP_021336828_3						Testis,Kidney	Kidney	No
KY.Chr9.967.v1.ND1-1	XP_021336828_4						Testis,Kidney	Kidney	No
KY.UAContig2.6.v1.ND1-2	XP_021336828_5						Testis,Kidney	Kidney	No
KY.Chr7.451.v1.ND1-1	XP_021336828_6						Testis,Kidney	Kidney	No
KY.Chr4.701.v1.ND1-1	XP_021336828_7						Testis,Kidney	Kidney	No
KY.Chr3.434.v1.ND1-3	XP_021336828_8						Testis,Kidney	Kidney	No
KY.Chr3.1306.v1.ND1-1	XP_021336828_9						Testis,Kidney	Kidney	No
KY.Chr2.2172.v1.ND1-1	XP_021336828_10						Testis,Kidney	Kidney	No
KY.Chr8.631.v1.ND1-1	XP_021336828_11						Testis,Kidney	Kidney	No
KY.Chr8.393.v1.ND1-1	XP_021336828_12						Testis,Kidney	Kidney	No
KY.Chr14.8.v1.ND1-1	NP_001124067	F8W3J5	Toll-like receptor 5b	tlr5b	Danio rerio (Zebrafish) (Brachydanio rerio)	881	Testis,Kidney	Kidney	No	activation of immune response [GO:0002253]; defense response to bacterium [GO:0042742]; inflammatory response [GO:0006954]; innate immune response [GO:0045087]; MyD88-dependent toll-like receptor signaling pathway [GO:0002755]; positive regulation of cytokine production [GO:0001819]; regulation of cytokine secretion [GO:0050707]; toll-like receptor 5 signaling pathway [GO:0034146]; toll-like rece…
KY.Chr12.707.v1.nonSL4-2	NP_999848	Q803X6	Scaffold attachment factor B	safb	Danio rerio (Zebrafish) (Brachydanio rerio)	855	Unfertilized egg,Embryo	Unfertilized egg	No	regulation of mRNA processing [GO:0050684]; regulation of transcription by RNA polymerase II [GO:0006357]
KY.Chr4.41.v1.ND1-1	NP_001017763	Q567F4	Beta-hexosaminidase (EC 3.2.1.52)	hexa zgc:112084	Danio rerio (Zebrafish) (Brachydanio rerio)	532	Unfertilized egg,Ovary,Testis,Intestine	Testis	No	carbohydrate metabolic process [GO:0005975]
KY.Chr10.702.v2.SL1-1	NP_001076334	Q1LUV1	Si:ch211-262h13.3	si:ch211-262h13.3	Danio rerio (Zebrafish) (Brachydanio rerio)	338	Unfertilized egg	Unfertilized egg	No	0
KY.Chr12.628.v1.ND1-1	NP_997935	Q6NY94	Carboxypeptidase N, polypeptide 1	cpn1	Danio rerio (Zebrafish) (Brachydanio rerio)	450	Liver	Liver	No	blood vessel development [GO:0001568]; cellular response to estrogen stimulus [GO:0071391]; liver development [GO:0001889]; peptide metabolic process [GO:0006518]; protein processing [GO:0016485]; sprouting angiogenesis [GO:0002040]
KY.Chr2.1345.v3.SL6-1	XP_021332493	B3DJT4	FA complementation group D2 (Fancd2 protein)	fancd2	Danio rerio (Zebrafish) (Brachydanio rerio)	1445	Liver	Liver	No	double-strand break repair involved in meiotic recombination [GO:1990918]; interstrand cross-link repair [GO:0036297]; intra-S DNA damage checkpoint [GO:0031573]; negative regulation of apoptotic process [GO:0043066]; synapsis [GO:0007129]
KY.Chr1.2011.v1.nonSL1-1	NP_571694	Q9I8U7	Fast skeletal muscle myosin light polypeptide 3 (Mylz3 protein) (Myosin, light polypeptide 3, skeletal muscle)	mylz3	Danio rerio (Zebrafish) (Brachydanio rerio)	151	Muscle	Muscle	No	0
KY.Chr1.2010.v1.ND1-1	NP_571694	Q9I8U7	Fast skeletal muscle myosin light polypeptide 3 (Mylz3 protein) (Myosin, light polypeptide 3, skeletal muscle)	mylz3	Danio rerio (Zebrafish) (Brachydanio rerio)	151	Muscle	Muscle	No	0

## Sheet: TFs
Siphons	RefSeq Accession	Uniprot Accession	Protein names	Gene names	Organism	Length	High expressions in mouse tissues	Highest expression in the mouse tissue		RefSeq Accession	Uniprot Accession	Protein names	Gene names	Organism	Length	High expressions in zebrafish tissues	Highest expression in the zebrafish tissue
KY.Chr11.73.v1.SL1-1	NP_033354	Q60756	Transcription factor 15 (TCF-15) (Meso1) (Paraxis) (Protein bHLH-EC2)	Tcf15 Bhlhec2	Mus musculus (Mouse)	195	Adrenal adult,Mammary gland adult,Subcutaneous fat pad adult	Adrenal adult	KY.Chr11.73.v1.SL1-1	XP_001340709	K7DYE4	Si:ch211-246m6.4	si:ch211-246m6.4	Danio rerio (Zebrafish) (Brachydanio rerio)	193	Embryo,Muscle	Muscle
KY.Chr7.738.v1.ND1-1	NP_034187	P70397	Homeobox protein DLX-6	Dlx6	Mus musculus (Mouse)	175	Whole brain E14.5,Frontal Lobe adult	Frontal Lobe adult	KY.Chr7.738.v1.ND1-1	XP_005167457	Q98875	Homeobox protein Dlx1a (DLX-1) (Distal-less homeobox gene 1a)	dlx1a dlx1	Danio rerio (Zebrafish) (Brachydanio rerio)	252	Gills	Gills
KY.Chr8.1337.v1.ND1-1	NP_034261	Q04742	Homeobox protein EMX1 (Empty spiracles homolog 1) (Empty spiracles-like protein 1)	Emx1 Emx-1	Mus musculus (Mouse)	257	Kidney adult	Kidney adult	KY.Chr8.1337.v1.ND1-1	NP_571355	Q568U8	Empty spiracles homeobox 2 (Emx2 protein)	emx2	Danio rerio (Zebrafish) (Brachydanio rerio)	247	Brain	Brain
									KY.Chr1.212.v1.ND1-1	NP_001017712	Q53B63	BarH-class homeodomain transcription factor 3 (BarH-like homeobox 1a)	barhl1a BarH3 barhl1.2	Danio rerio (Zebrafish) (Brachydanio rerio)	299	Brain	Brain
NC
KY.Chr9.1034.v1.SL1-1	NP_001231130	P63015	Paired box protein Pax-6 (Oculorhombin)	Pax6 Pax-6 Sey	Mus musculus (Mouse)	422	Whole brain E14.5,CNS E11.5,Cerebellum adult	Cerebellum adult	KY.Chr9.1034.v1.SL1-1	NP_571407	A0A0R4IM38	Paired box 7a	pax7a	Danio rerio (Zebrafish) (Brachydanio rerio)	487	Brain	Brain
KY.Chr14.946.v1.SL1-1	XP_006517630	O09113	Homeobox protein orthopedia	Otp	Mus musculus (Mouse)	325	Whole brain E14.5	Whole brain E14.5	KY.Chr14.946.v1.SL1-1	NP_571459	O42115	Aristaless-related homeobox protein (ARX)	arx	Danio rerio (Zebrafish) (Brachydanio rerio)	453	Embryo	Embryo
KY.Chr2.851.v1.SL2-1	NP_620395	Q63955	POU domain, class 4, transcription factor 3 (Brain-specific homeobox/POU domain protein 3C) (Brain-3C) (Brn-3C) (Brn-3.1)	Pou4f3 Brn-3.1 Brn-3c Brn3c	Mus musculus (Mouse)	338	Whole brain E14.5	Whole brain E14.5	KY.Chr2.851.v1.SL2-1	NP_001073527	A1A5W2	POU domain protein	zgc:158291	Danio rerio (Zebrafish) (Brachydanio rerio)	343	Unfertilized egg,Embryo	Embryo
KY.Chr10.279.v1.ND1-1	NP_035511	Q62233	Homeobox protein SIX3 (Sine oculis homeobox homolog 3)	Six3	Mus musculus (Mouse)	333	Whole brain E14.5,CNS E14	Whole brain E14.5	KY.Chr10.279.v1.ND1-1	NP_571437	O73708	Homeobox protein Six3	six3a six3	Danio rerio (Zebrafish) (Brachydanio rerio)	294	Testis	Testis
KY.Chr6.665.v1.ND1-1	NP_689415	Q64104	Nuclear receptor subfamily 2 group E member 1 (Nuclear receptor TLX) (Protein tailless homolog) (Tll) (mTll)	Nr2e1 Tll Tlx	Mus musculus (Mouse)	385	CNS E11.5,CNS E14	CNS E11.5	KY.Chr6.665.v1.ND1-1	NP_001003608	Q6DEH0	Nuclear receptor subfamily 2 group E member 1 (Nuclear receptor subfamily 2, group E, member 1)	nr2e1	Danio rerio (Zebrafish) (Brachydanio rerio)	396	Embryo	Embryo
KY.Chr9.589.v1.SL1-1	XP_006497809	O88609	LIM homeobox transcription factor 1-beta (LIM/homeobox protein 1.2) (LMX-1.2) (LIM/homeobox protein LMX1B)	Lmx1b	Mus musculus (Mouse)	395	Limb E14.5	Limb E14.5	KY.Chr9.589.v1.SL1-1	NP_001020339	Q4VJ28	LIM homeobox transcription factor 1, beta 2 (LIM homeobox transcription factor 1, beta a) (LIM homeodomain protein)	lmx1ba lmx1b.2	Danio rerio (Zebrafish) (Brachydanio rerio)	373	Embryo	Embryo
KY.Chr1.2618.v1.ND1-1	XP_006501278	P70390	Short stature homeobox protein 2 (Homeobox protein Og12X) (OG-12) (Paired family homeodomain protein Prx3)	Shox2 Og12x Prx3	Mus musculus (Mouse)	331	Limb E14.5	Limb E14.5	KY.Chr1.2618.v1.ND1-1	XP_005167911	B0S5T0	Short stature homeobox	shox	Danio rerio (Zebrafish) (Brachydanio rerio)	285	Brain	Brain
KY.Chr14.181.v1.ND1-1	NP_032914	O35690	Paired mesoderm homeobox protein 2B (Neuroblastoma Phox) (NBPhox) (PHOX2B homeodomain protein) (Paired-like homeobox 2B)	Phox2b Pmx2b	Mus musculus (Mouse)	314	Adrenal adult	Adrenal adult	KY.Chr14.181.v1.ND1-1	NP_001014818	Q5I7G4	Paired-like homeobox 2Bb (Paired-like homeobox 2b)	phox2bb phox2b	Danio rerio (Zebrafish) (Brachydanio rerio)	284	Embryo	Embryo
KY.Chr9.461.v1.ND1-1	NP_852077	Q80WQ9	Zinc finger BED domain-containing protein 4	Zbed4 Kiaa0637	Mus musculus (Mouse)	1168	Thymus adult	Thymus adult	KY.Chr9.461.v1.ND1-1	XP_005172094	A0A2R8QTG9	Zinc finger protein 618	znf618	Danio rerio (Zebrafish) (Brachydanio rerio)	827	Embryo	Embryo
Endo
KY.Chr1.1318.v1.SL1-1	NP_031518	O35085	Homeobox protein ARX (Aristaless-related homeobox)	Arx	Mus musculus (Mouse)	564	Whole brain E14.5,CNS E14,Ovary adult	Whole brain E14.5	KY.Chr1.1318.v1.SL1-1	NP_571459	O42115	Aristaless-related homeobox protein (ARX)	arx	Danio rerio (Zebrafish) (Brachydanio rerio)	453	Embryo	Embryo
KY.Chr4.1032.v1.ND1-1	XP_006513344	O88939	Zinc finger and BTB domain-containing protein 7A (Leukemia/lymphoma-related factor) (POZ and Krueppel erythroid myeloid ontogenic factor) (POK erythroid myeloid ontogenic factor) (Pokemon)	Zbtb7a Lrf Zbtb7	Mus musculus (Mouse)	569	Colon adult	Colon adult
Heart
KY.Chr14.359.v1.SL2-1	NP_032239	Q5SQG1	Uncharacterized protein	Hand1	Mus musculus (Mouse)	216	Placenta adult	Placenta adult	KY.Chr14.359.v1.SL2-1	NP_571701	A2BDM6	Heart- and neural crest derivatives-expressed protein 2	hand2	Danio rerio (Zebrafish) (Brachydanio rerio)	205	Heart	Heart
Ovary
KY.Chr12.33.v1.nonSL4-1	NP_722481	Q8BGW8	Transcription cofactor vestigial-like protein 2 (Vgl-2) (Protein VITO1)	Vgll2 Vgl2 Vito1	Mus musculus (Mouse)	322	Limb E14.5	Limb E14.5	KY.Chr12.33.v1.nonSL4-1	NP_001020657	Q4V8U0	Si:dkeyp-93d12.1	vgll2a si:dkeyp-93d12.1	Danio rerio (Zebrafish) (Brachydanio rerio)	296	Embryo	Embryo
KY.Chr7.703.v2.SL2-1	NP_032300	P23812	Homeobox protein Hox-D12 (Homeobox protein Hox-4.7) (Homeobox protein Hox-5.6)	Hoxd12 Hox-4.7 Hoxd-12	Mus musculus (Mouse)	268	Limb E14.5	Limb E14.5	KY.Chr7.703.v2.SL2-1	XP_005172570	Q90471	Homeobox protein Hox-D12a (Hox-D12)	hoxd12a hox-d12 hoxd12	Danio rerio (Zebrafish) (Brachydanio rerio)	262	Embryo	Embryo
KY.Chr12.975.v2.ND1-2	XP_006512567	Q60636	PR domain zinc finger protein 1 (EC 2.1.1.-) (B lymphocyte-induced maturation protein 1) (Blimp-1) (Beta-interferon gene positive regulatory domain I-binding factor) (PR domain-containing protein 1)	Prdm1 Blimp1	Mus musculus (Mouse)	856	Placenta adult	Placenta adult	KY.Chr12.975.v2.ND1-2	NP_955809	Q68EH4	PR domain-containing 1a, with ZNF domain	prdm1a prdm1	Danio rerio (Zebrafish) (Brachydanio rerio)	776	Embryo	Embryo
KY.Chr14.637.v1.ND1-2	NP_899016	A2RTG9	Forkhead box I2 (Forkhead box protein I2)	Foxi2	Mus musculus (Mouse)	329	Thymus adult	Thymus adult	KY.Chr14.637.v1.ND1-2	NP_571346	B0UXI2	Forkhead box D2	foxd2	Danio rerio (Zebrafish) (Brachydanio rerio)	369	Intestine	Intestine
KY.Chr1.1582.v1.SL1-1	NP_032785	P70368	Homeobox protein SEBOX (Homeobox OG-9) (Skin-, embryo-, brain- and oocyte-specific homeobox)	Sebox Og9x	Mus musculus (Mouse)	190	Cerebellum adult	Cerebellum adult	KY.Chr1.1582.v1.SL1-1	NP_001139621	C0M005	Paired box 7b (Paired box protein 7b)	pax7b	Danio rerio (Zebrafish) (Brachydanio rerio)	510	Brain,Ovary,Testis	Testis
Stom
KY.Chr3.526.v1.ND1-1	NP_061279	A2ATA7	Pancreas specific transcription factor, 1a	Ptf1a	Mus musculus (Mouse)	324	Small intestine adult	Small intestine adult	KY.Chr3.526.v1.ND1-1	NP_001122151	B3DH94	Atonal bHLH transcription factor 1b (Atonal homolog 1b)	atoh1b	Danio rerio (Zebrafish) (Brachydanio rerio)	206	Embryo	Embryo
Intestine
KY.Chr11.115.v1.ND1-1	NP_082113	A1A546	Intestine-specific homeobox	Isx	Mus musculus (Mouse)	240	Large intestine adult	Large intestine adult	KY.Chr11.115.v1.ND1-1	XP_001340966	E7FGP3	ALX homeobox 4a	alx4a	Danio rerio (Zebrafish) (Brachydanio rerio)	368	Embryo	Embryo
KY.Chr14.625.v1.SL2-1	NP_031699	P43241	Homeobox protein CDX-2 (Caudal-type homeobox protein 2)	Cdx2 Cdx-2	Mus musculus (Mouse)	311	Duodenum adult,Colon adult	Duodenum adult	KY.Chr14.625.v1.SL2-1	NP_571184	A8KBT9	Caudal type homeo box transcription factor 4 (Caudal type homeobox 4) (Cdx4 protein)	cdx4 CH211-276G21.5-001	Danio rerio (Zebrafish) (Brachydanio rerio)	270	Intestine	Intestine
KY.Chr7.22.v1.ND1-1	NP_080056	Q9D305	THAP domain-containing protein 2	Thap2	Mus musculus (Mouse)	217	Whole brain E14.5,CNS E11.5,CNS E14,CNS E18	Whole brain E14.5	KY.Chr7.22.v1.ND1-1	NP_001070137	Q08CB6	Zgc:153292	zgc:153292	Danio rerio (Zebrafish) (Brachydanio rerio)	415	Ovary	Ovary
KY.Chr9.657.v2.nonSL4-3	NP_751894	Q8K1K9	Histone H4 transcription factor (Histone nuclear factor P) (HiNF-P) (MBD2-interacting zinc finger protein) (Methyl-CpG-binding protein 2-interacting zinc finger protein)	Hinfp Mizf	Mus musculus (Mouse)	503	Whole brain E14.5,CNS E11.5,CNS E14,CNS E18,Thymus adult	CNS E11.5	KY.Chr9.657.v2.nonSL4-3	NP_998589	Q6DRP5	MBD2-interacting zinc finger	hinfp mizf	Danio rerio (Zebrafish) (Brachydanio rerio)	487	Ovary	Ovary
KY.Chr4.699.v1.ND1-1	NP_852077	Q80WQ9	Zinc finger BED domain-containing protein 4	Zbed4 Kiaa0637	Mus musculus (Mouse)	1168	Thymus adult	Thymus adult	KY.Chr4.699.v1.ND1-1	XP_005168590	Q5RFV1	Zinc finger, BED-type-containing 4	zbed4	Danio rerio (Zebrafish) (Brachydanio rerio)	1249	Embryo,Ovary,Testis	Embryo
KY.Chr5.106.v1.ND1-1	NP_038730	O08934	Homeobox protein unc-4 homolog (Homeobox protein Uncx4.1)	Uncx Uncx4.1	Mus musculus (Mouse)	530	CNS E11.5	CNS E11.5	KY.Chr5.106.v1.ND1-1	XP_005164261	A0A0R4IVX3	Homeobox protein unc-4 homolog	uncx	Danio rerio (Zebrafish) (Brachydanio rerio)	483	Embryo,Brain	Embryo
KY.Chr1.2558.v1.ND1-1	NP_038582	P28359	Homeobox protein Hox-D10 (Homeobox protein Hox-4.5) (Homeobox protein Hox-5.3)	Hoxd10 Hox-4.5 Hoxd-10	Mus musculus (Mouse)	340	Limb E14.5	Limb E14.5	KY.Chr1.2558.v1.ND1-1	NP_571241	Q90469	Homeobox protein Hox-D10a (Hox-D10) (Homeobox protein Hox-C10)	hoxd10a hoxc10 hoxd10	Danio rerio (Zebrafish) (Brachydanio rerio)	332	Embryo,Intestine	Intestine
KY.Chr10.129.v1.ND1-1	NP_001139401	A2A8D4	THAP domain-containing protein 3	Thap3	Mus musculus (Mouse)	184	Lung adult,Adrenal adult,Ovary adult	Ovary adult	KY.Chr10.129.v1.ND1-1	NP_001038749	Q1JPT7	THAP domain-containing protein 1	thap1 zgc:136597	Danio rerio (Zebrafish) (Brachydanio rerio)	225	Ovary	Ovary
KY.Chr2.12.v1.ND1-1	NP_001139401	A2A8D4	THAP domain-containing protein 3	Thap3	Mus musculus (Mouse)	184	Lung adult,Adrenal adult,Ovary adult	Ovary adult	KY.Chr2.12.v1.ND1-1	NP_001014316	Q58EG0	THAP domain containing, apoptosis associated protein 3 (Thap3 protein)	thap3	Danio rerio (Zebrafish) (Brachydanio rerio)	213	Testis	Testis
KY.Chr9.460.v1.ND1-1	NP_080946	Q3TJB1	Zinc finger, MYM domain-containing 1	Zmym1	Mus musculus (Mouse)	983	Limb E14.5,Whole brain E14.5,CNS E11.5,CNS E14,CNS E18,Cortex adult,Frontal Lobe adult	CNS E11.5	KY.Chr9.499.v1.ND1-1	NP_001002680	Q6DI10	Zgc:86870	thap12b prkrirb zgc:86870	Danio rerio (Zebrafish) (Brachydanio rerio)	746	Testis	Testis
KY.Chr1.2393.v1.ND1-1	NP_082686	Q9CUX1	52 kDa repressor of the inhibitor of the protein kinase (p52rIPK) (58 kDa interferon-induced protein kinase-interacting protein) (p58IPK-interacting protein) (THAP domain-containing protein 0) (THAP domain-containing protein 12)	Thap12 Prkrir Thap0	Mus musculus (Mouse)	758	CNS E11.5,Bladder adult	CNS E11.5
KY.Chr6.8.v1.ND1-1	NP_001342043	Q9CUX1	52 kDa repressor of the inhibitor of the protein kinase (p52rIPK) (58 kDa interferon-induced protein kinase-interacting protein) (p58IPK-interacting protein) (THAP domain-containing protein 0) (THAP domain-containing protein 12)	Thap12 Prkrir Thap0	Mus musculus (Mouse)	758	CNS E11.5,Bladder adult	CNS E11.5
KY.Chr9.226.v1.ND1-1	NP_001272817	Q8BS54	Zinc finger, MYM-type 6	Zmym6 D4Wsu24e Zfp258	Mus musculus (Mouse)	1249	CNS E14,CNS E18	CNS E18
KY.Chr10.1320.v1.ND1-1	XP_006535864	Q8CB19	Putative homeodomain transcription factor 2	Phtf2	Mus musculus (Mouse)	747	Heart adult	Heart adult
