# Supplementary material for: Comparative analysis of transcriptomic profiles among ascidians, zebrafish, and mice: Insights from tissue-specific gene expression
Source: PLoS One. 2021 Sep 24;16(9):e0254308. doi: 10.1371/journal.pone.0254308 (PMC8462739; doi:10.1371/journal.pone.0254308)
Supplement: S3 Table — (XLSX) [file pone.0254308.s010.xlsx]

## Sheet: Sheet1
Gene ID	Forward	Reverse
KY.Chr10.638.	GCTAGATGTGGACGAGAAGC	ATTCATCTGGCACCCAACGT
KY.Chr3.84.	GTAGCAACCATAGTCGGTGC	CTTACAGTCTTCGCTTGCGG
KY.Chr7.428.	GGAGATGGTGCGGTGTTTGA	ACTTGTCTTGCCCGTCAACT
KY.Chr9.555.	TCCCAATGGATGTTCACACCT	AGAAGGGACGTCAACAGCTG
KY.Chr3.577.	TCCCGAACCCAAAATCGACT	TGGCATCGCACCGTCAATTG
KY.Chr14.946.	CACGCATTATCCCGACATCTT	GCTGCCTTTCGCTTCTTCCA
KY.Chr6.400.	GGCTTGCATTCGGTTGAGAC	TCGTAAGCTTCGTAGTCTAGCA
KY.Chr6.594.	TGCCGGATAGCGATGAAGAG	TTCCGACCCCTATCGTTTGC
KY.Chr1.628.	GGAGAACCAAGTCCAGCTTCT	CGCTGGTGGAAGCCATGATA
KY.Chr14.1196.	TGGACAAGACCGGATTGTTGA	CGCTGCTACGACCAATTATTCG
KY.Chr3.1260.	TGCCTATGAAAACGACAACCAG	AGTGAGCTGTGATTGGTCCAAA
KY.Chr14.393.	AAGGGCGACGATGCATACC	CCTGCGAATGTTTCCAACGT
KY.Chr8.1333.	GCATGTACCTGCGCACAAAG	GGTGTTACTTGCGCGTCAAT
KY.Chr11.806.	GAACCACGTGACATGCTTCG	GTACAGTAGGTACGGGTTGCT
KY.Chr14.911.	GCTCTGCCCAAATGAATGCC	ACCCTTTGATCCAGTTGCTG
KY.Chr14.909.	GGTCACCCGGAAGATATCGC	CCACCAACCACCACCTTCAT
KY.Chr14.910.	AGCGCAAGACAAACAACAACT	TCGTAACCTGTACCTTGAAGCT
KY.Chr3.158.	GGATCCAAGTCCTGCACACT	GGAATTGCTTCTCATTCTCCGA
KY.Chr8.667.	CCTGCTTTAGGTGAAAGTTGGT	CTTGGTTGGGTGGGTGACTT
KY.Chr14.625.	CGAAGGCCGTATGAGTGGAT	TCGAGCCTTTGATGATCCGA
KY.Chr4.41.	TGGGGTTTTGGGAAGATGGT	TTAGCAACACCCCATTCCCA
KY.Chr10.704.	CGCGGGATGTGTACAAACAA	AGGGAATTATGCAGGAAGGCT
