# Supplementary material for: Comparative analysis of transcriptomic profiles among ascidians, zebrafish, and mice: Insights from tissue-specific gene expression
Source: PLoS One. 2021 Sep 24;16(9):e0254308. doi: 10.1371/journal.pone.0254308 (PMC8462739; doi:10.1371/journal.pone.0254308)
Supplement: S1 File — Differences were considered statistically significant at P<0.05 (*, P<0.05; **, P<0.01). (XLSX) [file pone.0254308.s011.xlsx]

## Sheet: Sheet1
KY.Chr10.638.			KY.Chr3.84.			KY.Chr7.428.			KY.Chr9.555.			KY.Chr3.577.			KY.Chr14.946.			KY.Chr6.400.			KY.Chr6.594.			KY.Chr1.628.			KY.Chr14.1196.			KY.Chr3.1260.			KY.Chr14.393.			KY.Chr11.806.			KY.Chr14.911.			KY.Chr14.909.			KY.Chr14.910.			KY.Chr3.158.
Combination	P-value		Combination	P-value		Combination	P-value		Combination	P-value		Combination	P-value		Combination	P-value		Combination	P-value		Combination	P-value		Combination	P-value		Combination	P-value		Combination	P-value		Combination	P-value		Combination	P-value		Combination	P-value		Combination	P-value		Combination	P-value		Combination	P-value
Endostyle-NC	3.0623e-11	**	OS-NC	0.00171942	**	Endostyle-NC	1.7979e-05	**	AS-OS	0.999694	-	Heart-NC	0.000126864	**	IntP-NC	8.09166e-07	**	NC-OS	0.0144852	*	AS-OS	0.927466	-	Endostyle-NC	0.997975	-	AS-OS	1	-	NC-Heart	1.4642e-11	**	NC-Stomach	4.5527e-05	**	AS-OS	0.995501	-	AS-OS	0.890735	-	Endostyle-AS	0.0713666	-	Stomach-Ova	9.97581e-06	**	OS-IntP	2.6024e-12
Heart-NC	5.51758e-10	**	AS-NC	0.0133394	*	Heart-NC	5.43573e-05	**	NC-OS	6.46878e-08	**	Stomach-NC	2.93975e-05	**	IntM-NC	4.36845e-07	**	Endostyle-OS	0.000580997	**	NC-OS	0.284293	-	Heart-NC	6.00838e-10	**	NC-OS	0.00874411	**	Ova-Heart	3.7743e-11	**	Endostyle-Stomach	2.9346e-06	**	NC-OS	1	-	NC-OS	0.000708071	**	Heart-AS	0.810397	-				AS-IntP	1.954e-13
Stomach-NC	5.94982e-10	**	Endostyle-NC	0.00148651	**	IntP-NC	2.38295e-05	**	Heart-OS	0.205164	-	IntP-NC	0.00352369	**	IntD-NC	7.07759e-07	**	Heart-OS	0.190382	-	Heart-OS	3.29163e-06	**	Ova-NC	0.000850424	**	Endostyle-OS	0.977654	-	Stomach-Heart	5.384e-11	**	Heart-Stomach	0.00036397	**	Endostyle-OS	0.729242	-	Endostyle-OS	0.00273047	**	Stomach-AS	6.14322e-09	**				NC-IntP	3.4299e-10
IntP-NC	8.25551e-09	**	Heart-NC	0.0276376	*	IntM-NC	2.16337e-05	**	Stomach-OS	0.0238258	*	IntM-NC	0.00331437	**	IntM-IntP	0.609683	-	Endostyle-NC	1.03409e-05	**	Ova-OS	0.0185676	*	Stomach-NC	0.717124	-	Heart-OS	5.4e-14	**	IntP-Heart	7.8047e-11	**	Pha-Stomach	1.4621e-06	**	Heart-OS	0.60678	-	Ova-OS	0.452937	-	IntP-AS	0.0164138	*				Endostyle-IntP	5.3291e-14
IntM-NC	6.40458e-09	**	Ova-NC	7.8425e-05	**	IntD-NC	9.11672e-06	**	IntP-OS	0.000573392	**	IntD-NC	0.00183285	**	IntD-IntP	0.992324	-	Heart-NC	0.35989	-	IntP-OS	0.317875	-	IntP-NC	0.0668382	-	Ova-OS	0.995938	-	IntM-Heart	4.4503e-11	**	IntP-Stomach	0.0106836	*	Ova-OS	0.996444	-	Stomach-OS	1.0725e-11	**	IntM-AS	0.257876	-				Heart-IntP	1.3676e-11
IntD-NC	3.23832e-09	**	Pha-NC	0.00396835	**	Heart-Endostyle	0.999971	-	IntM-OS	0.0107195	*	Stomach-Heart	0.998548	-	IntD-IntM	0.760438	-	Heart-Endostyle	5.02551e-05	**	IntM-OS	0.339894	-	IntM-NC	0.0583996	-	Pha-OS	0.351087	-	IntD-Heart	6.1897e-11	**	IntM-Stomach	0.00144583	**	Pha-OS	0.288017	-	IntP-OS	6.18516e-08	**	IntD-AS	0.74248	-				Ova-IntP	6.7539e-10
Heart-Endostyle	0.118016	-	Stomach-NC	4.3083e-05	**	IntP-Endostyle	0.999968	-	IntD-OS	0.613191	-	IntP-Heart	0.300148	-							IntD-OS	0.22467	-	IntD-NC	0.0913925	-	Stomach-OS	0.647318	-				IntD-Stomach	2.9617e-06	**	Stomach-OS	1.4274e-05	**	IntM-OS	1.04824e-07	**	Heart-Endostyle	0.660178	-				Pha-IntP	3.9974e-10
Stomach-Endostyle	0.103969	-	IntP-NC	0.0965988	-	IntM-Endostyle	0.999996	-	NC-AS	4.32607e-08	**	IntM-Heart	0.313859	-							NC-AS	0.877824	-	Heart-Endostyle	1.54099e-09	**	IntP-OS	0.00309613	**							IntP-OS	0.999506	-	IntD-OS	2.21474e-06	**	Stomach-Endostyle	2.48447e-07	**				Stomach-IntP	0.00032846
IntP-Endostyle	9.19448e-05	**	IntM-NC	0.0520209	-	IntD-Endostyle	0.997388	-	Heart-AS	0.0638472	-	IntD-Heart	0.466873	-							Heart-AS	1.23315e-07	**	Ova-Endostyle	0.00392697	**	IntM-OS	0.0183383	*							IntM-OS	0.998073	-	NC-AS	5.40118e-05	**	IntP-Endostyle	0.98471	-				IntM-IntP	1
IntM-Endostyle	0.000136857	**	IntD-NC	0.00017265	**	IntP-Heart	1	-	Stomach-AS	0.0052954	**	IntP-Stomach	0.113553	-							Ova-AS	0.123811	-	Stomach-Endostyle	0.972987	-	IntD-OS	0.0190184	*							IntD-OS	0.98117	-	Endostyle-AS	0.146858	-	IntM-Endostyle	0.984398	-				IntD-IntP	1
IntD-Endostyle	0.000421162	**				IntM-Heart	1	-	IntP-AS	0.000104826	**	IntM-Stomach	0.120424	-							IntP-AS	0.907023	-	IntP-Endostyle	0.232689	-	NC-AS	0.00793032	**							NC-AS	0.999597	-	Ova-AS	0.999347	-	IntD-Endostyle	0.00137748	**
Stomach-Heart	1	-				IntD-Heart	0.990504	-	IntM-AS	0.00222856	**	IntD-Stomach	0.207786	-							IntM-AS	0.922776	-	IntM-Endostyle	0.208152	-	Endostyle-AS	0.982147	-							Endostyle-AS	0.995035	-	Stomach-AS	5.532e-12	**	Stomach-Heart	5.4486e-08	**
IntP-Heart	0.0401838	*				IntM-IntP	1	-	IntD-AS	0.266715	-	IntM-IntP	1	-							IntD-AS	0.80637	-	IntD-Endostyle	0.299175	-	Heart-AS	5.3e-14	**							Heart-AS	0.971298	-	IntP-AS	1.29444e-08	**	IntP-Heart	0.268505	-
IntM-Heart	0.0604134	-				IntD-IntP	0.987448	-	Heart-NC	1.96013e-09	**	IntD-IntP	0.999066	-							Heart-NC	1.46559e-08	**	Ova-Heart	8.43697e-07	**	Ova-AS	0.99706	-							Ova-AS	1	-	IntM-AS	2.06703e-08	**	IntM-Heart	0.96474	-
IntD-Heart	0.173034	-				IntD-IntM	0.992149	-	Stomach-NC	5.1692e-10	**	IntD-IntM	0.999418	-							Ova-NC	0.707212	-	Stomach-Heart	1.90946e-09	**	Pha-AS	0.371937	-							Pha-AS	0.785112	-	IntD-AS	3.08501e-07	**	IntD-Heart	0.0936994	-
IntP-Stomach	0.0465324	*							IntP-NC	7.1356e-11	**										IntP-NC	1	-	IntP-Heart	2.37818e-08	**	Stomach-AS	0.623101	-							Stomach-AS	5.78095e-05	**	Endostyle-NC	1.30488e-08	**	IntP-Stomach	9.37136e-07	**
IntM-Stomach	0.0696858	-							IntM-NC	3.34399e-10	**										IntM-NC	1	-	IntM-Heart	2.66215e-08	**	IntP-AS	0.00279906	**							IntP-AS	1	-	Ova-NC	3.11165e-06	**	IntM-Stomach	7.02489e-08	**
IntD-Stomach	0.196131	-							IntD-NC	2.12692e-09	**										IntD-NC	1	-	IntD-Heart	1.82365e-08	**	IntM-AS	0.0166879	*							IntM-AS	1	-	Stomach-NC	2.61425e-07	**	IntD-Stomach	2.1703e-10	**
IntM-IntP	0.999984	-							Stomach-Heart	0.937717	-										Ova-Heart	3.60032e-09	**	Stomach-Ova	0.018547	*	IntD-AS	0.0173102	*							IntD-AS	1	-	IntP-NC	0.0161252	*	IntM-IntP	0.710751	-
IntD-IntP	0.974205	-							IntP-Heart	0.120927	-										IntP-Heart	1.65489e-08	**	IntP-Ova	0.428777	-	Endostyle-NC	0.000107742	**							Endostyle-NC	0.823126	-	IntM-NC	0.0282015	*	IntD-IntP	0.00026289	**
IntD-IntM	0.994721	-							IntM-Heart	0.781428	-										IntM-Heart	1.78473e-08	**	IntM-Ova	0.470043	-	Heart-NC	1.723e-12	**							Heart-NC	0.704008	-	IntD-NC	0.372062	-	IntD-IntM	0.00742797	**
									IntD-Heart	0.969238	-										IntD-Heart	1.15162e-08	**	IntD-Ova	0.338338	-	Ova-NC	0.000223081	**							Ova-NC	0.999724	-	Ova-Endostyle	0.314972	-
									IntP-Stomach	0.627894	-										IntP-Ova	0.663813	-	IntP-Stomach	0.694313	-	Pha-NC	2.50246e-06	**							Pha-NC	0.344671	-	Stomach-Endostyle	4.2e-14	**
									IntM-Stomach	0.999909	-										IntM-Ova	0.636389	-	IntM-Stomach	0.651229	-	Stomach-NC	0.423901	-							Stomach-NC	9.35555e-06	**	IntP-Endostyle	8.892e-12	**
									IntD-Stomach	0.386007	-										IntD-Ova	0.788422	-	IntD-Stomach	0.789767	-	IntP-NC	0.999997	-							IntP-NC	0.999991	-	IntM-Endostyle	1.3325e-11	**
									IntM-IntP	0.840582	-										IntM-IntP	1	-	IntM-IntP	1	-	IntM-NC	1	-							IntM-NC	0.999899	-	IntD-Endostyle	1.37615e-10	**
									IntD-IntP	0.0113406	*										IntD-IntP	0.999997	-	IntD-IntP	1	-	IntD-NC	1	-							IntD-NC	0.996264	-	Stomach-Ova	3.58e-13	**
									IntD-IntM	0.206674	-										IntD-IntM	0.999989	-	IntD-IntM	0.999997	-	Heart-Endostyle	4.6e-14	**							Heart-Endostyle	1	-	IntP-Ova	7.00358e-10	**
																											Ova-Endostyle	1	-							Ova-Endostyle	0.993697	-	IntM-Ova	1.11378e-09	**
																											Pha-Endostyle	0.941731	-							Pha-Endostyle	0.99908	-	IntD-Ova	1.64698e-08	**
																											Stomach-Endostyle	0.0518611	-							Stomach-Endostyle	0.000690673	**	IntP-Stomach	0.00360519	**
																											IntP-Endostyle	3.34033e-05	**							IntP-Endostyle	0.974557	-	IntM-Stomach	0.00198051	**
																											IntM-Endostyle	0.000256331	**							IntM-Endostyle	0.989262	-	IntD-Stomach	6.93275e-05	**
																											IntD-Endostyle	0.000267714	**							IntD-Endostyle	0.999395	-	IntM-IntP	1	-
																											Ova-Heart	4.6e-14	**							Ova-Heart	0.966652	-	IntD-IntP	0.818526	-
																											Pha-Heart	4.6e-14	**							Pha-Heart	0.999998	-	IntD-IntM	0.916617	-
																											Stomach-Heart	7.8e-14	**							Stomach-Heart	0.00395459	**
																											IntP-Heart	3.646e-12	**							IntP-Heart	0.918434	-
																											IntM-Heart	1.011e-12	**							IntM-Heart	0.953236	-
																											IntD-Heart	9.85e-13	**							IntD-Heart	0.992055	-
																											Pha-Ova	0.845798	-							Pha-Ova	0.768167	-
																											Stomach-Ova	0.0934652	-							Stomach-Ova	5.35016e-05	**
																											IntP-Ova	6.90067e-05	**							IntP-Ova	1	-
																											IntM-Ova	0.000529919	**							IntM-Ova	1	-
																											IntD-Ova	0.000553362	**							IntD-Ova	1	-
																											Stomach-Pha	0.00151682	**							Stomach-Pha	0.00499078	**
																											IntP-Pha	8.10599e-07	**							IntP-Pha	0.638532	-
																											IntM-Pha	5.82012e-06	**							IntM-Pha	0.725263	-
																											IntD-Pha	6.07324e-06	**							IntD-Pha	0.888834	-
																											IntP-Stomach	0.211325	-							IntP-Stomach	3.11928e-05	**
																											IntM-Stomach	0.623483	-							IntM-Stomach	4.43843e-05	**
																											IntD-Stomach	0.633645	-							IntD-Stomach	0.00010114	**
																											IntM-IntP	0.999484	-							IntM-IntP	1	-
																											IntD-IntP	0.999381	-							IntD-IntP	0.999993	-
																											IntD-IntM	1	-							IntD-IntM	1	-
[truncated: 10 more columns]
